# Supplementary material for: Doublet method for very fast autocoding
Source: BMC Med Inform Decis Mak. 2004 Sep 15;4:16. doi: 10.1186/1472-6947-4-16 (PMC521082; doi:10.1186/1472-6947-4-16)
Supplement: Additional File 2 — Neoself.gz is the ascii flat-file version of the neocl.xml file. The file exceeds 16 Megabytes when expanded. Each line-record of the file consists of the numbered name of a different term, its code value, and the hierarchical list of its ancestral [class] terms from the developmental lineage classification and taxonomy of neoplasms. [file 1472-6947-4-16-S2.gz]

Archive with 1 entries (1 files):
- neoself
