# Supplementary material for: Doublet method for very fast autocoding
Source: BMC Med Inform Decis Mak. 2004 Sep 15;4:16. doi: 10.1186/1472-6947-4-16 (PMC521082; doi:10.1186/1472-6947-4-16)
Supplement: Additional File 4 — Phrase.pl is a Perl script that implements the doublet method for text autocoding and expects an external file named tumor.txt as the source corpus and a file named neocl.xml as the reference nomenclature. [file 1472-6947-4-16-S4.pl]

#/usr/local/bin/perl -w
#phrase.pl
#This script was created by Jules J. Berman on 06/15/04 and 
#entered into the public domain.
#
#The software is provided "as is", without warranty of any kind,
#express or implied, including but not limited to the warranties
#of merchantability, fitness for a particular purpose and
#noninfringement. In no event shall the authors or copyright
#holders be liable for any claim, damages or other liability,
#whether in an action of contract, tort or otherwise, arising
#from, out of or in connection with the software or the use or
#other dealings in the software.
#
#As a courtesy, users of this script should cite the following
#article in all publications or software products that result from the
#use of the script.
#
#Berman JJ. Doublet method for very fast autocoding.
#Submitted, BMC Med Inform Decis Mak
#
use Fcntl;
open (TEXT,"neocl.xml")||die"Cannot";
my $line = " ";
my ($end, $start, %item, $totaltime, $phrase, $code, $wordcount);
while ($line ne "")
  {
  $line = <TEXT>;
  $line =~ /\"(C[0-9]{7})\"/;
  $code = $1;
  $line =~ /\"\> ?(.+) ?\<\//;
  $phrase = $1;
  $item{$phrase} = $code;
  }
close TEXT;
$start = time();
$/ = "\n\n";
open (STDOUT, ">quickcan.txt");
$line = " ";
open (TEXT, "tumor.txt")||die"Can't open file";
while ($line ne "")
    {
    $line = <TEXT>;
    $line =~ s/\n/ /g;
    &parser($line);
    }
close TEXT;
close STDOUT;
$end = time();
$totaltime = $end - $start;
print STDERR "The length of time need to parse the file is $totaltime\n";
sub parser
   {
   my (@fourwords, @hoparray, $i, $key);
   my $value = @_[0];
   $value =~ tr/A-Z/a-z/;
   $line =~ s/\'[s]?//;
   $value =~ s/[^a-z 0-9\-]/ /g;
   $value =~ " " . $value . " ";
   $value =~ s/\b([a-z]+oma)s\b/$1/g;
   $value =~ s/\b(tumo[u]?r)s\b/$1/g;
   $value =~ s/^ +//o;
   $value =~ s/ +$//o;
   @hoparray = split(/ +/,$value);
   $wordcount = $wordcount + scalar(@hoparray);
   for ($i=0;$i<(scalar(@hoparray));$i++)
      {
      push(@fourwords, ("$hoparray[$i] $hoparray[$i+1]",
      "$hoparray[$i] $hoparray[$i+1] $hoparray[$i+2]",
      "$hoparray[$i] $hoparray[$i+1] $hoparray[$i+2] $hoparray[$i+3]",
      "$hoparray[$i] $hoparray[$i+1] $hoparray[$i+2] $hoparray[$i+3] $hoparray[$i+4]"));
      }
   #@hoparray = grep(($_ !~ /^[a-z]+$/), @hoparray);
   #@hoparray = grep(($_ !~ /^[0-9]+$/), @hoparray);
   #@hoparray = grep(($_ =~ oma), @hoparray);
   push (@fourwords, @hoparray);
   @fourwords = sort (@fourwords);
   my $prev = 'zilcho';
   @fourwords = grep($_ ne $prev && (($prev) = $_), @fourwords);
   foreach $key (@fourwords)
      {
      #the following line can be used if you want to see the actual terms codes
      #print "$key $item{$key}\n" if (exists $item{$key});
      print "$key\n" if (exists $item{$key});
      }
   }
exit;
