# Supplementary material for: Doublet method for very fast autocoding
Source: BMC Med Inform Decis Mak. 2004 Sep 15;4:16. doi: 10.1186/1472-6947-4-16 (PMC521082; doi:10.1186/1472-6947-4-16)
Supplement: Additional File 5 — Doub.out is the plain-text output of the doublet method for text autocoding (i.e. output of doubcode.pl). [file 1472-6947-4-16-S5.out]

round cell liposarcoma
neuroblastoma
leiomyomata
malignant epithelioid peripheral nerve sheath tumor
central nervous system tumor
metastatic osteogenic sarcoma
carcinoma in tubular adenoma
malignant colorectal tumour
pancreas adenocarcinoma
ovarian immature teratoma
giant cell tumor of bone
cns embryonal tumor
recurrent epithelioid sarcoma
polyposis coli
diffuse astrocytic tumour
neuronal and mixed neuronal-glial tumor
chronic b-cell lymphocytic leukaemia
oligoastrocytoma
non-lymphocytic leukemia
hurthle cell carcinoma arising from thyroid
botryoid-type embryonal rhabdomyosarcoma
who grade ii astrocytoma
mixed cell lymphoma
cerebral non-hodgkin lymphoma
stage 1 lung cancer
penile kaposi sarcoma
stage i ovarian cancer
aids-related burkitt lymphoma
neurilemmomatosis
ectomesenchymoma
ovary carcinoma
adrenocortical carcinoma
lung sarcoma
cardiac tumour
gestational choriocarcinoma
carcinoma ex pleomorphic adenoma
hypopharyngeal tumor
small intestinal gist
gastric cardia cancer
serous cystoma
tumor arising from the tongue
intraspinal meningioma
stage a prostate carcinoma
aids-related kaposi sarcoma
gastric tumor
scc of tongue
intramuscular myxoma
fibrosarcoma
uterine corpus tumor
ileal carcinoid tumor
sarcomatosis
retroperitoneal lymphoma
mixed glial tumor
cellular blue nevus
prostate signet ring cell carcinoma
tumor of pancreas
tumor of parathyroid
grade 1 pin
papillomatosis of breast
childhood embryonal rhabdomyosarcoma
acinar cancer
acinar carcinoma
superficial malignant fibrous histiocytoma
c cell tumor
stomach cancer
prostate ca
cellular fibroma
malignant ependymoma
bladder transitional cell carcinoma
recurrent pituitary tumor
transitional cell carcinoma of bladder
ductal adenocarcinoma of pancreas
ossifying fibromyxoid tumor of soft parts
colonic adenoma
carcinoma arising from the ovaries
uterine intravascular leiomyomatosis
malignant smooth muscle tumour
infiltrating ductal breast cancer
cervical squamous intraepithelial neoplasia
acinar cell carcinoma arising in the pancreas
ovarian mucinous cystadenoma
breast atypical ductal hyperplasia
grade 3 follicular lymphoma
pulmonary lymphangiomatosis
mast cell neoplasm
pancreatic carcinoma in situ
borderline tumor
small lymphocytic lymphoma
verrucous squamous carcinoma
liver cell carcinoma
chondromyxoid fibroma
undifferentiated gastric carcinoma
eccrine spiradenoma
transitional carcinoma in situ
psammomatous meningioma
intracranial cavernous angioma
carcinoma of bartholin gland
malignant salivary gland tumor
lymphoma stage ii
adrenal gland adenoma
grade i cervical intraepithelial neoplasia
cervical cancer stage
pineal parenchymal tumor of intermediate differentiation
benign soft tissue tumor
lymphoma stage iv
soft tissue tumor
tumor arising in the cecum
colonic cancer
cutaneous t cell lymphoma
pilomatricoma
oral cavity mucosal melanoma
pharyngeal cancer
poorly differentiated colorectal carcinoma
neurofibromatosis type
organoid thymoma
epithelioid trophoblastic tumor
predominantly cortical thymoma
bone malignant fibrous histiocytoma
angiomatous meningioma
renal pelvis carcinoma
myoepithelial tumour
pilomatrixoma
nodular desmoplastic variant of trichoblastoma
pineal tumor
malignant leydig cell tumor
plasma cell leukaemia
pancreatic neoplasm
florid osseous dysplasia
carcinoma arising in the stomach
hodgkin disease mixed cellularity
salivary gland myoepithelioma
pancreatic duct adenocarcinoma
macroglobulinemia
cerebral neoplasms
intestinal paraganglioma
diffuse melanosis
well-differentiated neuroendocrine carcinoma
mixed hepatocellular cholangiocarcinoma
squamous cell carcinoma of floor of mouth
scrotal carcinoma
adult nephroblastoma
serous papillary adenocarcinoma
t-cell acute lymphoblastic leukemia
adenocarcinoid tumor of appendix
conjunctival squamous cell carcinoma
bone neoplasm
mucinous cystadenocarcinoma
angioimmunoblastic lymphadenopathy type t-cell lymphoma
submandibular gland carcinoma
carcinoma of colon
stage ii colorectal carcinoma
hibernoma
clear cell chondrosarcoma
precancerous foci
tumor arising from the uterine corpus
sex cord tumour with annular tubules
gastric carcinoid tumor
hepatic carcinoma
haemangiosarcoma
growth hormone secreting pituitary adenoma
pediatric germ cell tumor
colorectal cancer
childhood all
poorly differentiated colon carcinoma
clear cell ependymoma
small liver cell dysplasia
papillary glioneuronal tumor
anaplastic oligoastrocytoma
pulmonary atypical carcinoid
serous ovarian adenocarcinoma
testicular teratoma
intravascular papillary endothelial hyperplasia
adenocarcinoma and small cell lung carcinoma
hyalinizing clear cell carcinoma of salivary gland
malignant vulvar tumor
lymphoplasmacyte-rich meningioma
leiomyosarcoma
liver dysplasia
malignant uterine tumour
leydig cell tumour
childhood acute lymphoid leukemia
islet cell adenocarcinoma
anaplastic ependymoma
biliary papillomatosis
clear cell sarcoma of kidney
childhood aml
ebv-associated lymphoma
sarcoma of urinary bladder
fibroblastic meningioma
giant cell fibroblastoma
cns neoplasms
ependymoma
anal carcinoma
ameloblastic sarcoma
lentigo simplex
cutaneous hemangioma
lymphoma arising in the heart
gastric carcinoid tumour
low-grade adenocarcinoma of salivary gland
severe cervical dysplasia
inverted papilloma
plasmacytic tumor
osteochondroma
t-cell large granular lymphocytic leukemia
borderline cystadenoma
thyroid paraganglioma
aids-related primary central nervous system lymphoma
adenoid cystic carcinoma of breast
grade iii follicular lymphoma
giant cell tumour of bone
adenomatoid tumor
liposarcoma
lymphoproliferative disorder
endobronchial papilloma
conventional clear cell renal cell carcinoma
malignant laryngeal neoplasm
papillary serous carcinoma
intraosseous well-differentiated osteosarcoma
retiform sertoli-leydig cell tumor
clear cell melanoma
central nervous system tumour
papillary serous adenocarcinoma
gastric cardia carcinoma
neonatal leukemia
benign thyroid tumor
gingival tumor
thymic epithelial tumor
uterine cervix squamous carcinoma
epithelial ovarian carcinoma
esophageal melanoma
vaginal carcinoma
myelodysplastic syndromes
pediatric renal tumor
breast malignant phyllodes tumor
eyelid melanoma
pleuropulmonary blastoma
stage iv neuroblastoma
borderline brenner tumor
familial adenomatous polyposis coli
testicular cancer
corneal dysplasia
lung metastatic adenocarcinoma
pulmonary neuroendocrine tumour
primary ovarian clear cell adenocarcinoma
leukemias
tongue tumour
squamous cell carcinoma of penis
enteropathy-type t-cell lymphoma
somatostatin cell tumor
juvenile papillomatosis of breast
wolffian duct tumor
adenocarcinoma of large intestine
breast signet ring cell carcinoma
follicular mixed cell lymphoma
recurrent gastric carcinoma
plasma cell leukemia
primary intraosseous carcinoma arising de novo
testicular germ cell tumor
childhood meningioma
cervical carcinoma
chronic eosinophilic leukemia
cloacogenic adenocarcinoma
atypical bronchopulmonary carcinoid
ependymal tumor
low-grade sarcoma
skin carcinoma
basal cell papilloma
cns tumour
astroblastoma
midgut carcinoid tumor
grade ii colorectal adenocarcinoma
unspecified peripheral t-cell lymphoma
glial tumour
stage i diffuse large b-cell lymphoma
gallbladder cancer
intraductal papillary carcinoma
t-cell lymphoma arising in skin
metastatic epithelioid sarcoma
benign eccrine tumor
anal adenocarcinoma
metastatic adenocarcinoma of lung
pulmonary sclerosing haemangioma
pulmonary langerhans cell histiocytosis
hepatic hemangiosarcoma
t-cell chronic lymphocytic leukaemia
thymus carcinoid
cystic teratoma of ovary
cecal tumor
inflammatory malignant fibrous histiocytoma
papillary serous tumor of low malignant potential
benign small intestinal tumour
pleura tumor
chronic myelogenous leukaemia
ovarian borderline endometrioid tumor
thymoma with pseudosarcomatous stroma
adult brain neoplasms
vulvar condylomata acuminata
acinic cell carcinoma of parotid
invasive breast cancer
clear cell hepatocellular carcinoma
minimally differentiated acute myeloid leukaemia
undifferentiated thyroid cancer
malignant placental neoplasm
thymic tumor
precancerous lesion
bilateral breast carcinoma
astrocytic tumor
testicular sertoli cell tumour
astrocytoma of cerebellum
water-clear cell adenoma
fibrolamellar hepatocellular carcinoma
pulmonary immunocytoma with massive crystal storing histiocytosis
pediatric supratentorial tumor
carcinoma arising from thyroid
prostatic squamous metaplasia
adenoma of oral cavity
sweat gland adenocarcinoma
squamous cell carcinoma of oropharynx
microfollicular adenoma
benign cervical tumor
squamous cell carcinoma of cervix uteri
carcinosarcoma
papillary syringadenoma
malignant cardiac tumour
sarcoma of uterus
cardiac lymphoma
hepatic cancer
squamous carcinoma of esophagus
tumor of pleura
nodular hidradenoma
infiltrating ductal adenocarcinoma
ovarian cancer
intracranial granulocytic sarcoma
lymphoproliferative disease
endometrial endometrioid adenocarcinoma
penile carcinoma
leiomyomatous neoplasm
intestinal carcinoid tumor
dysplastic nevus syndrome
spindle epithelial tumour with thymus-like element
neuroendocrine tumour
oral verrucous carcinoma
stage iv wilms tumor
salivary gland adenoid cystic carcinoma
malignant sebaceous neoplasm
mucinous breast carcinoma
papillary breast tumor
minor salivary gland tumor
bone tumour
bladder carcinoma
castleman tumor
cutaneous angiolymphoid hyperplasia
cylindroma
spindle cell malignant melanoma
invasive lobular breast cancer
atypical lobular hyperplasia
pancreatic ductal adenocarcinoma
lymphangiomyomatosis
prostatic leiomyosarcoma
anaplastic malignant meningioma
b-cell nonhodgkin lymphoma
lung neuroendocrine tumour
kuttner tumour
hiv-associated hodgkin lymphoma
colloid carcinoma of prostate
childhood hepatocellular carcinoma
rectal adenoma
gastric atrophy
familial polyposis
laryngeal carcinoma
sertoli-leydig cell tumor
lung hamartoma
small b-cell lymphocytic lymphoma
dermoid
intravenous leiomyomatosis
hodgkin disease
breast melanoma
urethral carcinoma
cns pnet
benign renal tumor
bladder signet ring cell carcinoma
halo naevus
acute lymphocytic leukemia
tumour of pancreas
sinonasal undifferentiated carcinoma
nerve sheath neoplasms
peripheral t-cell lymphoma
pure seminoma
large cell lung cancer
kidney carcinoma
vulvar angiomyofibroblastoma
recurrent malignant fibrous histiocytoma
cervical squamous carcinoma
posttransplant lymphoproliferative disorder
tumor of lacrimal gland
benign ovarian epithelial tumor
cancer of prostate
bone sarcoma
poorly differentiated malignant peripheral nerve sheath tumor
granulocytic sarcoma
pigmented dermatofibrosarcoma protuberans bednar tumor
adenomatoid odontogenic tumor
clear cell carcinoid tumour
metastatic cutaneous melanoma
aml with minimal differentiation
cerebral malignant tumor
cutaneous sarcoma
metanephric adenosarcoma in a young adult
urethral neoplasms
primary fibrosarcoma
malignant lip tumour
vulvar carcinoma
vaginal polyp
hemangiosarcoma
epithelial predominant wilms tumor
sex cord-stromal tumor of ovary
esophageal leiomyosarcoma
serous papillary cystadenocarcinoma
aids-related hodgkin disease
carcinoma of cervix uteri
neoplasm arising in the central nervous system
colonic lymphoma
endometrial carcinoma in situ
odontogenic ghost cell tumor
small intestine benign tumor
intrahepatic bile duct carcinoma
hepatic sarcoma
cervical squamous cell carcinoma
carcinoma of bone
low-grade dcis
langerhans cell histiocytosis
intestine cancer
spindle cell thymic carcinoma
intravascular fasciitis
lobular carcinoma
oral cavity cancer
stage i non-small cell lung carcinoma
teratoma of ovary
theca cell tumor
hepatic fibrosarcoma
rectal lymphoma
neuroendocrine tumor
pancreatic ductal cancer
corpus uteri tumor
testicular non-seminomatous germ cell tumor
follicular variant papillary carcinoma
calcifying epithelial odontogenic tumour
carcinoma of parotid
acrochordon
cervical carcinoma in situ
thecoma
pindborg tumor
mixed lineage leukemia
multilocular cystic renal cell carcinoma
b-cell lymphocytic leukaemia
subcutaneous panniculitis-like t-cell lymphoma
conjunctival dysplasia
luteoma
myeloid tumour
sarcoma of soft tissue and bone
cavernoma
melanoma
papillary transitional cell cancer
tufted angioma
secretory breast carcinoma
ampulla of vater carcinoma
acute lymphoblastic leukemia
compound nevus
colonic lipoma
aids lymphoma
poorly differentiated angiosarcoma
meningeal sarcoma
adenocarcinoma of endometrium
cerebral hodgkin disease
pancreas carcinoma
askin tumour
osteosarcoma
metastatic breast carcinoma
adult craniopharyngioma
classical hodgkin lymphoma
plexiform schwannoma
nasopharyngeal lymphoepithelioma
cervical minimal deviation adenocarcinoma
rhabdomyosarcoma of childhood
heavy chain disease
benign granular cell tumour
submandibular gland adenocarcinoma
parathyroid adenoma
thymic squamous carcinoma
hemangioblastoma
endometrioid adenocarcinoma
perineurioma
large intestine adenoma
pancreatic ductal ca
small bowel adenocarcinoma
breast carcinoma stage
parotid mucoepidermoid carcinoma
pituitary tumour
childhood cerebellar astrocytoma
adult medulloblastoma
cutaneous melanocytic tumor
extragonadal germ cell neoplasms
adrenal cortex adenoma
epithelial mesothelioma
desmoplastic fibroma
ovarian serous cystadenoma
extrahepatic biliary papillomatosis
atypical thymoma
peripheral neuroepithelioma
high-grade intraurothelial neoplasia
stage 1 neuroblastoma
benign lung tumour
thymic squamous cell carcinoma
foregut carcinoid tumor
carcinoma arising in hepatocellular
adenocarcinoma of pancreas
gestational trophoblastic tumor
lip tumour
fibrillary astrocytic neoplasms
prelymphoma
invasive lobular carcinoma of breast
dabska tumor
conventional angiosarcoma
squamous carcinoma of oral cavity
gastrointestinal stromal tumour
urothelial cis
myeloma
magnocellular nevus
capillary angioma
histiocytic lymphoma
biliary tract dysplasia
adenocarcinoma arising in the breast
adult t-cell leukemia lymphoma
grade prostatic intraepithelial neoplasia
laryngeal malignancy
carcinoma arising from the penis
conventional renal cell carcinoma
philadelphia chromosome negative chronic myeloid leukemia
ischemic fasciitis
non-small cell lung cancer
large cell calcifying sertoli cell tumor
invasive ductal adenocarcinoma
malignant lipomatous tumor
liver sarcoma
hepatic non-hodgkin lymphoma
malignant glial tumour
malignant hemangioendothelioma
aggressive angiomyxoma
mediastinal teratoma
extraosseous ewing tumor
lung lymphoma
malignant solitary fibrous tumor
malignancy of thyroid
mediastinum teratoma
preleukemia
benign tumor of skeletal muscle
schwannomatosis
adrenal adenoma
lobular breast cancer
malignant chondroblastoma
giant pigmented nevus
peyronie disease
lymphoma arising in the liver
serous ovarian cancer
stage ii vulvar cancer
malignant colorectal tumor
prostatic rhabdomyosarcoma
chronic lymphocytic leukemias
nasopharynx cancer
storiform-pleomorphic mfh
mediastinal hodgkin disease
rectal leiomyosarcoma
cardiac leiomyosarcoma
pancreatic cancer
desmoplastic small round-cell tumour
acute myeloblastic leukemia with maturation
sarcoma of soft tissue
ovarian sarcoma
kuttner tumor
stage gastric cancer
colon cancers
calcifying epithelial odontogenic tumor
pancreas cancer
juxtaglomerular cell tumour
poorly differentiated thyroid carcinoma
histiocytoid hemangioma
gastrointestinal stromal tumor
cerebral tumour
mediastinal endodermal sinus tumor
ureteral cancer
vulvar squamous cell carcinoma
sclerosing mediastinitis
rectal mucinous carcinoma
prostatic phyllodes tumor
telangiectatic osteosarcoma
classic hodgkin lymphoma
papillary bile duct carcinoma
low-grade squamous intraepithelial lesion
serous cystadenocarcinoma
t cell leukaemia
carcinoma of oesophagus
pancreatic mucinous cystadenoma
thymic sarcomatoid carcinoma
thymoma
aids-related lymphoma
granular cell odontogenic fibroma
hodgkin disease arising in the esophagus
malignant germ cell tumor
posttraumatic spindle cell nodule
lynch syndrome
renal sarcoma
metastatic pancreatic cancer
monomorphic ptld
third ventricle colloid cyst
renal adenocarcinoma
metastatic squamous cell carcinoma
cervical intraepithelial neoplasia grade
lymphoma of liver
gallbladder lymphoma
cervical condyloma acuminatum
solid papillary breast carcinoma
thymic tumour
cellular schwannoma
fibrofolliculoma
pineal germinoma
lacrimal gland tumor
lipomatous tumor
childhood non-hodgkin lymphoma
adenocarcinoma of bladder
breast invasive carcinoma
benign chondroblastoma
colon tubular adenoma
endometrium adenocarcinoma
malignant mesothelioma of peritoneum
tumour of parotid
large cell neuroendocrine carcinoma
adrenal ganglioneuroblastoma
wart
liposarcoma metastatic
ovarian mucinous adenocarcinoma
tonsillar squamous cell carcinoma
b-cell chronic lymphocytic leukemia
rhabdoid tumor of central nervous system
carcinoma with osseous metaplasia
metastatic breast cancer
primitive neuroectodermal tumor of cerebrum
primary synovial sarcoma
optic nerve tumor
pediatric embryonal rhabdomyosarcoma
sinonasal nk t-cell lymphoma
renal rhabdoid tumor
cutaneous squamous cell carcinoma
colorectal tumor
angiotropic large cell lymphoma
cementifying fibroma
acute nonlymphocytic leukemia
mucoepidermoid carcinoma of minor salivary gland
urethral tumour
carcinoma of fallopian tube
benign pancreatic tumor
carcinoma of cervix
apocrine adenoma
ossifying fibromyxoid tumour
germinoma
tumour of central nervous system
metastatic non-small cell lung carcinoma
sinonasal undifferentiated carcinoma snuc
non-invasive breast carcinoma
grade 4 astrocytic tumor
brenner tumor of low malignant potential
recurrent non-hodgkin lymphoma
adenocarcinoma of esophagus
pancreatic cyst
skin melanoma
t cell prolymphocytic leukaemia
dysplasia of colon
arteriovenous malformation
malignant sweat gland neoplasms
malignant peripheral nerve sheath tumour
lymphocyte-rich thymoma
exocrine pancreas carcinoma
calcifying aponeurotic fibroma
parosteal osteogenic sarcoma
gastric ca
rhabdoid tumour of kidney
malignant blue nevus
in situ carcinoma
hepatoid adenocarcinoma
retroperitoneal malignant meningioma
leiomyomatous tumour
breast carcinoma stage iiia
ovarian serous borderline tumor with micropapillary and cribriform patterns
supraglottic carcinoma
multiple lymphomatous polyposis
phaeochromocytoma
ovarian endometrioid tumor
minor salivary gland adenocarcinoma
pancreatic gastrinoma
plasma cell myeloma
stomach dysplasia
thyroid follicular adenoma
localized malignant mesothelioma
precancerous lesions
polyembryoma
tumor of soft tissue
rhabdomyosarcoma
angiomyxoma
low grade squamous intraepithelial neoplasia
atypical lymphoid hyperplasia
chondroblastoma
cystadenofibroma
metastases to pleura
biphasic mesothelioma
sarcoma of kidney
cervical adenocarcinoma
cholangiocarcinoma
precancerous nodules
premalignant state
oesophagus with adenocarcinoma
benign cutaneous adnexal neoplasm
perivascular tumour
benign cartilaginous neoplasm
pulmonary sclerosing hemangioma
carcinoma of lung
well differentiated colon cancer
lymphoma arising in the stomach
benign epidermal appendage tumor
benign mesothelial tumor
recurrent malignant mesothelioma
hydatidiform mole
preneoplastic lesions
exocrine pancreatic cancer
sinus histiocytosis with massive lymphadenopathy
localized fibrous tumor
lymphoma arising in the thyroid gland
adenocarcinoma with osseous metaplasia
gastrointestinal dysplasia
primary cutaneous anaplastic large cell lymphoma
myelogenous leukemia
preneoplastic nodules
astrocytic glioma
cervical clear cell adenocarcinoma
basaloid squamous cell carcinoma
balloon cell malignant melanoma
malignant oral tumor
lentigo maligna melanoma
stage i lung cancer
superficial spreading melanoma
jejunal carcinoid tumor
tumor arising in the parotid
cerebellar liponeurocytoma
squamous odontogenic tumour
germ cell tumor
epithelioid synovial sarcoma
gastric adenosquamous carcinoma
radial scar
atypical squamous metaplasia
jejunum tumor
malignant bone tumor
islet cell tumour
stage iib cervical carcinoma
ductal adenocarcinoma
refractory anaemia with excess blasts in transformation
medullary thyroid cancer
lymphoplasmacytic lymphoma
acinic cell carcinoma
vaginal squamous cell carcinoma
uterine angiosarcoma
stage non-small cell lung carcinoma
oesophageal scc
figo stage ib cervical cancer
t-cell acute lymphoblastic leukaemia
amelanotic melanoma
precancerous state
pericanalicular fibroadenoma
peripheral pnet
neuroma
premalignancy
atypical glandular cells of uncertain significance
m3 leukemia
urethra condyloma acuminatum
metastatic lung adenocarcinoma
tumor of peripheral nerve
renal clear cell sarcoma
pancreatic endocrine carcinoma
lymphoma arising in the trachea
osteosclerotic myeloma
melanoma of esophagus
malignant thyroid tumor
childhood diffuse large cell lymphoma
glioblastoma
phosphaturic mesenchymal tumor mixed connective tissue variant
well-differentiated sertoli-leydig cell tumor
mixed oligo-astrocytoma
angioimmunoblastic lymphadenopathy
acoustic neurofibromatosis
interdigitating cell sarcoma
sweat gland tumour
papillary breast carcinoma
astrocytic tumour
nodular fasciitis
carcinoid tumor arising in the liver
neoplasm of pancreas
cutaneous t-cell lymphoma
retinal anlage tumor
diffuse large b-cell lymphoma
breast carcinoma in situ
soft tissue sarcoma
anal condylomata
mastocytoma
squamous skin carcinoma
peripheral nervous system tumor
dedifferentiated liposarcoma
urinary bladder transitional cell carcinoma
salivary duct carcinoma
blue nevus
rhabdoid tumour
extraskeletal ewing sarcoma
germ cell tumour of testis
malignant mixed mullerian tumour
childhood renal neoplasm
malignant uterine corpus tumour
mesenchymal cell tumor
hemangioma of skin
in situ breast cancer
polyp of nasopharynx
lymphoma of thymus
endobronchial leiomyoma
malignant glioma
leukemic lymphoma
leydig cell tumor of testis
intracystic papilloma
signet ring cell carcinoma of prostate
regressing nevus
tonsillar carcinoma
sclerosing hemangioma
adenoid squamous cell carcinoma
malignant pheochromocytoma
laryngeal cancer
desmoid tumor
apocrine tumor
laryngeal squamous cell carcinoma
adenocarcinoma in pleomorphic adenoma
metanephric stromal tumor
eyelid malignant melanoma
hutchinson melanotic freckle
cutaneous chondroid syringoma
hemispheric anaplastic astrocytoma
adult diffuse astrocytoma
renal cyst
primary malignant hemangiopericytoma
carcinoid tumor of testis
recurrent rectal carcinoma
stomach adenocarcinoma
lymphoblastic leukaemia
cyst of oral cavity
malignant eccrine tumor
stromal predominant wilms tumour
postoperative spindle cell nodule of bladder
spindle cell nevus
signet ring cell gastric adenocarcinoma
adult t cell lymphoma leukaemia
lymphomatoid papulosis
hidrocystoma
castleman disease
hiv-associated hodgkin disease
cervical carcinoma stage ib
tonsillar neoplasms
primitive polar spongioblastoma
mast cell tumour
juvenile aponeurotic fibroma
sarcoma arising in the larynx
tongue adenocarcinoma
papillary renal cell carcinoma
giant cell neoplasm
metastatic fibrosarcoma
stage i neuroblastoma
pericytoma
malignant phyllodes tumour
islet cell carcinoma
adenocarcinoma of urinary bladder
hepatic osteosarcoma
osteochondromyxoma
pancoast tumor
pigmented schwannoma
kidney malignant tumor
plasmacytoma
moderate cervical dysplasia
sarcoma arising from the kidney
rhabdomyosarcoma of liver
carcinoid of breast
malignant oral tumour
bone tumor
vascular neoplasms
tumor arising in the central nervous system
chondromatous neoplasm
malignant eyelid tumour
large granular lymphocytic leukemia
renal carcinoma
malignant teratoma
peripheral primitive neuroectodermal tumour
pleomorphic lipoma
perivascular tumor
atypical fibrous histiocytoma
ancient neurilemmoma
lipoma
anaplastic oligodendroglioma
sebaceous gland carcinoma
bronchioloalveolar carcinoma
rhabdoid tumor
adrenal rest tumour
t-cell lymphoma arising in the skin
cystic hamartoma
cartilaginous neoplasm
renal oncocytoma
eccrine neoplasm
palmar fibromatosis
stage i melanoma
high-grade prostatic intraepithelial neoplasia
mediastinal rhabdomyoma
pheochromocytoma
stage a prostate cancer
prostatic malignancy
gestational trophoblastic neoplasm
intraabdominal fibromatosis
kidney rhabdoid tumor
tumor of peripheral nerve sheath
nasopharyngeal tumor
benign lymphoproliferative disorder
renal chromophobe cell carcinoma
supraglottic tumour
chorioangioma
extramedullary plasmacytoma
well-differentiated thyroid carcinoma
nodular basal cell carcinoma
inverted transitional cell papilloma
aids related lymphoma
papillary transitional carcinoma
well-differentiated thymic carcinoma
squamous cell carcinoma arising from the penis
diguglielmo syndrome
aids-related non-hodgkin lymphoma
oropharyngeal carcinoma
colonic dysplasia
thymus carcinoid tumor
cutaneous myxoma
male breast carcinoma
phyllodes tumour
myxolipoma
major salivary gland carcinoma
peripheral neuroectodermal tumor of bone
central nervous system sarcoma
osseous tumor
oral cavity squamous cell carcinoma
hereditary nonpolyposis colon carcinoma
apocrine carcinoma of breast
transitional cell carcinoma in situ
acth-producing pituitary tumor
colonic neuroendocrine tumor
nephroblastoma
stage urinary bladder cancer
prostate with cancer
gastric hamartoma
mediastinal germ cell tumor
promyelocytic leukaemia
oropharyngeal neoplasms
basophilic leukemia
angiosarcoma arising in the skin
waldenstrom macroglobulinemia
plexiform leiomyoma
merkel cell tumour
hidradenoma papilliferum
ductal cancer
mesothelioma
papillary intralymphatic angioendothelioma
corticotroph adenoma
xeroderma pigmentosum
intestines tumor
extramedullary myeloid tumor
placental choriocarcinoma
carcinoma of uterine cervix
stage ia cervical carcinoma
mixed germ cell tumor
adult acute myelogenous leukaemia
burkitt-like lymphoma
primary leiomyosarcoma
leiomyosarcoma arising in the uterus
plexiform neurilemmoma
intrahepatic bile duct adenocarcinoma
pulmonary artery angiosarcoma
sarcoma botryoides
melanocytic skin tumor
epithelioid malignant peripheral nerve sheath tumor
mediastinal synovial sarcoma
carcinoma arising in the oral cavity
rectal malignant melanoma
oesophageal squamous carcinoma
primary cutaneous diffuse large b-cell lymphoma
carcinoma of esophagus
blastic nk-cell lymphoma
lentigo maligna
stage iii multiple myeloma
esophageal granular cell tumor
complex sclerosing lesion
low-grade salivary gland carcinoma
lentiginous nevus
abdominal fibromatosis
adenomyoepithelioma
b-cell lymphoblastic leukemia
secretory meningioma
acute myeloblastic leukemia
cutaneous papilloma
squamous carcinoma of cervix
cervical squamous carcinoma in situ
monoclonal gammopathy of undetermined significance
mammary small cell carcinoma
stage ii prostate adenocarcinoma
kidney malignant rhabdoid tumor
lung carcinoid tumor
neurothekeoma
intraductal papillary-mucinous tumor with moderate dysplasia
fibroid
liposarcoma of bone
cervix adenocarcinoma
breast papillary carcinoma
tumor of hair follicle
minimal deviation adenocarcinoma
colorectal carcinoma
benign cardiac tumor
benign adipose tissue tumour
recurrent hepatocellular carcinoma
intracystic breast carcinoma
therapy-related acute myeloid leukemia
neuroglial neoplasms
lip carcinoma
naevus
metastatic breast adenocarcinoma
sarcomatoid mesothelioma
klatskin tumor
benign cardiac tumour
aggressive nk-cell leukaemia
prostatic adenocarcinoma
fibroadenoma of breast
tumor of renal pelvis
squamous papilloma
leukemic reticuloendotheliosis
clear cell acanthoma
oropharyngeal squamous cell carcinoma
mesonephric adenocarcinoma
molar pregnancy
colloid adenoma
microcystic adnexal carcinoma
verruca vulgaris
benign ovarian brenner tumor
penile squamous carcinoma
reactive angioendotheliomatosis
undifferentiated prostatic carcinoma
thymus lymphoma
benign skeletal muscle tumor
benign tumor of breast
testis intratubular germ cell neoplasia
lymphangiosarcoma
colorectal neoplasms
b cell leukemia
low-grade malignant peripheral nerve sheath tumor
neurolipocytoma
lip neoplasms
lymphoma of skin
typical carcinoid
blast phase
laryngeal squamous papilloma
solid papillary carcinoma of breast
stomach tumor
adult mesoblastic nephroma
ectopic meningioma
well differentiated follicular carcinoma
gastric mesenchymal tumor
sarcoma of esophagus
malignant fibrous histiocytoma
chronic leukemia
submandibular gland carcinoma ex pleomorphic adenoma
pilar tumor
dukes c colorectal cancer
juvenile polyposis syndrome
renal cystadenocarcinoma
childhood medulloblastoma
kaposi sarcoma arising in the heart
eccrine acrospiroma
atrial paraganglioma
hodgkins disease
premalignant conditions
gallbladder adenoma
tubulovillous adenoma of colon
metastatic nasopharyngeal carcinoma
serous adenocarcinoma
prolactin secreting adenoma
inflammatory breast carcinoma
myxoid liposarcoma
sarcomatoid carcinoma
ovarian granulosa-stromal cell tumor
adult t-cell lymphoma leukaemia
esophageal adenocarcinoma
cancer of breast
fibromatosis colli
intraductal papillary mucinous neoplasm of pancreas
polymorphous low-grade adenocarcinoma of minor salivary glands
fibroma
atypical lymphoproliferative disorder
desmoid-type fibromatosis
cerebral primitive neuroectodermal tumor
ductal intra-epithelial neoplasia
familial adenomatous polyposis
tricholemmoma
uterine cervix cancer
testicular sex cord-stromal tumour
malignant cervical tumour
angiosarcoma of prostate
recurrent cutaneous melanoma
oligodendroglioma
mixed tumor of salivary gland
malignant germ cell tumour
extramammary paget disease
venous angioma
post transplant lymphoproliferative disorder
speckled lentiginous nevus
pulmonary squamous carcinoma
malignant granular cell tumor
benign gastrointestinal tumour
serous cancer
recurrent hodgkin lymphoma
stage breast cancer
prostatic intraepithelial neoplasia
malignant thecoma
intraepithelial neoplasia
ovarian cystic teratoma
acute t cell leukemia
stage nasopharyngeal carcinoma
gastric mucosa-associated lymphoid tissue lymphoma
adenocarcinoma of ovary
occult lung cancer
leiomyosarcoma arising from the pulmonary artery
abdominal desmoid tumor
esophageal neoplasm
signet ring cell adenocarcinoma of prostate
fibrous hamartoma
sebaceous neoplasm
acute myeloblastic leukaemia
prostate squamous carcinoma
pigmented spindle cell nevus
mucinous cystadenofibroma
gestational trophoblastic neoplasia
acinar prostate cancer
pineocytoma
acute leukemia of ambiguous lineage
benign vulvar tumor
frontal lobe tumor
carcinoma of large intestine
appendiceal carcinoma
extra-adrenal paraganglioma
neurilemmoma
recurrent synovial sarcoma
giant cell tumour of tendon sheath
undifferentiated cervical carcinoma
pancreatic lymphoepithelial cyst
papillary chromophil renal cell carcinoma
preneoplastic nodule
renal synovial sarcoma
stage b prostatic carcinoma
uterine malignant mixed mesodermal tumor
supraglottic tumor
infiltrating ductal carcinoma of breast
lymphoma of large intestine
lymphocytic tumor
adenocarcinoma of breast
cutaneous follicular lymphoma
balloon cell nevus
benign smooth muscle tumour
atypical breast hyperplasia
polymorphous low-grade adenocarcinoma of minor salivary gland
fallopian tube adenocarcinoma
tongue with tumor
paratesticular liposarcoma
intraneural perineurioma
verrucous penile carcinoma
cystic mesothelioma
sclerosing rhabdomyosarcoma
dysplastic nevi
desmoplastic small round cell tumour
adenocarcinoma of submandibular gland
germ cell tumour
benign salivary gland tumor
skeletal sarcoma
endometrial stromal sarcoma
duct carcinoma
malignancy of nasopharynx
monodermal teratoma
mature mediastinal teratoma
atypical apocrine metaplasia
leydig cell tumour of testis
primary cerebral non-hodgkin lymphoma
peripheral neurofibromatosis
peritoneal multicystic mesothelioma
squamous cell carcinoma of skin
follicular adenoma
keratin cyst
benign glomus tumour
solid and cystic tumour
ependymal neoplasm
bilateral acoustic neurofibromatosis
primary central nervous system lymphoma
stage b prostate carcinoma
benign breast neoplasm
stage c prostate cancer
gingival neoplasm
acute megakaryocytic leukemia
combined lung carcinoma
adult non-hodgkin lymphoma
cutaneous lymphoproliferative disorder
kasabach-merritt syndrome
cin ii
gastric dysplasia
malignant mammary phyllodes tumor
monocytic leukemia
chronic myeloid leukaemia
precursor t lymphoblastic lymphoma
nipple with tumour
malignant mesothelioma
combined germ cell tumor
becker nevus
pulmonary cancer
urinary bladder papilloma
cecal carcinoma
pulmonary hemangioma
glucagonoma
benign neoplasms
cervical adenoid cystic carcinoma
transitional meningioma
adrenal cortical tumor
malignant schwannoma
recurrent malignant melanoma
ovarian tumor of lmp
vulvar condyloma acuminatum
chronic myeloproliferative disease
chondroblastic osteogenic sarcoma
skin fibroma
keratosis palmaris et plantaris
placental site trophoblastic tumor
monoclonal gammopathy of unknown significance
acute leukaemia
adenocarcinoma of vulva
cutaneous ganglioneuroma
testis seminoma
rectal adenocarcinoma
precursor t lymphoblastic leukemia
palate tumor
neuroglial tumor
kidney cancer
adenocarcinoma of duct
salivary gland mucoepidermoid carcinoma
pneumocytoma
well-differentiated papillary mesothelioma
carcinoma of small intestine
extraskeletal osteochondroma
plasma cell tumour
classic kaposi sarcoma
leiomyoma
klatskin tumour
metastatic osteosarcoma
vascular tumour
non-lymphoblastic leukaemia
pleural monophasic synovial sarcoma
lymphoma of small intestine
gastric lymphoma
extraadrenal paraganglioma
haemangiopericytoma
small intestinal carcinoid tumor
intrahepatic bile duct adenoma
colon lymphangioma
malignant thymoma
inflammatory pseudotumor
granular cell tumour
epithelial cyst
pulmonary squamous cell carcinoma
pituitary adenocarcinoma
mediterranean abdominal lymphoma
ampullary adenocarcinoma
non-metastatic fibrosarcoma
recurrent hodgkin disease
extrahepatic bile duct carcinoma
temporal lobe tumor
storiform pleomorphic malignant fibrous histiocytoma
stage 1 melanoma
mammary paget disease
intraductal papilloma
adenocarcinoma arising from the prostate
pediatric acute lymphocytic leukemia
angiofibroma
multiple meningioma
posttransplantation lymphoproliferative disorders
metastatic follicular carcinoma of thyroid
malignant mixed mullerian tumor
proliferative fasciitis
ovarian mature teratoma
lung cancer
benign tumor of placenta
malignancy of prostate
acute lymphoblastic leukemia in remission
adenocarcinoma in situ
acute undifferentiated leukemia
low-grade pin
sertoli leydig cell tumor
orbital hemangiopericytoma
solid and cystic tumor
meningeal melanoma
glomangiomyoma
fibrohistiocytic tumour
resectable hepatocellular carcinoma
leukaemia
benign neoplasm of bone
benign fibrous mesothelioma
villous adenoma
stage iii colon adenocarcinoma
adenocarcinoma ex pleomorphic adenoma
ovarian epithelial cancer
malignant colon tumor
squamous cell cancer
well-differentiated thyroid cancer
thyroid tumor
malignancy of breast
neuroendocrine neoplasm
mesenchymal neoplasm
ameloblastic fibroodontoma
parotid lymphangioma
rectal melanoma
hepatic malt lymphoma
cervical cancer stage ib
polymorphous hemangioendothelioma
immunoproliferative small intestinal disease
adenocarcinoma of parotid
squamous cell carcinoma of buccal mucosa
eccrine angiomatous hamartoma
follicular thyroid cancer
schwannoma
malignant bone tumour
nk-cell leukaemia
breast carcinoma metastatic
leukemia basophilic
central nervous system neoplasms
high-grade lymphoma
metaplastic meningioma
breast cancer stage iib
melanotic neuroectodermal tumour of infancy
glomangiosarcoma
breast cancer stage iii
squamous carcinoma of lung
neuroepithelial neoplasms
tumor arising from pineal region
mesothelioma of pleura
tall cell variant of papillary carcinoma of thyroid
testicular epidermoid cyst
epidemic kaposi sarcoma
ciliary body melanoma
acute monocytic leukaemia
diffuse mixed cell lymphoma
hemangioma of liver
pituitary gland tumour
polygonal cell thymoma
pleomorphic adenoma of major salivary glands
hereditary non-polyposis colon cancer
solid variants of papillary chromophil renal cell carcinoma
esophageal squamous papilloma
ovary with rhabdomyosarcoma
thymic lymphoepithelioma-like carcinoma
typical seminoma
small cell neuroendocrine carcinoma of urinary bladder
in situ breast carcinoma
extragonadal germ cell tumor
malignant penile tumor
indolent non-hodgkin lymphoma
papillary meningioma
bilateral breast cancer
tumor arising from the pituitary
refractory cytopenia with multilineage dysplasia
pharyngeal carcinoma
malignant tumor of thyroid gland
oral malignancy
essential thrombocythemia
prostatic acinar adenocarcinoma
eccrine tumor
borderline phyllodes tumour
benign parotid tumor
stage ia cervical cancer
genital rhabdomyoma
ovarian mucinous carcinoma
thymic lymphoma
t-cell chronic lymphocytic leukemia
pharyngeal malignancy
adenocarcinoma of duodenum
aberrant crypt
centroblastic-centrocytic lymphoma
infantile fibrosarcoma
melanocytic schwannoma
borderline mucinous cystadenoma
acidophil adenoma
diffuse tenosynovial giant cell tumor
papillary carcinoma follicular variant
dentinoma
parathyroid carcinoma
adenocarcinoma arising in the stomach
refractory anemia with ringed sideroblasts
breast papillomatosis
uterine carcinoma
squamous cell carcinoma of cervix
papillary fibroelastoma
testicular seminoma
papillary adenocarcinoma of thyroid
gynandroblastoma
intestinal neoplasm
carcinoid tumour
b cell nonhodgkin lymphoma
nasopharyngeal tumour
metastatic laryngeal squamous cell carcinoma
malignant giant cell tumor of soft parts
pancreatic carcinoid tumor
pediatric osteosarcoma
carcinoma arising in the tongue
ovary adenocarcinoma
mediastinal granular cell tumor
carcinoma arising from kidney
grade 2 pin
carcinoma of prostate
non-lymphoblastic leukemia
tumor arising in the esophagus
myelodysplastic syndrome
acute myelogenous leukemia in remission
adnexal adenoma
parosteal osteosarcoma
disseminated neuroblastoma
metastatic lung carcinoma
infantile desmoplastic astrocytoma
cervical intraepithelial neoplasia
rathke cleft cyst
esophageal scc
blast crisis
meningiomatosis
malignancy of skeletal muscle
low malignant potential brenner tumor
heart tumour
tumor of central nervous system
epicardial lipoma
trichodiscoma
adenocarcinoma arising in the endometrium
conjunctival melanoma
pulmonary clear cell carcinoid tumor
renal collecting duct carcinoma
bone giant cell tumor
carcinoma arising in the rectum
pleomorphic hepatocellular carcinoma
pleural adenocarcinoma
pigmented neuroepithelial tumor
large bowel adenoma
bladder with squamous cell metaplasia
phyllodes breast tumor
stage breast carcinoma
grade 2 astrocytoma
metastatic pheochromocytoma
ovarian serous neoplasm of low malignant potential
leiomyosarcoma of renal vein
benign oral tumour
melanoma in situ
malignant gct
recurrent thyroid cancer
pulmonary carcinoma
lipoma of corpus callosum
myolipoma
fibroma of skin
centroblastic lymphoma
squamous cell papilloma
lymphangiomyoma
tumor arising in the parotid gland
acute biphenotypic leukaemia
preneoplastic conditions
pancreas lymphoma
solitary fibrous tumour
soft tissue perineurioma
colonic leiomyoma
ewing sarcoma of bone
anal fibroepithelial polyp
stromal sarcoma
pnet of cerebrum
familial medullary thyroid microcarcinoma
carcinoma of endometrium
solid and papillary epithelial neoplasm
esophageal squamous cell carcinoma
neoplasm arising in the cerebral hemispheres
keratinizing squamous cell carcinoma
intraepithelial tumour
cerebellar neoplasms
gastric neuroendocrine tumour
primary gastric malt lymphoma
infiltrating duct and lobular carcinoma
myxoma of skin
malignant tumor of salivary gland
nonsmall cell lung cancer
mature b-cell lymphoma
cervical glandular intraepithelial neoplasia
nerve sheath tumor
dukes c colorectal adenocarcinoma
liver cell cancer
pulmonary atypical adenomatous hyperplasia
brain glioblastoma multiforme
pericardial malignancy
l3 leukemia
stage lung cancer
gallbladder melanoma
papillary carcinoma of breast
recurrent gastric cancer
hepatic rhabdomyosarcoma
penile cancer
small intestinal lymphoma
ovarian lmp
pulmonary oat cell carcinoma
targetoid hemosiderotic hemangioma
anal melanoma
ovarian yolk sac tumor
papillary cystadenoma lymphomatosum
benign ovarian surface epithelial tumor
storiform-pleomorphic malignant fibrous histiocytoma
carcinoma of kidney
benign cartilaginous tumor
pulmonary epithelioid hemangioendothelioma
stage ib lung cancer
plexiform fibrohistiocytic tumor
large intestine carcinoma
bile duct squamous cell carcinoma
cutaneous cellular blue nevus
lymphoma arising in the colon
malt lymphoma arising in the stomach
epithelial thymoma
small bowel carcinoid tumor
tubulovillous adenoma
cylindroma of skin
intra-epithelial neoplasia
appendiceal tumor
pulmonary adenoid cystic carcinoma
breast lobular carcinoma
nonanaplastic wilms tumor
malignant soft tissue neoplasm
carcinoma of oropharynx
angiocentric lymphoma
cervical squamous intraepithelial lesion
thyroid lymphoma
squamous cell carcinoma of fallopian tube
adenocarcinoma of urethra
bronchioloalveolar adenocarcinoma
prostatic cancer
neuroepithelial tumour
malignant mixed mesodermal tumor
invasive ductal breast carcinoma
gastrointestinal tract adenocarcinoma
gastric malignant tumor
vain 2
chondrogenic tumor
vain 3
dukes c colon cancer
oral verrucous carcinoma in situ
tongue squamous cell carcinoma
hurthle cell tumour
rectal tumour
mast cell leukaemia
benign skin appendage tumour
malignancy of smooth muscle
thymic carcinoid tumour
benign tumor of bone
stage laryngeal squamous cell carcinoma
salivary duct adenocarcinoma
woringer-kolopp disease
sternberg tumor
sarcomatoid thyroid carcinoma
testicular germ cell cancer
gastric gastrointestinal stromal tumor
malignant cardiac tumor
metastatic mpnst
serous papillary cancer
undifferentiated carcinoma of parotid gland
cysts
ampullary carcinoma in situ
benign lung tumor
papillary adenofibroma
cd30 lymphoma
lymphoma of colon
encapsulated thymoma
jejunal tumour
carcinoma arising from the colon
juxtacortical chondrosarcoma
adenocarcinoma arising in the parotid gland
vaginal leiomyosarcoma
bronchiolo-alveolar adenocarcinoma
mediastinal liposarcoma
cystic ovarian teratoma
cutaneous leiomyoma
preneoplasia
m4 leukemia
stage ii wilms tumor
intestinal adenocarcinoma
tenosynovial giant cell tumour
inverted follicular keratosis
benign salivary gland tumour
vascular tumor
cerebral neuroblastoma
benign hemangioma
posttransplantation lymphoproliferative disorder
lacrimal gland tumour
borderline phyllodes tumor
chronic granulocytic leukemia
lymphatic vessel tumor
small intestinal carcinoma
verrucae
malignant histiocytosis
ductal papilloma
angiofollicular lymphoid hyperplasia
gastric hodgkin disease
adult acute lymphoblastic leukemia
congenital infantile fibrosarcoma
kaposi sarcoma
parotid pleomorphic adenoma
acute t-cell lymphoblastic leukaemia
endometrial adenoacanthoma
nodular melanoma
extraskeletal chondrosarcoma
dysplastic nevus
malignant granulosa cell tumour
rhabdoid papillary meningioma
hepatobiliary neoplasm
spindle cell pleomorphic lipoma
carcinoma of male breast
thyroid nodule
stage ii colon cancer
lumbosacral lipoma
mucosa-associated lymphoid tissue lymphoma
acoustic neurilemoma
multifocal osteosarcoma
ovarian sclerosing stromal tumor
glioblastoma multiforme of brainstem
cutaneous congenital nevus
sympathetic paraganglioma
neuroendocrine ca
mixed lineage leukaemia
ovarian fibrosarcoma
skull base chordoma
perivascular epithelioid cell tumour
ductal dysplasia
major salivary gland tumor
benign lipomatous tumour
alpha heavy chain disease
parathyroid cyst
lipomatous tumour
atypical chronic myeloid leukaemia
pediatric renal cell carcinoma
chronic lymphocytic leukaemia
poorly differentiated colorectal adenocarcinoma
osteoma
vulvar intraepithelial neoplasia
germ cell tumor of testis
prostatic adenoid cystic carcinoma
peripheral neuroectodermal tumor
hodgkin lymphoma mixed cellularity
verrucous carcinoma
benign osteogenic tumor
penile verrucous carcinoma
ovarian transitional cell carcinoma
rhabdoid neoplasm
adrenocortical adenocarcinoma
pleural mesothelioma
vulval intraepithelial neoplasia
sarcoma of major salivary gland
malignant ovarian teratoma
thyroid gland lymphoma
colorectal adenoma
intestinal carcinoid tumour
head and neck paraganglioma
non small cell lung cancer
solitary plasmacytoma
neoplasm arising in the nasal cavity
clear cell adenocarcinoma of uterine cervix
cutaneous melanoma in situ
basaloid carcinoma
neuroendocrine carcinoma
lymphoma arising in the thyroid
granulomatous mycosis fungoides
stage i endometrial adenocarcinoma
large intestine cancer
oral squamous cell carcinoma
follicular carcinoma of thyroid
sarcoma of bone
b-cell lymphoma stage iii
sublingual gland tumor
lobular cancer
chondroid hamartoma
diffuse large b-cell lymphoma stage iii
hypothalamic hamartoma
penile intraepithelial neoplasia
clear cell odontogenic tumor
malignant meningioma
infantile digital fibromatosis
plasma cell dyscrasia
stage ii renal cell carcinoma
dysplastic urothelium
choroid malignant melanoma
graves disease
leiomyosarcoma metastatic
diffuse gastric cancer
breast cancer in situ
familial adenomatous polyposis syndrome
stage b prostate adenocarcinoma
appendiceal villous adenoma
leiomyoma of bladder
congenital mesoblastic nephroma
squamous intraepithelial lesion
skin tag
aleukemic leukemia
skin malignant melanoma
leukemia in remission
pancreatic cystadenoma
anal canal squamous carcinoma
central nervous system t-cell lymphoma
pancreatic adenosquamous carcinoma
aortic body tumor
oral squamous carcinoma
acute monocytic leukemia
malignant vaginal tumor
cerebral astrocytic tumour
grade 3 astrocytoma
peripheral nerve sheath neoplasm
glottic squamous carcinoma
angioendothelioma
medullary carcinoma of thyroid
chronic lymphocytic leukemia
refractory non-hodgkin lymphoma
infiltrating ductal cancer
clear cell adenofibroma
fibrillary astrocytoma
intracystic papillary carcinoma
prostate carcinoma
b-cell leukemia
subependymal giant cell astrocytoma
teratoma
acute myelocytic leukemia
peritoneal mesothelioma
carcinoid of lung
eosinophilic leukemia
central osteosarcoma
non-invasive breast cancer
benign adipose tissue tumor
sweat gland carcinoma
small bowel adenoma
ovarian teratoma
adrenal medulla tumour
malignant glomus tumour
extraosseous osteosarcoma
acinic cell carcinoma of salivary gland
sinonasal-type hemangiopericytoma
malignant squamous cell tumour
well differentiated fibrosarcoma
vaginal rhabdomyoma
thyroid tumour
liver cancer
tumour of smooth muscle
carcinoma of urinary bladder
neuroepithelial tumor
tenosynovial giant cell tumor
ductal and lobular carcinoma
mesenchymoma
intra-epithelial neoplasm
chondroid chordoma
adult hodgkin disease
malignant choroid plexus tumor
adenocarcinoma of pulmonary
pleural fibroma
soft tissue and bone sarcoma
ganglioneuroblastoma
tracheal tumor
sweat gland neoplasms
lymphoma of urinary bladder
benign mixed tumor of lacrimal gland
lymphoma arising in bone
myelogenous leukaemia
circumscribed storiform collagenoma
complex odontoma
hairy nevus
periosteal chondroma
fibroblastic osteosarcoma
clear cell meningioma
preneoplastic foci
cervical malignancy
vaginal intraepithelial neoplasia
pleura fibroma
gastric leiomyoma
monomorphic clear cell adenocarcinoma of salivary glands
systemic mastocytosis
benign cementoblastoma
anaplastic meningioma
ovarian steroid cell tumour
fibrous meningioma
central nervous system lymphoma
neuroectodermal tumor
central primitive neuroectodermal tumor
gastric tumour
stage i endometrial cancer
hairy cell leukemia
pleomorphic leiomyoma
sebaceous tumour
cervical carcinoma stage
c cell carcinoma
mediastinal seminoma
tumor arising from the stomach
atypical teratoid rhabdoid neoplasm
meningioma
acute t-cell leukemia
somatotropinoma
fibroma of tendon sheath
haemangioendothelioma
adenocarcinoma of liver
jejunal neoplasm
adult acute myeloid leukemia
benign apocrine tumor
papillary carcinoma of thyroid
b-cell leukaemia
t cell lymphoma
desmoplastic nevus
bronchial mucosa-associated lymphoid tissue lymphoma
myeloproliferative disorder
large cell neuroendocrine lung carcinoma
stage i lung adenocarcinoma
leiomyomatosis peritonealis disseminata
ovarian brenner tumour
premalignant melanosis
urinary bladder leiomyoma
thyroid adenoma
mastocytosis
central nervous system leukemia
cerebellar hemangioblastoma
uterine polyp
adenoid basal carcinoma
lymphoma of thyroid
astroglioma
malignant pleural tumor
mature cystic teratoma
polymorphic ptld
oligodendroglial tumor
langerhans cell sarcoma
venous malformation
hairy cell leukemia variant
colon adenoma
cervical cyst
benign odontogenic neoplasm
transitional cell papilloma
psammomatous mucoepidermoid carcinoma
spindle cell synovial sarcoma
t cell leukemia
pilocytic astrocytoma of cerebellum
nasopharyngeal carcinoma
atypical nevus
leiomyoblastoma
alveolar adenoma
stage cervical cancer
childhood leukaemia
benign tumor of sweat gland
adult all
thyroid gland carcinoma
stage iv follicular lymphoma
acute myelogenous leukemias
testicular tumor of adrenogenital syndrome
vulvar epidermoid carcinoma
polymorphic b-cell lymphoma
epidermal inclusion cyst
polymorphous low-grade adenocarcinoma of salivary gland
malignant mixed mesodermal mullerian tumor
central nervous system hemangiopericytoma
malignant smooth muscle tumor
carcinoma of oral cavity
kaposi disease
stage ii lymphoma
eccrine poroma
squamous cell carcinoma of uterine cervix
epidermoid cyst
tongue tumor
pulmonary leiomyosarcoma
sebaceous gland adenoma
testicular sertoli cell tumor
thyroid follicular carcinoma
chromophobe carcinoma
erythroleukemia
unifocal langerhans cell histiocytosis
adult aml
follicular thyroid carcinoma
immunoblastic lymphadenopathy
brain stem astrocytoma
lip tumor
epithelioid leiomyosarcoma
meningothelial meningioma
malignant peripheral nerve sheath tumor
lobular adenocarcinoma
nasopharyngeal neoplasms
clear cell myomelanocytic tumor
body cavity-based lymphoma
breast rhabdomyosarcoma
perineurial malignant peripheral nerve sheath tumor
follicular dendritic cell sarcoma
benign cyst
ovary benign cystadenoma
benign tracheal tumour
cervical small cell carcinoma
embryonal carcinoma
medullary osteosarcoma
pleomorphic xanthoastrocytoma
acute monoblastic leukaemia
peripheral nervous system neoplasms
apocrine adenocarcinoma
stage iii ovarian cancer
mediastinal cyst
adamantinoid basal cell carcinoma
pleomorphic adenoma of salivary gland
rectum adenocarcinoma
adnexal carcinoma
uterine corpus tumour
invasive cribriform breast carcinoma
recurrent cervical carcinoma
atypical squamous cells of uncertain significance
grade i astrocytoma
ovarian steroid cell tumor
bladder lymphoma
testicular large cell calcifying sertoli cell tumor
thymoma type a
stage iiic endometrial carcinoma
intestinal tumour
spitzoid melanocytic tumor
atrial myxoma
renal tumour
childhood acute lymphoblastic leukaemia
interstitial cell neoplasm
squamous carcinoma of bladder
squamous metaplasia with atypia
endodermal cyst
lymphangioma of large intestine
differentiated thyroid cancer
malignant tumor of peripheral nervous system
juvenile polyposis
conjunctival kaposi sarcoma
extraskeletal osteosarcoma
thyroid hurthle cell carcinoma
carcinoma of salivary gland
carcinoma arising in the renal pelvis
hilus cell tumor
thymoma type ab
cutaneous neuroendocrine carcinoma
metastasis to the cervix
esthesioneuroblastoma
pediatric ependymoma
atypical carcinoid
ovarian sex cord-stromal tumour
ependymal neoplasms
ductal carcinoma of breast
cancer of thyroid
ductal breast cancer
von recklinghausen disease
benign bone tumour
cervix uteri adenocarcinoma
papillary carcinoma arising in the thymus
neurofibromatosis
recurrent breast carcinoma
endometrial squamous cell carcinoma
eosinophilic leukaemia
stromal tumor
pulmonary gangliocytic paraganglioma
pulmonary lymphangioleiomyomatosis
all of childhood
warts
duodenal gastrinoma
tracheal tumour
intratubular germ cell neoplasia
smooth muscle tumour
adamantinoma-like ewing sarcoma
testicular leydig cell tumor
intramuscular hemangioma
acute megakaryoblastic leukemia
pseudolymphoma
epithelioid hemangioma of bone
malignant cardiac neoplasms
interdigitating dendritic cell tumor
infiltrating angiolipoma
vulvar paget disease
mixed glioma
testicular granulosa cell tumor
pediatric acute lymphoid leukemia
congenital melanocytic nevus
salivary gland tumor
minor salivary gland tumour
mediastinal yolk sac tumor
grade 4 astrocytoma
metastatic carcinoid tumour
benign brenner tumor
non-hodgkins lymphoma
trilateral retinoblastoma
malignant giant cell tumour
follicular cancer
choriocarcinoma arising in the placenta
stage iii breast cancer
oropharyngeal cancer
myofibroma
endometrium atypical hyperplasia
central odontogenic fibroma
in situ bladder carcinoma
keratinizing squamous carcinoma
unicystic ameloblastoma
infiltrating cervical adenocarcinoma
ossifying fibromyxoid tumour of soft parts
liver carcinoma
poorly differentiated colon adenocarcinoma
primitive neuroectodermal tumor arising in the pancreas
low grade cervical glandular intraepithelial neoplasia
salivary gland monomorphic adenoma
primary signet-ring cell carcinoma of lung
benign cutaneous fibrous histiocytoma
endometrial polyp
salivary gland cancer
ampullary adenoma
hepatic leiomyosarcoma
cervix cancer
carcinoma of skin
epidermal nevus
ovarian malignant mixed mullerian tumor
malignant peripheral nerve tumour
serous ovarian carcinoma
phyllodes tumor of prostate
pleomorphic adenoma of minor salivary glands
recurrent osteosarcoma
testicular sex cord-stromal tumor
malignant mesenchymoma
malignant eccrine spiradenoma
adult lymphoma
malignant bladder tumor
malignant thyroid tumour
cystic teratoma
bronchial squamous metaplasia
plasma cell neoplasm
mixed glial tumour
inflammatory myofibroblastic tumour
small cell osteogenic sarcoma
sialoblastoma
exaggerated placental site
papillary adenocarcinoma of lung
dukes b colorectal cancer
intestinal gastric carcinoma
b-cell chronic lymphoid leukemia
stage 2a breast carcinoma
intermediate-grade b-cell non-hodgkin lymphoma
angiolymphoid hyperplasia with eosinophilia
keratinizing squamous cell cancer
prolymphocytic leukaemia
extrahepatic bile duct adenocarcinoma
linitis plastica
leukemia plasmacytic
cutaneous benign fibrous histiocytoma
papillary squamous cell carcinoma
adenoma of adrenal gland
metastatic carcinoid tumor
cerebellar papillary meningioma
breast with atypical ductal hyperplasia
cellular neurilemmoma
papillary eccrine adenoma
ovarian cystadenoma
lymphoma hodgkin and non-hodgkin
malignant pancreatic neoplasm
myeloid leukemia
glomus tumor
t-cell-rich b-cell lymphoma
combined hepatocellular carcinoma and cholangiocarcinoma
moderately differentiated colorectal carcinoma
intracanalicular fibroadenoma
cylindromatosis gene
pancreatic ductal carcinoma
carcinoma of tongue
supraglottic squamous cell carcinoma
endometrial stromal tumor
intratubular embryonal carcinoma
malignant odontogenic tumour
lung adenoma
malignant gastric tumour
spontaneously regressed retinoblastoma
epithelioid cell melanoma
pancreas mucinous cystic neoplasm
pulmonary sarcoma
ampulla of vater adenocarcinoma
in situ lobular carcinoma
pulmonary lymphoma
spiradenoma
pericardial malignant mesothelioma
cutaneous liposarcoma
chronic myeloproliferative disorder
stage i ovarian germ cell tumor
teratoma with malignant transformation
malignant mastocytosis
carcinoma of rectum
prostate with tumor
fibroadenoma
lymphoid leukemia
odontoma
carcinoma of larynx
small intestine adenocarcinoma
adenoma of lung
oesophageal squamous cell cancer
classic invasive lobular carcinoma
pineal region tumor
fibroepithelioma of pinkus
atypical decubital fibroplasia
malignant triton tumour
tubular breast carcinoma
uterine malignancy
stage ib cervical carcinoma
parotid neoplasm
malignant tumor of bone
acute lymphoblastic leukaemia
b-cell lymphocytic leukemia
ebv lymphoma
complete molar pregnancy
tylosis
appendix cancer
breast hyperplasia
prolactin secreting pituitary adenoma
muscle tumor
ph1 cml
intracranial chondrosarcoma
cardiac neoplasm
basal cell carcinoma
pecoma
nephroblastoma-like tumor
well-differentiated sertoli-leydig cell tumour
nodal cytotoxic lymphoma
epithelioid neurofibroma
spermatocytic seminoma
cardiac tumor
carcinoma of minor salivary gland
malignant eccrine poroma
malignancy arising in the urinary bladder
desmoplastic astrocytoma of infancy
capillary hemangioma
acute leukemia
large bowel cancer
laryngeal leiomyosarcoma
pleomorphic adenoma of parotid gland
adenomatoid tumour
tumor arising in the nasopharynx
hemangioendothelioma of skin
astrocytoma of childhood
adenocarcinoma of small bowel
recurrent breast cancer
peripheral neuroblastoma
t cell all
nevus
benign sweat gland tumor
mucosa-associated lymphoid tissue
preneoplastic lesion
sweat gland tumor
juvenile chronic myelogenous leukemia
cervical squamous cell cancer
splenic hemangiosarcoma
benign fibrous histiocytoma
metaplastic breast carcinoma
renal neoplasm
pacinian neurofibroma
botryoid rhabdomyosarcoma
carcinoma of appendix
myocardial rhabdomyoma
epithelioid mpnst
odontogenic carcinoma
mucinous carcinoma of breast
odontogenic carcinosarcoma
skeletal ewing sarcoma
sex cord-stromal tumour of testis
chromophobe renal cell carcinoma
sertoli cell tumour of testis
histiocytosis
keratoacanthoma
adult astrocytoma
mediastinal malignant lymphoma
thymic carcinoid tumor
atypical hyperplasia of endometrium
stage i lung carcinoma
rectosigmoid adenocarcinoma
carcinoma arising in the submandibular gland
malignant renal tumour
primary ovarian clear cell carcinoma
prostate leiomyosarcoma
medullomyoblastoma
recurrent leiomyosarcoma
urothelial papilloma
pityriasis lichenoides chronica
apocrine cystadenoma
tumor of cartilage
keratinous cyst
medullary breast carcinoma
conjunctival intraepithelial neoplasia
benign mesothelioma
clival chordoma
renal hemangiopericytoma
adrenal cortical carcinoma
multicentric basal cell carcinoma
acute myeloid leukemia
cerebellar glioblastoma multiforme
gingival carcinoma
sclerosing mesenteritis
mature teratoma
hepatic cyst
desmoid fibromatosis
parapsoriasis en plaque
primary liposarcoma
anaplastic carcinoma of thyroid
thyroid papillary carcinoma
bladder carcinoma stage
nasopharyngeal adenocarcinoma
skin t-cell lymphoma
cervical sil
bone fibrosarcoma
prostate with adenocarcinoma
urothelial dysplasia
undifferentiated carcinoma of thyroid
ovarian sclerosing stromal tumour
anal verrucous carcinoma
cystosarcoma phyllodes
benign odontogenic tumor
odontogenic tumor
dysplastic naevus
angioma
larynx papilloma
renal chromophobe carcinoma
abdominal desmoid
juxtacortical chondroma
adenocarcinoma of minor salivary gland
acute promyelocytic leukaemia
dukes b colon cancer
hepatic carcinoid tumour
cutaneous amelanotic melanoma
postoperative spindle cell nodule
undifferentiated salivary gland carcinoma
colonic ganglioneuroma
renal liposarcoma
squamous ca
poikiloderma atrophicans vasculare
hypopharyngeal carcinoma
extrarenal rhabdoid tumour
pancreatic cystadenocarcinoma
testicular sarcoma
prostatic undifferentiated carcinoma
colonic squamous cell carcinoma
leydig cell tumour of ovary
nasal polyp
tumor arising in the soft tissue
grade iii astrocytoma
duct adenocarcinoma
malignant adrenocortical tumor
cerebral glioblastoma
oral hairy leukoplakia
pancreatic mucinous cystadenocarcinoma
stage i non-small cell lung cancer
immunoblastic lymphoma
cutaneous leiomyosarcoma
carcinoid tumor arising from meckel diverticulum
acute lymphoid leukemia
grade squamous intraepithelial neoplasia
retroperitoneal germ cell tumor
ovarian serous surface papillary carcinoma
vulvar squamous carcinoma
symmetrical lipomatosis
intestinal malignancy
papillary serous cystadenocarcinoma
functioning pituitary adenoma
endodermal cysts
premalignant neoplasm
childhood kidney neoplasm
squamous carcinoma of oesophagus
askin neoplasm
malignant extrarenal rhabdoid tumor
hypopharyngeal neoplasms
complete mole
skin appendage adenocarcinoma
vaginal adenocarcinoma
stage ii endometrial adenocarcinoma
parotid gland tumour
epithelioid sarcoma
penile sarcoma
stage iii colon cancer
atypical carcinoid of lung
melanoma skin
prostate tumor
melanotic neurofibroma
gastrointestinal tract carcinoma
myoepithelial tumor
brown fat tumour
basalioma
gastrointestinal carcinoid tumour
serous borderline ovarian tumor
follicle center lymphoma
stage i cutaneous melanoma
uterine cancer
papillary and follicular carcinoma
splenic marginal zone lymphoma
basal cell adenoma of salivary gland
basal cell epithelioma
sarcoma
pulmonary carcinoid tumour
optic nerve glioma
sarcoma arising in bone
small bowel cancer
juxtaglomerular cell tumor
papillary transitional cell carcinoma
diffuse gastric carcinoma
follicular large cell lymphoma
adenoma of large bowel
peripheral neuroectodermal tumour of bone
ovarian clear cell adenocarcinoma
esophageal carcinoid tumor
odontogenic myxofibroma
malignant testicular germ cell tumor
cutaneous superficial spreading melanoma
anaplastic wilm tumor
glomus tumour
t-cell rich b-cell lymphoma
nonkeratinizing squamous cell carcinoma
premalignant condition
thymic carcinoid
prostatic transitional cell carcinoma
lobular carcinoma of breast
calcifying odontogenic cyst
bladder paraganglioma
glomangioma
papillary urothelial carcinoma
sarcomatoid hepatocellular carcinoma
prostatic lymphoma
maxillary sinus squamous cell carcinoma
t-lymphocyte leukaemia
papillary adenoma
mixed acinar-endocrine carcinoma
benign parotid gland tumor
endometrial endometrioid carcinoma
hurthle cell tumor
parapsoriasis variegata
jejunal tumor
malignant granulosa cell tumor
esophageal squamous cell carcinoma in situ
tumor of stomach
dermoid cyst
cns lymphoma
malignant glomus tumor
well-differentiated inflammatory liposarcoma
pulmonary large cell neuroendocrine carcinoma
supratentorial primitive neuroectodermal tumor
adenomatoid tumor of adrenal gland
soft-tissue perineurioma
enteropathy associated t-cell lymphoma
neuroendocrine tumor of lung
tumour of minor salivary gland
hyalinizing trabecular tumor
carcinoma arising in submandibular gland
childhood hodgkin disease
inflammatory myofibroblastic tumor
hepatosplenic gamma delta t-cell lymphoma
retinal anlage tumour
recurrent ovarian cancer
chronic myelomonocytic leukaemia
stage c prostate carcinoma
choroid plexus papilloma
odontoameloblastoma
ovarian endometrioid tumor of low malignant potential
tonsillar cancer
lung neoplasm
bartholin gland carcinoma
collecting duct carcinoma
cns leukemia
anaplastic carcinoma arising from thyroid
lymphomatoid granulomatosis of lung
malignant soft tissue tumor
smoldering leukemia
colorectal carcinoma stage
multiple myeloma
reticular perineurioma
adenocarcinoma of lung
acute myeloblastic leukemia without maturation
lymphoma arising in the breast
calcifying epithelioma of malherbe
medullary carcinoma of breast
pediatric brainstem tumor
uterine mullerian adenosarcoma
optic nerve sheath meningioma
acute myelomonocytic leukemia
stomach tumour
renal cell adenocarcinoma
testicular carcinoma
stage endometrial adenocarcinoma
malignant struma ovarii
tumor of trachea
childhood cerebellar tumour
pigmented epithelioid melanocytoma
thymic carcinoma
malignant minor salivary gland tumor
pleural tumor
ovarian serous tumor of low malignant potential
acoustic neuroma
ureteral carcinoma
anaplastic thyroid carcinoma
adult wilms tumour
spindle cell thymoma
adenoid cystic carcinoma of submandibular gland
malignant ovarian germ cell tumor
monocytoid b-cell lymphoma
parotid gland neoplasm
pleomorphic rhabdomyosarcoma
benign neurilemmoma
mammary carcinoma
stage v wilms tumor
lung carcinoid
breast adenoid cystic carcinoma
anal canal carcinoma
pediatric brain stem glioma
chondroid lipoma
hepatocellular adenoma
cartilaginous tumor
desmoplastic infantile astrocytoma
paranasal sinus neoplasms
surface osteosarcoma
malignant breast tumor
deep penetrating nevus
medullary breast cancer
pleomorphic lymphoma
adult acute myelogenous leukemia
macrotrabecular hepatoblastoma
rosai-dorfman disease
adult anaplastic astrocytoma
thin malignant melanoma
renal rhabdoid tumour
growth hormone producing pituitary adenoma
juvenile angiofibroma
stage laryngeal carcinoma
growth hormone producing tumour
cutaneous melanocytic tumour
glial tumor
breast sarcoma
diffuse malignant mesothelioma
lymphoplasmacytoid lymphoma
m5 leukemia
hemangioendothelioma
ependymal cyst
chloroma
metastatic alveolar soft part sarcoma
high grade squamous intraepithelial neoplasia
spindle cell nevi
recurrent meningioma
ganglioglioma
malignant renal neoplasm
clear cell adenocarcinoma of urethra
pancreatic neuroendocrine carcinoma
nasal cavity tumor
stage gastric carcinoma
gastric adenocarcinoma
acoustic schwannoma
giant cell tumor of tendon sheath
sarcomatous mesothelioma
acinar cell cystadenocarcinoma
hepatic adenoma
carcinoma arising in the urinary bladder
gliomatosis cerebri
cerebellar astrocytoma of childhood
carcinoid
prostate cancer
stage endometrial cancer
esophagus leiomyoma
hepatoblastoma
retiform sertoli-leydig cell tumour
polymorphous low-grade adenocarcinoma
leiomyosarcoma of inferior vena cava
mouth cancer
heart tumor
pancreatic solid-pseudopapillary neoplasm
acute myeloid leukemia with minimal differentiation
duodenal cancer
chronic granulocytic leukaemia
ovarian serous cystadenocarcinoma
adenocarcinoid tumor
adrenocortical cancer
atypical nevi
interdigitating dendritic cell sarcoma arising from the spleen
ampulla of vater tumor
tumor of cerebral hemispheres
smooth muscle tumor of uncertain malignant potential
central nervous system medulloepithelioma
atypical adenomatous hyperplasia of lung
primary cutaneous meningioma
t-cell lymphoma
microcystic endocervical adenocarcinoma
high grade squamous intraepithelial lesion
spongioblastoma
invasive ductal ca
basaloid squamous carcinoma of esophagus
pancreatic adenocarcinoma
dermal nevus
unilesional mycosis fungoides
carcinoma arising in the pancreas
childhood burkitt lymphoma
breast fibroadenoma
thyroid ca
angiosarcoma
ovarian myxoma
sebaceous epithelioma
tumour arising from minor salivary gland
testicular mixed germ cell tumor
rectal carcinoid tumour
acrosyringeal nevus
gastric mesenchymal tumour
meningeal melanocytoma
anus basaloid carcinoma
adrenal neuroblastoma
mixed type thymoma
malignant salivary gland neoplasm
oral cavity tumor
ovarian serous carcinoma
parotid tumor
granular cell myoblastoma
endometrioid carcinoma
adenocarcinoma in villous adenoma
lung neoplasms
t-cell leukemia
myeloproliferative disease
acinar adenocarcinoma
lethal midline carcinoma
teratoma of testis
nerve sheath myxoma
nonmelanoma skin cancer
juvenile myelomonocytic leukemia
nonhodgkin lymphoma
hepatoid carcinoma
atypical carcinoid tumor
esophageal carcinoma in situ
tumor of synovium
mucinous carcinoma of colon
endometrial stromal nodule
inverted urothelial papilloma
prolactinoma
primary gastric t-cell lymphoma
stomach carcinoma
parathyroid tumor
recurrent liposarcoma
testicular yolk sac tumor
adipose tissue tumor
monophasic synovial sarcoma
ovarian germ cell neoplasm
primary epithelioid sarcoma
malignant brenner tumor
cylindromatosis gene cyld
borderline serous cystadenoma
pulmonary adenocarcinoma
angiosarcoma of thyroid
breast metaplastic carcinoma
malignant brenner tumour of ovary
cutaneous follicle center lymphoma
mixed liposarcoma
major salivary gland tumour
tumour of muscle
squamous cell lung carcinoma
hypernephroma
chromophobe type renal cell carcinoma
giant cell glioblastoma
conjunctiva squamous cell carcinoma
dermatofibrosarcoma protuberans
apocrine neoplasm
ovarian serous adenocarcinoma
adult hodgkin lymphoma
cyst of kidney
adenoid squamous carcinoma
juvenile granulosa cell tumor
glioma of optic nerve
lobular carcinoma in situ
adrenal cortical adenoma
leptomeningeal melanoma
tongue carcinoma
carcinoma of renal pelvis
meningotheliomatous meningioma
osteoblastoma
stomach neoplasms
parietal cell carcinoma
oral granular cell tumor
benign leydig cell tumor
endodermal sinus tumour
leydig cell tumor
ovarian dysgerminoma
intestinal dysplasia
renal pelvis tumor
stage iii lung adenocarcinoma
b cell cll
cns tumor
laryngeal liposarcoma
islet cell tumor of pancreas
sclerosing perineurioma
mediastinal rhabdomyosarcoma
precursor t-lymphoblastic lymphoma leukemia
carcinoma of stomach
gallbladder adenocarcinoma
pancreas with ductal adenocarcinoma
carcinoma arising in the parotid gland
infiltrating ductal carcinoma
renal cell carcinoma
intermediate-grade dcis
adenocarcinoma arising from the gastroesophageal junction
plexiform xanthomatous tumor
classic seminoma
splenic hemangioma
uterine malignant tumor
clear cell hidradenoma
gastric lymphangioma
benign uterine tumor
mediastinal ganglioneuroma
basaloid squamous carcinoma
meningeal melanomatosis
congenital fibrosarcoma
atypical fibroxanthoma
vaginal intraepithelial neoplasia grade
central nervous system neurocytoma
vaginal fibroepithelial polyp
cns rhabdoid tumor
large granular lymphocytosis
adenoma of oral
signet ring cell breast carcinoma
oral lipoma
dukes b colorectal carcinoma
pigmented villonodular synovitis
adenocarcinoma arising in the cervix
eccrine porocarcinoma
neuroectodermal neoplasm
nk cell leukaemia
retinal angioma
cns fibrosarcoma
salivary gland type nasopharyngeal carcinoma
intestinal tumor
peripheral nervous system tumour
primary intraocular lymphoma
recurrent b-cell lymphoma
cervical adenosquamous carcinoma
endometrioid carcinoma of fallopian tube
vaginal sarcoma
seborrheic keratosis
thyroid carcinoma
refractory chronic lymphocytic leukemia
pilocytic astrocytoma of childhood
breast phyllodes tumor
anaplastic lymphoma
tubular adenoma
dysmyelopoietic syndrome
thyroid papillary adenocarcinoma
acral lentiginous melanoma
tumor arising in the lung
carcinoma of trachea
sarcoma arising in pulmonary
odontogenic neoplasm
cutaneous malignant fibrous histiocytoma
cancer of colon
esophageal dysplasia
bone osteosarcoma
benign soft tissue neoplasm
tumor of sweat gland
liver focal nodular hyperplasia
malignant mediastinal germ cell tumor
pineal neoplasm
malignant adipose tissue tumour
oncocytoma of kidney
renal adenoma
tongue cancer
thyroid gland papillary carcinoma
immature extragonadal teratoma
endometrial stromal tumour
non-keratinizing squamous cell carcinoma
benign tumor of tonsil
stage ii cervical cancer
glottic squamous cell carcinoma
ductal breast carcinoma
squamous cell carcinoma of esophagus
small cell carcinoma of lung
high-grade pin
cutaneous atypical fibroxanthoma
breast cancer
verruciform xanthoma
fibroosseous pseudotumor of digits
soft tissue malignant tumor
anaplastic thyroid cancer
pulmonary tumor
follicular carcinoma
pituitary carcinoma
infantile hemangioma
pediatric burkitt lymphoma
recurrent mpnst
tumor of prostate
tumor of bone
lung clear cell carcinoma
papillary lung carcinoma
metastatic neuroblastoma
duodenal adenoma
endometrial stromal neoplasm
papillary cystadenocarcinoma
osseous tumour
diffuse centroblastic lymphoma
testicular lymphoma
tumor arising from the thymus
primary cns lymphoma
carcinoma arising in the parotid
eyelid papilloma
cutaneous paget disease
trichilemmoma
myxoma
adenocarcinoma of gallbladder
adamantinoma
carcinoma arising in minor salivary gland
hepatic adenocarcinoma
malignant soft tissue tumour
cartilage tumor
intracranial germinoma
proliferating trichilemmal tumor
b-cell chronic lymphoid leukaemia
clark nevus
lymphoma of bladder
myelodysplasia
odontogenic fibroma
ovarian carcinoid tumor
pituitary neoplasms
renal cell cancer
mantle cell lymphoma
corticotropinoma
invasive ductal carcinoma
adult t-cell lymphoma leukemia
polymorphous low grade adenocarcinoma
tonsillar lipoma
testicular leukemia
sweat gland adenoma
pineal cyst
pancreatoblastoma
mixed mesothelioma
anaplastic gastric cancer
stage i adenocarcinoma of lung
sertoli-leydig cell tumour
insulinoma
hilus cell tumour
colorectal adenocarcinoma
intravascular nodular fasciitis
non-hodgkin lymphoma of nasal cavity
gastric xanthelasma
follicular non-hodgkin lymphoma
granulosa cell tumour
malignant phyllodes tumor of breast
nodular sclerosis hodgkin lymphoma
angioimmunoblastic lymphadenopathy with dysproteinaemia
malignant mesothelioma of pleura
tumor of tonsil
juxtaglomerular tumor
pleural malignant mesothelioma
childhood acute lymphoblastic leukemia
neuroendocrine cancer
odontogenic myxoma
alveolar rhabdomyosarcoma
myoepithelioma
uterine papillary serous carcinoma
breast papilloma
colon mucinous adenocarcinoma
salivary gland canalicular adenoma
bone cancer
follicular adenocarcinoma
medullocytoma
benign thyroid tumour
ewing tumour
primary pleural monophasic synovial sarcoma
benign thyroid gland tumor
tumor of jejunum
recurrent rhabdomyosarcoma
nk cell leukemia
benign lipomatous tumor
breast cystosarcoma phyllodes
benign ameloblastoma
colonic carcinoma
lung adenocarcinoma
cutaneous mastocytosis
chronic neutrophilic leukemia
benign tracheal tumor
lung squamous cell carcinoma
adenocarcinoma of fallopian tube
intraductal papillary adenocarcinoma
carcinoma in situ of urinary bladder
major salivary gland mucoepidermoid carcinoma
retroperitoneal ganglioneuroma
stage i endometrial carcinoma
major salivary gland malignant tumor
glioma
thymic epithelial tumour
adenocarcinoma of colon
lipomatous glioneurocytoma
malignant hemangiopericytoma
adenomatous polyposis coli
mycosis fungoides and sezary syndrome
natural killer cell leukemia
squamous cell skin cancer
syringoma
t-cell prolymphocytic leukemia
conventional fibrosarcoma
hepatic mesenchymal hamartoma
b cell chronic lymphocytic leukemia
leiomyosarcoma of bone
grade 3 pin
ovarian carcinoma
adenoma of thyroid gland
oral adenocarcinoma
cardiac lipoma
epithelioid hemangioendothelioma
adenomyoma
gestational trophoblastic disease
ovarian mucinous cystadenocarcinoma
malignant islet cell tumor
malignant prolactinoma
acinar cell adenocarcinoma
panniculitis-like t cell lymphoma
parotid tumour
lymphoid tumor
solitary fibrous tumor of meninges
trophoblastic neoplasm
hamartomatous polyp
systemic anaplastic large cell lymphoma
sertoli cell tumor
thymus tumour
myxofibroma
stage esophageal squamous cell carcinoma
pancreatic serous cystadenoma
trophoblastic tumor
adult t-cell leukaemia
adenocarcinoma of large bowel
orbital rhabdomyosarcoma
benign cutaneous adnexal tumor
malignant brainstem tumor
pituitary adenoma
malignant pancreatic endocrine tumor
poorly differentiated colorectal cancer
liver adenocarcinoma
adult soft tissue sarcoma
mast cell sarcoma
anaplastic astrocytoma
parotid gland acinic cell carcinoma
squamous cell carcinoma of tongue
invasive thymoma
myofibrosarcoma arising from the bone
solitary pulmonary papilloma
peripheral nerve tumor
pancreatic duct carcinoma
woringer kolopp disease
tumor arising in the cns
benign squamous cell tumour
combined germ cell tumour
carcinoma arising in the gallbladder
lobular breast carcinoma
malignant gastrointestinal tumor
signet ring cell carcinoma of stomach
pancreatic intraepithelial neoplasia
benign odontogenic tumour
supraglottis carcinoma
gastric carcinoma stage
dysplastic liver cells
adrenocortical adenoma
madelung disease
central neurocytoma
malt lymphoma
primary angiosarcoma
peripheral neuroectodermal tumour
pulmonary giant cell carcinoma
colon adenosquamous carcinoma
cervix squamous carcinoma
hereditary breast cancer
squamous cell carcinoma of larynx
neuroectodermal tumour of bone
parathyroid adenocarcinoma
neoplastic angioendotheliomatosis
acute biphenotypic leukemia
cutaneous carcinoma
prostate adenocarcinoma
acute leukemia in remission
sarcoma arising in the ovary
childhood hodgkin lymphoma
meningeal sarcomatosis
epithelial-myoepithelial carcinoma
islet cell tumor
squamous odontogenic tumor
ameloblastic carcinoma ex ameloblastoma
odontogenic tumour
uterine fibroid
hepatic angiosarcoma
neuroectodermal tumour
precursor lymphoblastic leukemia
high grade endometrial stromal sarcoma
pancreatic tumour
fallopian tube cancer
lipoblastomatosis
neuroglial neoplasm
superficial angiomyxoma
brain stem glioma
tumor arising in the stomach
monoclonal gammapathy
plasma cell tumor
dysplastic naevus syndrome
gi carcinoid tumor
chronic myelomonocytic leukemia
stage iv breast cancer
sebaceous gland tumour
neuroepithelial neoplasm
borderline tumour
hereditary nonpolyposis colon cancer
thyroid cyst
ovarian cyst
breast angiosarcoma
micronodular bcc
metaplastic carcinoma of breast
solitary myeloma
perivascular epithelioid cell tumor
mesenchymal hamartoma of liver
intraspinal cyst
squamous carcinoma
peripheral ganglioneuroblastoma
chronic neutrophilic leukaemia
common blue nevus
acute myelogenous leukemia
gastric hyperplastic polyp
malignant parathyroid tumour
spinal cord ependymoma
fibro-odontoma
lymphocytic leukemia
uterine tumor resembling ovarian sex cord tumor
nasal chondromesenchymal hamartoma
tumor of peripheral nervous system
anal squamous carcinoma
salivary gland cystadenocarcinoma
lip cancer
colon adenocarcinoma
neuroendocrine skin carcinoma
rectal carcinoid tumor
ovary cystadenoma
acute myelogenous leukaemia
laryngeal squamous carcinoma
gliofibroma
salivary gland adenocarcinoma
ovarian undifferentiated carcinoma
sebaceous gland tumor
chronic phase cml
carcinoma arising from the pancreas
precancerous conditions
squamous cell cis
stage non-small cell lung cancer
intramuscular lipoma
uterine leiomyosarcoma
struma ovarii
philadelphia chromosome negative cml
parapsoriasis
cutaneous squamous carcinoma
oral mucosal melanoma
ethmoid sinus adenocarcinoma
vulva carcinoma
tumor arising in the nasal cavity
acute t cell lymphoblastic leukemia
stage i cervical adenocarcinoma
stage 1 wilms tumor
high grade sarcoma
liver cell dysplasia
infiltrating ductal and lobular carcinoma
cyst of oral
preneoplastic state
fibrous histiocytoma
glial neoplasm
low grade endometrial stromal sarcoma
nuchal-type fibroma
neuroendocrine tumor of larynx
splenic marginal zone b-cell lymphoma
meningioma arising in the lung
jugular paraganglioma
tumor of salivary glands
signet ring cell gastric carcinoma
compound odontoma
primary sinonasal nasopharyngeal-type undifferentiated carcinoma
glandular papilloma
esophagus with adenocarcinoma
cystic nephroma
tumor of lung
supratentorial meningioma
minor salivary gland neoplasm
ileal tumor
myoblastoma
ovarian mucinous tumor
renal clear cell carcinoma
mucoepidermoid carcinoma of salivary gland
ancient schwannoma
brain glioblastoma
myositis ossificans
exocrine pancreatic carcinoma
cns germinoma
cerebellar pilocytic astrocytoma
seminoma
childhood lymphoma
malignant rhabdoid tumor of kidney
lung giant cell carcinoma
larynx cancer
immunocytoma
malignant mixed tumor of salivary gland
cutaneous glomus tumor
small cell osteosarcoma
benign granular cell tumor
pancreatic acinar cell adenocarcinoma
mast cell leukemia
benign mesenchymoma
renal medullary carcinoma
localized lymphoma
rhabdoid transformation of tumor cells in meningioma
osteogenic tumour
porokeratotic eccrine ostial and dermal duct nevus
radial sclerosing lesion
childhood leukemia
serous cystadenoma
anal squamous cell carcinoma
pancreatic lymphoma
cns t-cell lymphoma
vascular neoplasm
merkel cell tumor
infantile hemangioendothelioma
moderately differentiated colon carcinoma
carcinoma of gingiva
malignant myoepithelioma
malignant fibrous histiocytoma of bone
acute myelogenous leukemia with minimal differentiation
bone lymphoma
b lymphocytic leukemia
fibrous papule
hypomelanosis of ito
chronic myeloproliferative disorders
fetal rhabdomyoma
ovarian monodermal teratoma
cervical mesonephric carcinoma
intratubular seminoma
plasmablastic lymphoma
urethral cancer
malignant epithelial mesothelioma
testicular immature teratoma
prostatic stromal sarcoma
precursor b lymphoblastic leukemia lymphoma
mast cell disease
gastric carcinoma
adenocarcinoma arising in the esophagus
tumor arising from the pituitary gland
cerebellar glioblastoma
pulmonary carcinoid tumor
malignant tumour of soft tissue
stage ivb hodgkin lymphoma
combined small cell lung carcinoma
fibrosarcoma of bone
benign phyllodes tumour
mediastinal germ cell tumour
laryngeal carcinoid tumor
colon carcinoma
ovarian malignant teratoma
myoma
mediastinal lymphoma
t-cell large granular lymphocyte leukaemia
adenocarcinoma of uterine cervix
vulvar adenocarcinoma
pediatric synovial sarcoma
b cell leukaemia
adamantinomatous craniopharyngioma
hairy cell leukaemia variant
arteriovenous hemangioma
oesophageal squamous cell carcinoma
extraskeletal chondroma
salivary gland carcinoma
cellular mesoblastic nephroma
dedifferentiated chondrosarcoma
gastric neoplasm
mucinous breast cancer
epithelial ovarian cancer
pediatric acute myeloblastic leukemia
squamous cell carcinoma of urinary bladder
gastric neoplasms
immature ovarian teratoma
undifferentiated breast carcinoma
urinary bladder carcinoma
renal malignancy
vaginal dysplasia
pigmented dermatofibrosarcoma protuberans
malignancy arising in soft tissue
infratentorial form of dysembryoplastic neuroepithelial tumor
uterine carcinosarcoma
nipple tumour
immature testicular teratoma
intracranial meningioma
hepatic hemangioendothelioma
liver lymphoma
brenner tumor
tall cell variant of papillary thyroid carcinoma
osteoid osteoma
skin papilloma
oculodermal melanocytosis
malignant paraganglioma
peripheral ameloblastic carcinoma
invasive lobular carcinoma
cerebral glioblastoma multiforme
pleomorphic leiomyosarcoma
extranodal marginal zone b-cell lymphoma of mucosa-associated lymphoid tissue
testicular carcinoid tumor
sclerosing hemangioma of lung
salivary gland neoplasms
low-grade t-cell lymphoma
right atrial myxoma
solar keratoses
primary cerebral lymphoma
neoplasm of minor salivary gland
melanotic medulloblastoma
alveolar soft part sarcoma
lymphocytic leukaemia
undetermined significance atypical glandular cells
cervical dysplasia
fibromatosis
aleukemic leukemia cutis
pregnancy adenoma
childhood hd
adenocarcinoma of prostate
papillary squamous carcinoma
ovarian leiomyosarcoma
ameloblastic carcinoma
paranasal sinus tumour
malignant uterine tumor
schwannoma with rhabdomyoblastic differentiation a unique variant of malignant triton tumor
chronic myeloid leukemia
bronchiolo-alveolar carcinoma
acinar cell adenoma
lymphomatoid granulomatosis
malignant pancreatic tumor
fallopian tube tumor
familial breast carcinoma
multiple mucosal neuroma
osteosarcoma of bone
oral sarcoma
penile squamous cell carcinoma
figo stage i ovarian carcinoma
chondromatous tumor
metastatic thyroid papillary carcinoma
scc of oral
lung non-hodgkin lymphoma
ovarian endometrioid adenocarcinoma
fallopian tube endometrioid carcinoma
diffuse idiopathic pulmonary neuroendocrine cell hyperplasia
benign renal neoplasm
neurohypophyseal granular cell tumor
dukes c colon carcinoma
endometrioid tumor of low malignant potential
cervical cancer in situ
myelogenous leukemia in remission
benign renal tumour
diffuse follicle center lymphoma
metanephric adenoma
lymphoma of childhood
aneurysmal bone cyst
intraepithelial neoplasm
sarcoma arising in the heart
cancer of cervix
cin grade
non-melanoma skin cancer
lymphoma stage iii
cervix condyloma
preneoplastic condition
thymolipoma
adult rhabdomyoma
intraductal papillary-mucinous adenoma
lipoblastoma
grade vin
bladder papilloma
intracystic papillary adenocarcinoma
medullary thyroid carcinoma
metastatic meningioma
carcinoma of ovary
pleomorphic adenoma of soft palate
cloacogenic carcinoma
myosarcoma
endometrial carcinoma
appendix neoplasm
urethral carcinoma in situ
solar keratosis
x-linked lymphoproliferative syndrome
adrenal cortical tumour
adult t cell lymphoma
tonsillar scc
acute lymphocytic leukemias
astrocytoma
squamous cell carcinoma of endometrium
trophoblastic neoplasms
atypical ductal hyperplasia
parotid gland tumor
primary cerebral hodgkin disease
esophageal leiomyoma
ki1 lymphoma
laryngeal papilloma
adult wilms tumor
light chain deposition disease
thymic neoplasm
adenocarcinoma of parotid gland
stage colorectal carcinoma
angiomyolipoma of kidney
duodenal carcinoid tumour
endodermal sinus tumor
ovarian serous neoplasm
juvenile fibroadenoma
angiocentric immunoproliferative lesion
pituitary neoplasm
ovarian choriocarcinoma
colon mucinous carcinoma
malignant salivary gland tumour
proliferating trichilemmal cyst
pancreatic tumor
pediatric medulloblastoma
ceruminous adenoma
malignant kidney tumor
perifollicular fibroma
myeloid leukaemia
malignant tumor of thyroid
floor of mouth squamous cell carcinoma
philadelphia chromosome positive chronic myelogenous leukemia
b-cell chronic lymphocytic leukaemia
stromal neoplasm
pinealoma
chronic lymphatic leukemia
large bowel carcinoma
malignant skin appendage tumor
laryngeal dysplasia
cns melanoma
refractory cll
wilms tumour
patch stage kaposi sarcoma
leiomyomatosis
small cell carcinoma of esophagus
colonic leiomyosarcoma
esophageal squamous carcinoma
lymphoid tumour
angiomatoid fibrous histiocytoma
infiltrating lobular breast carcinoma
mediastinal schwannoma
premalignant lesion
gigantiform cementoma
mammary carcinoid tumor
warthin tumor
lobular capillary hemangioma
solitary fibrous tumor arising in the meninges
craniopharyngioma
oat cell carcinoma arising in the gallbladder
fundic gland polyp
paraganglioma arising in the cauda equina
extragonadal germ cell tumour
adenocarcinoma of cervix
sex cord tumor with annular tubules
gastric squamous cell carcinoma
giant fibroadenoma
mesenchymal tumour
idiopathic thrombocythemia
ovarian borderline tumor
minimally differentiated acute myeloid leukemia
childhood acute myelogenous leukemia
carcinoma of thyroid gland
jugulotympanic paraganglioma
cardiac fibroma
chronic t-cell leukemia
carcinoma of major salivary gland
immunoglobulin deposition disease
primary gastric diffuse large b-cell lymphoma
yolk sac tumor
pigmented basal cell carcinoma
m6 leukemia
diguglielmo disease
carcinoma in-situ
hepatocellular carcinoma
lipomatous neoplasm
cutaneous lymphoma
interstitial cell tumor
chromophil renal cell carcinoma
recurrent vulvar cancer
cerebellar astrocytoma
gemistocytic astrocytoma
sarcoma of liver
malignant lung tumor
promyelocytic leukemia
tumor of cns
vulvar dysplasia
histiocytosis x
benign prostate tumor
pityriasis lichenoides et varioliformis acuta
lipomatosis
carcinoma of breast
teratocarcinoma
dip-nech
stage iv colon adenocarcinoma
urothelial carcinoma in situ
bladder squamous cell carcinoma
benign melanocytic nevus
mesothelioma of peritoneum
endometrial atypical hyperplasia
ovarian carcinosarcoma
malignant thyroid neoplasm
melanocytic nevus
salivary gland malignant tumor
bladder adenocarcinoma
atypical carcinoid tumour
mullerian adenosarcoma
non-keratinizing squamous carcinoma
metastatic angiosarcoma
pancreatic mucinous cystic neoplasm
benign muscle tumour
urinary bladder cancer
salivary gland acinic cell carcinoma
acute basophilic leukemia
b-cell small lymphocytic lymphoma
invasive ductal cancer
glossal tumor
post-transplant lymphoproliferative disease
supraglottic cancer
acute monoblastic leukemia
thyroid follicular adenocarcinoma
malignant pericardial mesothelioma
malignant ameloblastoma
reticulohistiocytic granuloma
nasopharynx lymphoepithelioma
syringadenoma
carcinoid tumor of stomach
gastric mucosa with intestinal metaplasia
wagr syndrome
pulmonary kaposi sarcoma
benign glomus tumor
gallbladder small cell carcinoma
low-grade lymphoma
base of tongue neoplasm
juvenile chronic myeloid leukemia
childhood renal cell carcinoma
atypical squamous cells of undetermined significance
large intestine adenocarcinoma
high-grade b-cell non-hodgkin lymphoma
central nervous system hemangioblastoma
gastric maltoma
actinic keratoses
benign meningeal tumor
breast cancer metastatic
tumor of cerebrum
ocular melanoma
bladder cancer
t-cell large granular lymphocyte leukemia
squamous cell carcinoma
uterine papillary serous adenocarcinoma
childhood ependymoma
cancer of mouth
spindle cell melanoma
papillary thyroid carcinoma
pleomorphic adenoma of lacrimal gland
follicular small cleaved cell lymphoma
stage iii melanoma
cylindromatosis
adenocarcinoma arising in barrett mucosa
sarcomatoid renal cell carcinoma
malignant angioendotheliomatosis
stage iii non-small cell lung cancer
adenoid cystic carcinoma of salivary gland
benign gallbladder tumor
ki-1 lymphoma
oral cavity scc
leiomyosarcoma arising from the renal vein
thyroid neoplasm
cystadenoma of ovary
gist arising in the stomach
middle cranial fossa meningioma
pyothorax associated lymphoma
thymus tumor
primary alveolar soft part sarcoma
squamous carcinoma of uterine cervix
trichoepithelioma
lymphoma arising in skin
melanotic neuroectodermal tumor of infancy
tibial adamantinoma
prostatic sarcoma
sertoli cell tumour
neuroectodermal tumor of bone
small cell sarcoma
lobular adenocarcinoma in situ
malignant cutaneous melanoma
childhood soft tissue sarcoma
recurrent renal cell carcinoma
bizarre leiomyoma
recurrent prostate carcinoma
immature mediastinal teratoma
recurrent prostate cancer
mammary signet ring cell carcinoma
ceruminous adenocarcinoma
acute myeloid leukaemia
figo stage iiic ovarian cancer
true histiocytic lymphoma
gastric adenoma
adenofibroma
ependymoma of childhood
lung tumor
cavernous angioma
tongue scc
salivary gland oncocytoma
cervical squamous cell carcinoma in situ
testicular rhabdomyosarcoma
partial mole
benign breast tumor
low-grade cervical intraepithelial neoplasia
mediastinal sarcoma
myofibrosarcoma of breast
rectal carcinoid
malignant lymphoma
tumor of skeletal muscle
transitional cell carcinoma of urinary bladder
stage b prostate cancer
burkitt lymphoma
desmoplastic medulloblastoma
low-grade b-cell non-hodgkin lymphoma
spindle epithelial tumor with thymus-like differentiation
cerebral primitive neuroectodermal tumour
carcinoma in villous adenoma
high-grade squamous intraepithelial neoplasia
hemangioma
beta cell tumor
actinic keratosis
primary effusion lymphoma
mucinous gastric carcinoma
tumor of appendix
lipidized medulloblastoma
adult t-cell leukaemia lymphoma
osseous hemangioma
pulmonary lymphomatoid granulomatosis
desmoid tumour
grade iv astrocytoma
pituitary prolactinoma
premalignant foci
splenic neoplasm
intraocular lymphoma
vascular hamartoma
trophoblastic tumour
differentiated thyroid carcinoma
tumour of bone
polycythemia vera
pinkus fibroepithelioma
burkitt leukemia
nk-cell leukemia
ovarian tumor in the thecoma-fibroma group
soft tissue neoplasm
cutaneous angiosarcoma
infiltrating breast cancer
malignant glial tumor
ovarian thecoma
spindle cell rhabdomyosarcoma
barrett adenocarcinoma
oral malignant tumor
uterine atypical polypoid adenomyoma
laryngeal paraganglioma
supraglottic squamous carcinoma
prostatic small cell carcinoma
thyroid medullary carcinoma
angioblastoma
pediatric angiosarcoma
stage i ovarian carcinoma
t cell cll
endometrioid adenocarcinoma of cervix
parotid gland adenoid cystic carcinoma
carcinoma arising in the ureter
mixed ductal-endocrine carcinoma
figo stage iii ovarian cancer
heart neoplasm
rhabdoid tumor of kidney
anaplastic large cell lymphoma
seminoma of testis
recurrent rectal cancer
pituitary gland adenoma
stage i follicular lymphoma
perineurial mpnst
composite carcinoid
venous hemangioma
pepper syndrome
gastric teratoma
anal cloacogenic carcinoma
myeloproliferative disorders
benign soft tissue tumour
gastric neuroendocrine tumor
krukenberg tumor
atypical meningioma
pyogenic granuloma
sebaceous adenoma
thyroid with malignant neoplasm
breast carcinoma stage 1
anal polyp
verruca
carcinoma in situ of breast
cerebral astrocytic tumor
testis with immature teratoma
rectal carcinoma
carcinoma of skin appendage
breast ductal hyperplasia
panniculitis-like t-cell lymphoma
renal tumor
testicular germ cell carcinoma
soft tissue malignant fibrous histiocytoma
ductal carcinoma
stem cell leukaemia
pediatric acute myeloid leukemia
adenocarcinoma of stomach
pulmonary lymphangiomyomatosis
ovarian borderline serous tumor
diffuse astrocytoma
hepatic carcinoid tumor
extrarenal rhabdoid tumor
signet-ring cell mucin-producing adenocarcinoma of minor salivary glands
soft tissue tumour
dermatofibroma
acinic cell adenocarcinoma
hidradenoma
myoepithelial tumor of soft tissue
childhood leiomyosarcoma
thyroglossal cyst
adenoid cystic carcinoma
stage d prostate carcinoma
metastatic liposarcoma
testicular germ cell neoplasms
stage i breast cancer
lymphocyte depleted hodgkin disease
sclerosing epithelioid fibrosarcoma
stromal tumour
malignant melanoma of rectum
pediatric acute lymphoblastic leukemia
breast apocrine carcinoma
small bowel lymphoma
morton neuroma
malignant tumor of soft tissue
cellular rhabdomyoma
infiltrating breast adenocarcinoma
collagenoma
biphasic synovial sarcoma
carcinoma of pancreas
primary pulmonary meningioma
medullary carcinoma of thyroid gland
liver cyst
bile duct cystadenocarcinoma
small cell neuroendocrine carcinoma of lung
tumour of parathyroid
mixed cellularity hodgkin disease
pulmonary artery leiomyosarcoma
colonic cancers
testicular embryonal carcinoma
dermatofibrosarcoma
bronchus-associated lymphoid tissue lymphoma
intraventricular meningioma
gastric gist
prostatic tumor
acinar adenoma
nodular lymphocyte predominant hodgkin lymphoma
plexiform fibrohistiocytic tumour
large cell carcinoma with rhabdoid phenotype
premalignant lesions
erythroblastic leukemia
black adenoma
pilomatrix carcinoma
spindle cell naevi
carcinoma of thyroid
natural killer cell leukaemia
premalignant nodules
fibrosarcomatous osteogenic sarcoma
benign hemangiopericytoma
somatostatin cell tumour
chronic leukaemia
myocardial tumor
stomach adenoma
adenocarcinoma arising in the submandibular gland
tumor arising in the pituitary
brenner tumour
renal cell carcinoma with rhabdoid features
benign duodenal tumor
squamous cell carcinoma of oral cavity
halo nevus
stage lung carcinoma
diffuse lipomatosis
parotid gland adenocarcinoma
fibroodontoma
malignant tumor of peripheral nerve sheath
pulmonary neuroendocrine tumor
thick malignant melanoma
b prolymphocytic leukaemia
adult ependymoma
gastric undifferentiated carcinoma
placental site trophoblastic tumour
cystic hygroma
hemangiopericytoma
hepatic leiomyoma
myoepithelial carcinoma
spider angioma
cystadenoma of pancreas
thymus small cell carcinoma
essential thrombocytosis
strumal carcinoid
malignant phyllodes tumor
retroperitoneal sarcoma
acinar cell carcinoma of pancreas
duct adenoma
vulvar basal cell carcinoma
renomedullary interstitial cell tumor
angiolipoma
b-cell acute lymphocytic leukemia
thymic malignant tumor
muscle neoplasm
thyroglossal duct cyst
cauda equina paraganglioma
angioimmunoblastic t-cell lymphoma
relapsed non-hodgkin lymphoma
chronic atrophic gastritis
liver cell adenocarcinoma
central nervous system neoplasm
carcinoid tumor
adenoma of colon
infiltrating lipoma
benign uterine neoplasm
primary leiomyosarcoma of bone
plantar fibromatosis
urethral squamous cell carcinoma
acute myeloid leukemia with multilineage dysplasia
cutaneous cyst
nuchal fibroma
verrucous epidermal nevus
ovarian epithelial carcinoma
lung tumour
hepatic lymphoma
hereditary papillary renal carcinoma
supratentorial pnet
leptomeningeal tumor
letterer-siwe disease
paraganglionic tumor
squamous cell carcinoma of prostate
pulmonary adenomatosis
uterine adenocarcinoma
refractory anaemia with excess blasts
stage iii prostatic adenocarcinoma
cutaneous lymphangiosarcoma
malignant pancreatic endocrine neoplasm
pns neoplasms
invasive cervical cancer
high-grade sarcoma
fibrous synovial sarcoma
hemangioendothelioma of liver
urethral adenocarcinoma
stage i breast carcinoma
nonossifying fibromyxoid tumor
olfactory neuroepithelioma
thyroid gland tumor
testicular choriocarcinoma
hair follicle tumor
secretory carcinoma of breast
stage iiia non-small cell lung carcinoma
ovarian leydig cell tumor
recurrent lung cancer
stem cell leukemia
struma ovarii and carcinoid
unilateral retinoblastoma
primary ectopic meningioma
classic infiltrating lobular carcinoma
malignant pancreatic endocrine tumour
cns leukaemia
benign gastric tumor
pediatric non-hodgkin lymphoma
intradermal nevus
cervical cancer
papillary thyroid adenocarcinoma
myxopapillary ependymoma
refractory anemia
pediatric lymphoma
immature teratoma
tumor of salivary gland
benign phyllodes tumor
well-differentiated follicular carcinoma
tumor of nasal cavity
gastric mucosa intestinal metaplasia
urethral nephrogenic adenoma
benign mixed tumor
juvenile astrocytoma
laryngeal keratosis
renal angiomyolipoma
scrotal paget disease
brainstem glioma
stage i wilms tumor
vipoma
gastrinoma
neurocytoma
iris melanoma
ovarian endometrioid tumor with yolk sac tumor component
papillary endothelial hyperplasia
paraganglioma
prostate transitional cell carcinoma
esophagus with dysplasia
microscopic papillary thyroid carcinoma
small intestinal adenoma
bacillary epithelioid angiomatosis
breast with undifferentiated carcinoma
malignant adrenocortical tumour
stage iiic ovarian cancer
hepatoblastoma of childhood
undifferentiated gastric adenocarcinoma
benign sweat gland neoplasm
pediatric hd
posttransplant lymphoproliferative disorders
atypical cml
endometrial cancer
figo stage iib cervical carcinoma
colonic adenomatous polyp
anaplastic ganglioglioma
invasive lobular cancer
bednar tumor
infiltrating lobular carcinoma
subependymoma
apocrine gland carcinoma
malignant giant cell tumour of bone
non-hodgkin b-cell lymphoma
skin adenocarcinoma
stage iv ovarian carcinoma
malignant major salivary gland tumor
angioleiomyoma
lymphoma arising in the mediastinum
glomus jugulare tumor
polar spongioblastoma
pediatric testicular teratoma
mixed germ cell tumour
mammary cancer
ameloblastic fibroma
eccrine tumour
supratentorial glioblastoma multiforme
pleural tumour
nasopharyngeal undifferentiated carcinoma
transitional cell carcinoma
benign tumor of smooth muscle
progressive transformation of germinal centers
rectum cancer
chondroid syringoma of skin
cutaneous kaposi sarcoma
parathyroid tumour
acute nonlymphocytic leukaemia
infiltrating breast carcinoma
malignant tumour of bone
high-grade squamous intraepithelial lesion
esophageal malignant tumor
cerebral pnet
stage d prostate cancer
somatostatinoma
carcinoma of gallbladder
lung neuroendocrine tumor
buccal mucosa leukoplakia
malignant pituitary tumor
spindle epithelial tumor with thymus-like differentiation settle
low-grade ductal carcinoma in situ
tumour of lung
askin tumor
malignant phyllodes tumor of prostate
left atrial myxoma
b cell chronic lymphocytic leukaemia
myxoid leiomyosarcoma of soft tissue
parachordoma
chordoid glioma
plexiform neurofibroma
ductal ca
colon cancer
aids-related primary cns lymphoma
papillary hidradenoma
glottic carcinoma
monocytic leukaemia
duodenal adenocarcinoma
precancerous melanosis
esophagus carcinoma
phyllodes tumor
lacrimal gland benign mixed tumor
adenocarcinoma of uterus
megakaryocytic tumor
t-cell non-hodgkin lymphoma
benign myoepithelioma
junctional melanocytoma
invasive breast adenocarcinoma
benign smooth muscle tumor
adipose tissue tumour
acute promyelocytic leukemia
partial hydatidiform mole
skin hemangioma
stage cervical carcinoma
who grade iii oligodendroglial tumor
oral leukoplakia
bladder cancer stage
stage iv nephroblastoma
well differentiated leiomyosarcoma
cutaneous adenoid cystic carcinoma
ovarian brenner tumor
central neurofibromatosis
retinoblastoma
benign bone tumor
stage iv hodgkin disease
duodenal carcinoma
pericardial mesothelioma
skeletal muscle tumor
t-cell all
precursor b lymphoblastic lymphoma
testicular carcinoma in situ
m6a leukemia
thyroid non-hodgkin lymphoma
endobronchial lipoma
urethral clear cell adenocarcinoma
osteogenic sarcoma
retroperitoneal leiomyosarcoma
pure erythroid leukemia
t cell rich b cell lymphoma
bladder leiomyoma
hodgkin lymphoma
vulvar cancer
familial medullary thyroid carcinoma
polyp of anus
brain stem glioblastoma
primary thrombocytosis
well-differentiated gastric neuroendocrine tumor
uterine cervix carcinoma
adult astrocytic tumor
tumour of parotid gland
carcinoma of penis
epithelioid trophoblastic tumour
b-cell non-hodgkin lymphoma
borderline endometrioid adenofibroma
fibrodysplasia ossificans progressiva
giant cell carcinoma of lung
invasive ductal breast cancer
transitional cell tumor
precursor b lymphoblastic leukemia
intravascular large b-cell lymphoma
epithelioid angiomatosis
laryngeal leiomyoma
synovial sarcoma
m1 leukemia
malignant diffuse mesothelioma
small cell lung cancer
benign tumor of adipose tissue
urethral leiomyoma
large bowel adenocarcinoma
ovarian adenocarcinoma
cutaneous lipoma
undifferentiated carcinoma of parotid
esophageal cancer
malignant neoplasm of bone
medulloblastoma
dukes b rectal carcinoma
tumour of heart
monoclonal immunoglobulin deposition disease
precancer
pleomorphic adenoma of parotid
syringotropic mycosis fungoides
gangliocytoma
parasympathetic paraganglioma
pagetoid reticulosis
nasopharyngeal cancer
mixed germ cell tumor of testis
mixed carcinoid tumor
verrucous squamous cell carcinoma
metastatic leiomyosarcoma
mesonephric carcinoma
sarcoma arising in the vagina
ovarian serous tumor
pleomorphic liposarcoma
philadelphia chromosome positive cml
skin squamous cell carcinoma
invasive breast carcinoma
sclerosing liposarcoma
oropharyngeal tumor
dysembryoplastic neuroepithelial tumor
syringofibroadenoma
metastatic squamous carcinoma
parotid acinic cell carcinoma
perianal skin cancer
malignant brenner tumour
cervix carcinoma
adult t cell lymphoma leukemia
myeloid neoplasm
sarcoma arising in the lung
parasagittal meningioma
tonsillar tumor
parapharyngeal meningioma
invasive ductal and lobular carcinoma
anaplastic wilms tumor
fibrosarcoma of childhood
melanomatosis
atypical endometrial hyperplasia
adult brain tumor
gastric signet ring cell adenocarcinoma
benign salivary gland neoplasm
benign breast tumour
malignant melanocytic tumor of peripheral nerve sheath
pediatric renal neoplasm
lymphocyte depleted hodgkin lymphoma
pituitary tumor
intraocular retinoblastoma
erythremic myelosis
stage iii nsclc
atypical chronic myeloid leukemia
ameloblastoma
ovarian rhabdomyosarcoma
carcinoma of liver
ganglioneuroma
tumor of smooth muscle
ampullary cancer
mast cell tumor
stage i non-small cell carcinoma of lung
adult t-cell lymphoma
exocrine pancreatic adenocarcinoma
peutz-jeghers polyp
gastric tubular adenoma
testicular germ cell tumour
leukemia subleukemic
lymphoid neoplasm
minor salivary gland mucoepidermoid carcinoma
myxoid fibrous histiocytoma
urticaria pigmentosa
ovarian serous papillary cystadenocarcinoma
parotid gland carcinoma
medullary thymoma
large cell calcifying sertoli cell tumour
pigmented dermatofibrosarcoma protuberans bednar tumour
granular cell tumor
invasive mole
mature testicular teratoma
neoplasm of bone
inflammatory liposarcoma
benign fibrous soft tissue tumor
atypical glandular cells of undetermined significance
vagal paraganglioma
colorectal dysplasia
solitary fibrous tumor
epidermal cyst
macrofollicular adenoma
pulmonary neoplasm
adult hd
tumor of minor salivary gland
endometrial clear cell carcinoma
sclerosing adenosis of breast
traumatic neuroma
glottic cancer
adenocarcinoma of bartholin gland
angiomyolipoma
uterine pecoma
adult t-cell leukemia
atypical breast ductal hyperplasia
angiotropic lymphoma
breast lobular carcinoma in situ
lymphoma of nasal cavity
malignant lipomatous tumour
retroperitoneal leiomyoma
neurofibroma
smooth muscle neoplasm
stage ib cervical cancer
parotid carcinoma
small intestinal adenocarcinoma
pulmonary blastoma
hemangioma of bone
urinary bladder paraganglioma
dupuytren contracture
adult fibrosarcoma
tanycytic ependymoma
benign eccrine spiradenoma
hepatocellular and biliary neoplasms
gastrointestinal carcinoid tumor
kidney angiomyolipoma
colonic adenocarcinoma
ovarian dermoid cyst
intracortical osteosarcoma
intestinal t-cell lymphoma
colon carcinoma in situ
cardiac rhabdomyoma
minor salivary gland carcinoma
lymphangioleiomyomatosis
chronic myelogenous leukemias
colorectal carcinoma in situ
nipple adenoma
bilateral retinoblastoma
malignant basal cell tumor
testicular leydig cell tumour
nodular tenosynovitis
ovarian endometrioid carcinoma
myeloid sarcoma
mucinous colon carcinoma
pancreas tumor
transitional cell carcinoma of prostate
liver cell adenoma
diffuse neurofibroma
grade cervical glandular intraepithelial neoplasia
colonic villous adenoma
transitional cell carcinoma of renal pelvis
mesenchymal tumor
microcystic meningioma
breast adenocarcinoma
benign pancreatic neoplasm
inflammatory fibrosarcoma
myeloid-lymphoid leukemia
phyllodes tumor of breast
squamous metaplasia
infiltrating ductal breast carcinoma
cortical thymoma
tumor of muscle
mucinous colon adenocarcinoma
ovarian borderline tumour
cerebral astrocytoma
desmoplastic nodular medulloblastoma
adenomatoid odontogenic tumour
milia
giant cell lung carcinoma
childhood astrocytoma
mouth squamous cell carcinoma
moderately differentiated colon adenocarcinoma
rectal cancer
papillary craniopharyngioma
calcifying fibrous pseudotumor
adenocarcinoma arising in the parotid
thyroid adenocarcinoma
adenoma of thyroid
central nervous system teratoma
atypical lymph node hyperplasia
thymic basaloid carcinoma
malignant pleural tumour
parotid gland pleomorphic adenoma
myxoid malignant fibrous histiocytoma
grade cervical intraepithelial neoplasia
pulmonary neuroendocrine neoplasm
well differentiated colon carcinoma
appendiceal carcinoid tumor
proliferating brenner tumor
precursor t lymphoblastic leukemia lymphoma
metastatic adrenocortical carcinoma
melanocytic skin tumour
stage i nsclc
stage ivs neuroblastoma
urothelial papillary carcinoma
cutis marmorata
hairy cell leukaemia
balloon cell melanoma
clear cell carcinoid tumor
marginal zone b-cell lymphoma
myxosarcoma
breast with infiltrating lobular carcinoma
post-transplantation lymphoproliferative disorder
lipoma arising in the parotid gland
desmoplastic small round-cell tumor
myelolipoma
epithelioid malignant peripheral nerve sheath tumour
myxoid leiomyosarcoma
pancreatic carcinoma
refractory anaemia
peripheral primitive neuroectodermal tumor
adrenal rest tumor
vestibular schwannoma
b-cell non-hodgkins lymphoma
myxoid mfh
stromal tumor of gastrointestinal tract
grade pin
transitional cell carcinoma of renal pelvis and ureter
oral cyst
meningeal hemangiopericytoma
pineal tumour
primary mediastinal large b-cell lymphoma
turban tumor
hepatocellular cancer
cns hemangioblastoma
clear cell carcinoid
melanotic schwannoma
pulmonary inflammatory pseudotumor
extra-osseous ewing sarcoma
cutaneous b cell lymphoma
cystic partially differentiated nephroblastoma
ebv associated lymphoma
giant lymph node hyperplasia
t-cell leukaemia
aggressive non-hodgkin lymphoma
rectal tumor
neoplasm of smooth muscle
aggressive lymphoma
cerebral lymphoma
lennert lymphoma
t-zone lymphoma
parietal lobe neoplasm
laryngeal epidermoid carcinoma
stage iii neuroblastoma
serous carcinoma
angioimmunoblastic lymphadenopathy with dysproteinemia
adenocarcinoma of salivary gland
high-grade t-cell lymphoma
hepatosplenic t-cell lymphoma
thick melanoma
light chain disease
hypopharyngeal cancer
oligodendroglial tumour
childhood oligodendroglioma
epithelioid hemangioma
chondroid syringoma
malignant giant cell tumor
squamoid thymoma
adenocarcinoma arising in the rectum
breast invasive ductal carcinoma
neural nevus
cecal adenocarcinoma
b cell non-hodgkins lymphoma
gastric cardia adenocarcinoma
milium
neoplasm of soft tissue
duct dysplasia
central nervous system primitive neuroectodermal tumor
bronchial adenoma
brain sarcoma
appendiceal adenocarcinoid
adrenal cortical neoplasm
lipoma arising in the parotid
tonsillar lymphoma
large cell lung carcinoma
pediatric glioblastoma multiforme
pulmonary chondroid hamartoma
pulmonary hamartoma
benign fibrous tumor
metastatic pancreatic carcinoma
squamous cell carcinoma of oesophagus
squamous cell carcinoma of stomach
dipnech
b-cell acute lymphoblastic leukemia
invasive lobular breast carcinoma
transitional papilloma
cyst of ovary
malignant leydig cell tumour
benign monoclonal gammopathy
vulvar seborrheic keratosis
mucinous gastric cancer
ovarian angiosarcoma
postcricoid squamous carcinoma
laryngeal neuroendocrine tumor
pharyngeal adenocarcinoma
splenic lymphoma with circulating villous lymphocytes
thyroid malt lymphoma
gastric small cell carcinoma
fibrolipoma
pigmented nevus
pancreatic acinar cell carcinoma
ovarian fibroma
high-grade malignant peripheral nerve sheath tumor
myelocytic leukemia
carcinoma of ampulla of vater
larynx carcinoma
carcinoma arising from salivary gland
well-differentiated oligodendroglioma
pulmonary large cell carcinoma
diencephalic astrocytoma
gastrointestinal stromal neoplasm
m7 leukemia
breast ca
testicular germ cell neoplasm
oncocytoma
baltoma
undifferentiated uterine sarcoma
splenic tumour
stage 1 non-small cell carcinoma of lung
childhood astrocytic tumor
grade 1 follicular lymphoma
malignant granular cell tumour
small cell lung carcinoma
stage iii cervical carcinoma
bednar tumour
cardiac paraganglioma
aids-related primary effusion lymphoma
mucinous adenofibroma
peripheral nerve sheath tumour
mammary adenocarcinoma
ependymal tumour
choriocarcinoma
pulmonary adenoma
adenocarcinoma of kidney
mixed lobular and ductal carcinoma
acute myelomonocytic leukaemia
in-situ carcinoma
breast with invasive cancer
supratentorial glioblastoma
vulvar verrucous carcinoma
olfactory neuroblastoma
giant cell tumor
synovial cyst
gliosarcoma
mesonephroma
splenic lymphoma with villous lymphocytes
pediatric all
clear cell odontogenic tumour
nonkeratinizing squamous carcinoma
digestive tract stromal tumor
pulmonary malignancy
prostatic neoplasm
well differentiated colorectal carcinoma
lymphangiomatosis
bellini duct carcinoma
gonadoblastoma
adamantinoma of long bones
ampullary small cell carcinoma
chronic lymphatic leukaemia
inclusion cyst
appendiceal adenocarcinoma
mediastinal embryonal carcinoma
nevus spilus
skull base tumor
granulosa cell tumor of ovary
inverted schneiderian papilloma
cns neoplasm
minimal deviation carcinoma
childhood acute myeloid leukemia
invasive cervical carcinoma
glandular mpnst
benign ovarian cyst
ovarian mucinous tumour
glomus tumor of bone
pediatric aml
uterine sarcoma
sporadic medullary thyroid carcinoma
sebaceous gland adenocarcinoma
ovarian clear cell carcinoma
post-transplantation lymphoproliferative disease
well differentiated chondrosarcoma
thyroid cancer
leiomyomatous tumor
refractory anemia with excess blasts in transformation
nuchal fibrocartilaginous pseudotumor
cellular ependymoma
extraosseous ewing sarcoma
stage ii breast cancer
tumour of soft tissue
stage ii colorectal cancer
peripheral odontogenic fibroma
prolymphocytic leukemia
malignant rhabdoid tumour of kidney
high grade cervical intraepithelial neoplasia
cutaneous melanoma
urinary bladder adenocarcinoma
juxtacortical osteosarcoma
ampulla of vater cancer
hypopigmented mycosis fungoides
orbital sarcoma
stage iv melanoma
vascular tumor of bone
desmoplastic fibroma of bone
peripheral nerve tumour
acute myelocytic leukemia without maturation
lymphoma of bone
mucoepidermoid carcinoma of parotid gland
mesenchymal chondrosarcoma
breast lymphoma
acanthoma
premalignant carcinoma
thymic small cell carcinoma
adult rhabdomyosarcoma
inflammatory breast cancer
acute t-cell leukaemia
periosteal osteosarcoma
b-cell cll
pns tumor
malignant cerebellar tumor
nodular medulloblastoma
benign adrenal tumor
dermal fibroma
stage iiic ovarian carcinoma
fallopian tube carcinoma
fibrosarcomatous osteosarcoma
pulmonary small cell carcinoma
chondroblastic osteosarcoma
ovarian granulosa cell tumour
malignant gastric tumor
benign squamous tumor
malignant triton tumor
apocrine carcinoma
mature b-cell non-hodgkin lymphoma
gastric cancer
indolent lymphoma
esophageal small cell carcinoma
breast cyst
angiosarcoma arising in the prostate
t cell-rich b-cell lymphoma
medulloepithelioma
hemangioma of lung
yolk sac tumour
rhabdomyoma
gastric signet ring cell carcinoma
mature t-cell and nk-cell lymphoma
non-burkitt lymphoma
benign kidney tumor
malignant astrocytoma
spindle cell lipoma
pyothorax-associated lymphoma
malignant mesothelial tumour
adult teratoma
lymphoplasmacytic lymphoma waldenstrom macroglobulinemia
leiomyosarcoma of uterus
rhabdoid meningioma
granulosa cell tumor
synovial sarcoma metastatic
basophilic leukaemia
choroid plexus carcinoma
metastatic chondrosarcoma
thyroid hurthle cell adenoma
non-functioning pituitary adenoma
renal clear cell adenocarcinoma
precancerous condition
osteogenic tumor
insular carcinoma
wilms tumor
gastric autonomic nerve tumor
precursor t-cell lymphoblastic lymphoma
corneal intraepithelial neoplasia
carcinoma in pleomorphic adenoma
primary cutaneous hodgkin disease
tufted hemangioma
childhood renal tumor
cystadenocarcinoma of pancreas
neutrophilic leukemia
lung large cell carcinoma
mycosis fungoides
malignant mixed mesodermal tumour
thyroid angiosarcoma
multicystic peritoneal mesothelioma
sarcomatoid transitional cell carcinoma
barrett carcinoma
intracranial lipoma
stage ii non-small cell lung carcinoma
benign schwannoma
nevus of ota
urothelial transitional cell carcinoma
astrocytoma of cerebrum
tumor arising in the pancreas
cartilaginous tumour
malignant pilomatricoma
lymphangioma
malignant tumor of peripheral nerve
malignant giant cell tumor of bone
ductal intraepithelial neoplasia
stage colorectal cancer
chronic myelogenous leukemia
lymphoma
testicular granulosa cell tumour
colonic malignancy
b cell lymphocytic leukemia
ovarian granulosa cell tumor
gastrointestinal tract stromal tumor
malignant fibrous histiocytoma of soft tissue
mantle zone lymphoma
malignant pilomatrixoma
ameloblastic fibrosarcoma
stage melanoma
metanephric tumor
rectal malignancy
vascular leiomyoma
adult lymphoblastic lymphoma
stage iv diffuse large b-cell lymphoma
metastatic mycosis fungoides
maltoma
pleomorphic adenoma
ampullary carcinoma
complete hydatidiform mole
tumor of lip
acute lymphocytic leukaemia
hodgkin disease stage iib
squamous cell lung cancer
cin 2
stage i renal cell carcinoma
prostatic foamy gland carcinoma
ovarian tumor of low malignant potential
sporadic breast cancer
large cell medulloblastoma
post-transplant lymphoproliferative disorder
follicular ca
hodgkin disease stage iii
leukemia
granular renal cell carcinoma
malignant peritoneal mesothelioma
vaginal clear cell carcinoma
myeloid tumor
stage iib endometrial carcinoma
syringocystadenoma papilliferum
cervical adenosquamous cell carcinoma
colloid carcinoma
myofibromatosis
urethral tumor
falx meningioma
low grade sarcoma
malignant melanoma
malignant tumour of smooth muscle
optic nerve neoplasms
cervical condyloma
malignant cervical tumor
cloacogenic anal carcinoma
recurrent nasopharyngeal carcinoma
invasive cervical adenocarcinoma
solid variant of papillary thyroid carcinoma
melanoma of rectum
desmoplastic small round cell tumor
malignant biphasic mesothelioma
pulmonary papilloma
intestinal cancer
subtypes of chromophobe cell renal carcinoma
lymphoma arising in the bone
anal malignant melanoma
salivary gland tumour
nodular malignant melanoma
renal cancer
mediastinal choriocarcinoma
combined lung cancer
midgut carcinoid tumour
tracheal lymphoma
ovarian mucinous neoplasm
pediatric soft tissue sarcoma
benign skin appendage tumor
extraabdominal fibromatosis
intraocular melanoma
fibromyxolipoma
scc of floor of mouth
pulmonary meningioma
malignant cns neoplasms
breast undifferentiated carcinoma
sebaceous tumor
thin melanoma
nodular sclerosis hodgkin disease
prostatic ductal adenocarcinoma
invasive carcinoma of breast
esophageal squamous cell papilloma
lung small cell carcinoma
dysplastic naevi
peritoneal malignant mesothelioma
fibrous hamartoma of infancy
glioblastoma multiforme
dysembryoplastic neuroepithelial tumour
breast cancer stage
oncocytoid renal cell carcinoma
indolent systemic mastocytosis
synovial tumor
osseous ewing sarcoma
cutaneous malignant melanoma
pilocytic astrocytoma
myeloproliferative syndrome
duct cancer
metanephric adenofibroma
placental hemangioma
small cell carcinoma of prostate
papillary thyroid cancer
malignant tumour of breast
refractory t-cell lymphoma
vellus hair cyst
hepatoma
well-differentiated liposarcoma
infiltrating cervical carcinoma
hybrid odontogenic fibroma
ovarian germ cell tumour
intrahepatic cholangiocarcinoma
odontogenic ghost cell tumour
ewing tumor
intermediate-grade lymphoma
grade 2 cervical intraepithelial neoplasia
glomus jugulare tumour
undifferentiated thyroid carcinoma
paraganglioma-like adenoma of thyroid
spindle cell naevus
hypopharyngeal squamous cell carcinoma
desmoplastic melanoma
intramedullary spinal teratoma
carcinoma in situ
myeloid-lymphoid leukaemia
colorectal adenoma with severe dysplasia
synovial hemangioma
metastatic synovial sarcoma
astrocytic neoplasm
smooth muscle tumor with an uncertain malignant potential
cellular leiomyoma
carcinoid tumor of lung
pediatric mixed cellularity hodgkin lymphoma
malignant tongue tumour
peritoneal serous carcinoma
cavernous hemangioma
sarcoma of small intestine
melanocytoma
fetal adenoma
apocrine metaplasia
horn cyst
mucinous cystadenoma of ovary
brainstem astrocytoma
systemic mast cell disease
metastasis to the bladder
cervical carcinoma stage iii
prolactin producing pituitary adenoma
male breast cancer
chondrogenic neoplasm
esophageal malignancy
follicular lymphoma
muscle tumour
myxoid chondrosarcoma
malignant meningeal tumour
malignant breast tumour
protoplasmic astrocytoma
ureteral transitional cell carcinoma
mucoepidermoid carcinoma of parotid
proliferating trichilemmal tumour
serous ovarian tumor of low malignant potential
intestinal carcinoma
juvenile granulosa cell tumour
hyalinizing spindle cell tumor with giant rosettes
adrenal gland neuroblastoma
squamous intraepithelial neoplasia
adenoma of duodenum
malignant sweat gland tumor
carcinoma of bladder
peripheral t cell lymphoma
breast cancer stage i
mucoepidermoid carcinoma
trichofolliculoma
juvenile hemangioma
b-cell prolymphocytic leukemia
cardiac neoplasms
stage bladder cancer
embryonal rhabdomyosarcoma
carcinoma of parotid gland
esophageal granular cell tumour
localized tenosynovial giant cell tumor
appendix tumour
bone neoplasms
stage iii nasopharyngeal carcinoma
glandular malignant peripheral nerve sheath tumor
stage ii colonic adenocarcinoma
benign fibrohistiocytic tumor
thyroid anaplastic carcinoma
angiosarcoma of skin
cerebral tumor
angiomyoma
xanthosarcoma
solitary plasmacytoma of bone
mesoblastic nephroma
adrenal cyst
buccal mucosa tumour
giant cell tumour
intestinal neoplasms
stage bladder carcinoma
oral scc
sezary syndrome
interdigitating dendritic cell sarcoma
grade 2 follicular lymphoma
recurrent melanoma
folliculocentric mycosis fungoides
desmoplastic infantile ganglioglioma
erythroid leukemia
cardiac sarcoma
malt lymphoma of large intestine
adenocarcinoma of thyroid
vulvar condyloma
high-grade burkitt-like lymphoma
uterine surface carcinoma
benign choroid plexus neoplasm
polycythaemia vera
intraepithelial tumor
gynandroblastoma of ovary
type c lymphomatoid papulosis
oral keratoses
lymphoma of lung
gastric malt lymphoma
cyst
lymphoid leukaemia
papillary ependymoma
pulmonary malignant tumor
bacillary angiomatosis
cervix squamous cell carcinoma
ewing sarcoma
mediastinal immature teratoma
skin lymphoma
monoclonal gammapathies
sweat gland neoplasm
mixed cellularity hodgkin lymphoma
mucinous carcinoid tumor
esophageal squamous cell cancer
cystic lymphangioma
endolymphatic stromal myosis
esophageal carcinoma
urachal cyst
extracutaneous melanoma
calcifying fibrous pseudotumor of pleura
stage iii ovarian carcinoma
subcutaneous panniculitis-like t cell lymphoma
tumor arising in adipose tissue
congenital hemangioma
malignant odontogenic tumor
intratubular germ cell neoplasm
presacral carcinoid tumor
malignant pleural mesothelioma
chronic myelocytic leukemia
malignant renal tumor
pediatric hodgkin disease
mature ovarian teratoma
embryonal carcinoma of testis
biliary cystadenocarcinoma
acinar cell carcinoma
mesenteric fibromatosis
pigmented neuroectodermal tumor of infancy
sinonasal desmoplastic small round cell tumor
lhermitte-duclos disease
childhood rhabdomyosarcoma
well differentiated thymic carcinoma
pancreatic mucinous cystic tumor
gastrointestinal tract cancer
tongue neoplasm
colon sarcoma
malignant colonic tumor
recurrent lung carcinoma
chondrogenic tumour
granuloma pyogenicum
colonic lymphangioma
apocrine gland adenocarcinoma
xanthoma
chromaffin paraganglioma
carcinoma and small cell lung carcinoma
colonic hyperplastic polyp
prostatic carcinoma
well differentiated sertoli-leydig cell tumor
morpheic basal cell carcinoma
endovascular papillary angioendothelioma
cns primitive neuroectodermal tumor
childhood kidney tumor
skin cancer
cutaneous fibrous histiocytoma
splenic angiosarcoma
dukes c colorectal carcinoma
pineoblastoma
small bowel leiomyosarcoma
verrucous cancer
uveal melanoma
benign osseous tumor
recurrent thyroid carcinoma
hepatic hemangioma
undifferentiated ovarian carcinoma
ameloblastic fibro-odontoma
pleural carcinoma
internal auditory canal meningioma
spitz nevus
chordoid meningioma
splenic tumor
stage i soft tissue sarcoma
clitoral carcinoma
oral keratosis
intrahepatic biliary papillomatosis
large plaque parapsoriasis
ovarian germ cell tumor
colloid breast carcinoma
submandibular gland tumor
carcinoma arising in the nasal cavity
gastric lipoma
gastrointestinal hemangioma
atypical naevi
pleural neoplasm
arachnoid cyst
neutrophilic leukaemia
haemangioma
lipoma-like liposarcoma
stage 4 neuroblastoma
lymphocyte-predominant thymoma
hepatic focal nodular hyperplasia
recurrent cervical cancer
epididymal adenomatoid tumor
stage 1a endometrial carcinoma
lymphoepithelioid lymphoma
inflammatory mfh
neoplasms of pulmonary
osteochondromyxoma of bone
low-grade prostatic intraepithelial neoplasia
adenosarcoma
atypical lipoma
ossifying fibromyxoid tumor
squamous cancer
thecal cell tumor
non-hodgkin lymphoma
angioblastoma of nakagawa
hereditary papillary renal cancer
ovarian gynandroblastoma
superficial fibromatosis
breast infiltrating carcinoma
sporadic breast carcinoma
periosteal chondrosarcoma
nevus comedonicus
schneiderian papilloma
leiomyosarcoma of kidney
adult acute lymphocytic leukemia
fibrohistiocytic tumor
squamous cell carcinoma of lung
invasive ductal carcinoma of breast
grade squamous intraepithelial lesion
metastatic mammary signet ring cell carcinoma
esophageal tumor
cancer of lip
carcinoma of submandibular gland
grade 3 pancreatic intraepithelial neoplasia
lymphoma arising in the lung
breast carcinoma
prostate phyllodes tumor
tumor of adipose tissue
sebaceous carcinoma
cardiac myxoma
atypical teratoid rhabdoid tumour
spindle cell hemangioma
metastatic lung cancer
small cell and large cell lung carcinoma
intramuscular angioma
vulva intraepithelial neoplasia
carcinoma arising in the esophagus
ependymoblastoma
undifferentiated retinoblastoma
carcinoma of gastric cardia
malignant lung tumour
cancer of larynx
ovarian sex cord-stromal tumor
smooth muscle tumor
serrated adenoma
skull base neoplasms
anal intraepithelial neoplasia
thymic epithelial neoplasm
stage iiia breast cancer
megakaryocytic leukemia
moderately differentiated colorectal adenocarcinoma
ureteral polyp
lactating adenoma
adenoid cystic carcinoma of trachea
vaginal cyst
renal leiomyosarcoma
gallbladder carcinoma
ovarian endodermal sinus tumor
merkel cell carcinoma
adult glioblastoma
nodal marginal zone b-cell lymphoma
extragonadal seminoma
m2 leukemia
malignant glandular schwannoma
tumour of peripheral nerve
endometrioid cancer
intermediate immature teratoma
tracheal carcinoma
balt lymphoma
prostatic acinar carcinoma
ovarian cystadenocarcinoma
familial breast cancer
ledderhose disease
g-cell tumor
heavy chain deposition disease
squamous cell ca
carcinoma with cartilaginous metaplasia
testis with seminoma
adrenal carcinoma
intratubular germ cell tumor
spindle cell hemangioendothelioma
pediatric astrocytoma
salivary gland neoplasm
breast ductal carcinoma
duodenal carcinoid tumor
oncocytoma of salivary gland
transitional cell carcinoma arising in the renal pelvis
benign stomach tumor
bowenoid papulosis
refractory anemia with excess blasts
hepatocellular adenocarcinoma
fibrohistiocytic neoplasm
endobronchial hamartoma
luteinized thecoma
lymphoblastic lymphoma
stage pancreatic cancer
parotid gland cancer
oropharyngeal squamous carcinoma
epithelioid melanoma
pediatric rhabdomyosarcoma
childhood mpnst
spindle cell hepatocellular carcinoma
acinic cell cancer
regressing melanoma
anal cancer
grade ii astrocytoma
nasopharyngeal carcinoma in situ
serous papillary carcinoma
endometrial adenocarcinoma
peripheral nerve sheath tumor
low-grade fibromyxoid sarcoma
gastric malignancy
stage i lymphoma
cervical endometrioid adenocarcinoma
solitary schwannoma
brenner tumour of ovary
malignant mixed mesodermal mullerian tumour
lymphocytic neoplasm
recurrent ovarian carcinoma
langerhans cell granulomatosis
lymphoblastic leukemia
atypical teratoid rhabdoid tumor
testis teratoma
adenoma of large intestine
solitary endobronchial papilloma
thyroid malignant neoplasm
benign meningioma
cutaneous b-cell lymphoma
