# Supplementary material for: Doublet method for very fast autocoding
Source: BMC Med Inform Decis Mak. 2004 Sep 15;4:16. doi: 10.1186/1472-6947-4-16 (PMC521082; doi:10.1186/1472-6947-4-16)
Supplement: Additional File 6 — Quickcan.txt is the plain-text output file for phrase method for text autocoding (i.e. output of phrase.pl). [file 1472-6947-4-16-S6.txt]

thymic epithelial neoplasm
intraepithelial neoplasia
pancreatic cancer
pancreatic intraepithelial neoplasia
lymphoma
melanoma
non-hodgkin lymphoma
sarcoma
follicular carcinoma
follicular thyroid carcinoma
lymphoma
thyroid carcinoma
thyroid neoplasm
leiomyosarcoma
histiocytosis
malignant histiocytosis
sarcoma
leiomyoma
low-grade fibromyxoid sarcoma
sarcoma
adrenal cortical adenoma
adrenal cortical neoplasm
liver cell adenoma
adenoma of duodenum
duodenal adenocarcinoma
duodenal carcinoma
ovarian mucinous tumor
malignant melanoma
melanoma
sarcoma
soft tissue sarcoma
breast cancer
melanoma
nevus
malignant melanoma
melanoma
thin melanoma
prostate cancer
breast cancer
breast cancer
apocrine metaplasia
cysts
atrial myxoma
breast carcinoma
carcinoma in situ
cardiac myxoma
invasive lobular carcinoma
lobular carcinoma
myxoma
epithelioid hemangioendothelioma
hemangioendothelioma
lung neoplasms
vascular tumor
papillary transitional cell carcinoma
transitional cell carcinoma
intraocular lymphoma
lymphoma
malignant lymphoma
fibroadenoma
phyllodes tumor
neurilemmoma
nodular fasciitis
peripheral nervous system neoplasms
schwannoma
acute lymphoblastic leukemia
leukemia
lymphoblastic leukemia
hairy cell leukemia
leukemia
lymphoma
lymphoproliferative disorder
post transplant lymphoproliferative disorder
aggressive angiomyxoma
angiomyxoma
mesenchymal tumor
malignant melanoma
melanoma
pituitary adenoma
pituitary neoplasms
pituitary tumor
prolactinoma
pituitary adenoma
pituitary neoplasms
pituitary adenoma
pituitary neoplasms
pituitary adenoma
pituitary neoplasms
pituitary adenoma
pituitary neoplasms
pituitary adenoma
pituitary neoplasms
leiomyomata
serous carcinoma
prostatic adenocarcinoma
lymphoma
mantle cell lymphoma
lung neoplasms
papillary lung carcinoma
esthesioneuroblastoma
cutaneous melanoma
melanoma
adrenocortical carcinoma
cholangiocarcinoma
ductal adenocarcinoma
hepatocellular carcinoma
ovarian carcinoma
pancreatic ductal adenocarcinoma
breast cancer
invasive breast cancer
bronchioloalveolar carcinoma
lung neoplasms
pulmonary adenocarcinoma
gastrointestinal stromal tumor
stromal tumor
carcinoid
carcinoid tumor
foregut carcinoid tumor
neuroendocrine tumor
bronchioloalveolar carcinoma
hemangioma
sclerosing hemangioma
sarcomatoid carcinoma
paraganglioma
fibroid
leiomyoma
endometrial carcinoma
endometrial clear cell carcinoma
paranasal sinus neoplasms
malignant struma ovarii
struma ovarii
ovarian cancer
ovarian carcinoma
recurrent ovarian cancer
rhabdoid tumor
epithelioid sarcoma
sarcoma
ovarian cancer
verrucous carcinoma
lymphoma
juxtaglomerular cell tumor
lung tumor
pulmonary tumor
renal cell carcinoma
renal neoplasm
renal tumor
acinic cell carcinoma
atypical breast ductal hyperplasia
atypical ductal hyperplasia
breast atypical ductal hyperplasia
breast ductal hyperplasia
carcinoma in situ
cysts
duct carcinoma
ductal carcinoma
low-grade ductal carcinoma in situ
salivary duct carcinoma
submandibular gland tumor
differentiated thyroid cancer
differentiated thyroid carcinoma
thyroid cancer
thyroid carcinoma
kidney cancer
renal cancer
breast carcinoma
duct carcinoma
metastatic breast carcinoma
thyroid neoplasm
basal cell carcinoma
carcinosarcoma
nodular basal cell carcinoma
melanoma
mesenchymal neoplasm
lung neoplasms
squamous cell carcinoma
stomach neoplasms
renal cell carcinoma
hepatocellular carcinoma
lymphoma
squamous cell carcinoma
tongue squamous cell carcinoma
bone neoplasms
lymphoma
osteosarcoma
thymoma
transitional cell carcinoma
colon carcinoma
tubular adenoma
bronchioloalveolar carcinoma
papillary thyroid carcinoma
thyroid carcinoma
thyroid nodule
thyroid tumor
sarcomatoid carcinoma
haemangioma
hemangioma
papillary endothelial hyperplasia
fibroma
gastric mesenchymal tumor
mesenchymal tumor
stomach neoplasms
papillary thyroid carcinoma
squamous metaplasia
thyroid carcinoma
colorectal neoplasms
tubular adenoma
villous adenoma
pinealoma
pineoblastoma
ameloblastic fibro-odontoma
fibro-odontoma
odontoma
follicular carcinoma
meningioma
fibrous histiocytoma
malignant fibrous histiocytoma
soft tissue tumor
cutaneous malignant melanoma
lentigo maligna
lentigo maligna melanoma
malignant melanoma
melanoma
nodular melanoma
cyst
epidermal cyst
halo naevus
naevus
nevus
liposarcoma
metastatic liposarcoma
myxoid liposarcoma
papillary thyroid carcinoma
renal cell carcinoma
sarcoma
soft tissue sarcoma
thyroid carcinoma
astrocytoma
choroid plexus carcinoma
choroid plexus papilloma
craniopharyngioma
ependymoma
ganglioneuroblastoma
ganglioneuroma
glial tumour
haemangioma
lymphoma
medulloblastoma
mixed glial tumour
oligodendroglioma
ovarian cancer
ameloblastoma
odontogenic neoplasm
hemangiopericytoma
lung neoplasms
meningeal hemangiopericytoma
acute myeloid leukemia
childhood acute myeloid leukemia
childhood aml
leukemia
myeloid leukemia
pediatric acute myeloid leukemia
leukemia
lymphoma
lymphoproliferative disorder
monomorphic ptld
posttransplant lymphoproliferative disorder
posttransplantation lymphoproliferative disorder
t-cell lymphoma
cysts
hemangioblastoma
carcinoma ex pleomorphic adenoma
duct carcinoma
giant cell neoplasm
giant cell tumor
giant cell tumor of bone
pleomorphic adenoma
salivary duct carcinoma
salivary gland neoplasms
salivary gland tumor
tumor of bone
tumor of salivary gland
prostate cancer
gastric adenocarcinoma
gastric carcinoma
stomach neoplasms
adenomatoid tumor
choriocarcinoma
embryonal carcinoma
endodermal sinus tumor
germ cell tumor
granulosa cell tumor
immature teratoma
leydig cell tumor
mature teratoma
mixed germ cell tumor
seminoma
sertoli cell tumor
spermatocytic seminoma
stromal tumor
teratoma
testicular embryonal carcinoma
testicular germ cell tumor
testicular tumor of adrenogenital syndrome
yolk sac tumor
prostate cancer
carcinosarcoma
lung neoplasms
lung tumor
pulmonary blastoma
bladder cancer
colon cancer
endometrial cancer
prostate cancer
colorectal neoplasms
retinoblastoma
squamous cell carcinoma
gastrointestinal stromal tumor
stromal tumor
malignant melanoma
melanoma
ampullary carcinoma
chronic lymphocytic leukemia
leukemia
lymphocytic leukemia
lymphoma
mycosis fungoides
nk cell leukemia
peripheral t-cell lymphoma
t-cell lymphoma
carcinoma in situ
colloid carcinoma
intestinal neoplasms
pancreatic tumor
villous adenoma
hemangiosarcoma
endometrial adenocarcinoma
ductal adenocarcinoma
pancreatic adenocarcinoma
pancreatic carcinoma
pancreatic ductal adenocarcinoma
hepatocellular carcinoma
bladder carcinoma
high-grade prostatic intraepithelial neoplasia
intraepithelial neoplasia
prostate carcinoma
prostatic adenocarcinoma
prostatic intraepithelial neoplasia
stomach neoplasms
carcinosarcoma
esophageal tumor
gastric tumor
squamous cell carcinoma
stomach neoplasms
hepatocellular carcinoma
oral squamous cell carcinoma
squamous cell carcinoma
capillary hemangioma
hemangioma
lobular capillary hemangioma
pyogenic granuloma
sarcoma
endometrioid adenocarcinoma
endometrioid carcinoma
malignant melanoma
melanoma
rectal malignant melanoma
carcinoid
carcinoid tumor
carcinoid tumour
typical carcinoid
hepatocellular carcinoma
renal cell carcinoma
colorectal cancer
colorectal carcinoma
colorectal neoplasms
colorectal cancer
colorectal neoplasms
breast cancer
breast carcinoma
retinoblastoma
breast cancer
carcinoma in situ
ductal carcinoma
invasive breast cancer
precancerous conditions
premalignant lesions
cervical adenosquamous cell carcinoma
cervical intraepithelial neoplasia
endometrial adenocarcinoma
intraepithelial neoplasia
squamous cell carcinoma
breast cancer
breast cancer
invasive breast cancer
cns fibrosarcoma
fibrosarcoma
fibrous histiocytoma
malignant fibrous histiocytoma
meningioma
primary fibrosarcoma
solitary fibrous tumor
merkel cell tumor
acute lymphoblastic leukemia
leukemia
lymphoblastic leukemia
pediatric acute lymphoblastic leukemia
hepatocellular carcinoma
liver cell carcinoma
sarcoma
soft tissue sarcoma
sarcoma
soft tissue sarcoma
lymphoma
leukemia
lymphoma
glomus tumor
pancreas carcinoma
pancreatic carcinoma
fibrosarcoma
premalignant lesion
anaplastic astrocytoma
astrocytoma
ependymoma
gliosarcoma
oligodendroglioma
pituitary adenoma
tanycytic ependymoma
dedifferentiated liposarcoma
liposarcoma
well-differentiated liposarcoma
anaplastic thyroid carcinoma
breast carcinoma
thyroid carcinoma
cellular leiomyoma
endometrial stromal neoplasm
leiomyoma
leiomyomatous neoplasm
stromal neoplasm
bladder carcinoma
pulmonary adenocarcinoma
atypical ductal hyperplasia
ductal carcinoma
fibroadenoma
infiltrating ductal carcinoma
infiltrating lobular carcinoma
lobular carcinoma
cysts
gastric lymphoma
gastrointestinal stromal tumor
lymphoma
neuroendocrine neoplasm
stromal tumor
borderline tumor
serous carcinoma
cervical intraepithelial neoplasia
intraepithelial neoplasia
preneoplastic lesions
squamous cell carcinoma
glioblastoma
oral squamous cell carcinoma
squamous cell carcinoma
intraepithelial neoplasia
lung neoplasms
squamous cell carcinoma
colorectal adenocarcinoma
colorectal neoplasms
lung neoplasms
neuroblastoma
giant cell tumor
malignant giant cell tumor
colorectal cancer
colorectal neoplasms
lung neoplasms
lung tumor
esophageal adenocarcinoma
breast cancer
lung cancer
lung neoplasms
lung tumor
non-small cell lung cancer
melanoma
spindle cell melanoma
uveal melanoma
follicular adenoma
astrocytoma
glioma
retinoblastoma
subependymal giant cell astrocytoma
adenomatous polyposis coli
polyposis coli
endometrial carcinoma
chondrogenic neoplasm
mesenchymal chondrosarcoma
b-cell chronic lymphocytic leukemia
chronic lymphocytic leukemia
leukemia
lymphocytic leukemia
multiple myeloma
myeloma
germ cell tumor
immature ovarian teratoma
immature teratoma
ovarian teratoma
teratoma
bladder cancer
odontogenic ghost cell tumour
odontogenic tumor
ameloblastoma
benign ameloblastoma
malignant ameloblastoma
odontogenic tumor
sarcoma
cysts
minor salivary gland mucoepidermoid carcinoma
mucoepidermoid carcinoma
salivary gland mucoepidermoid carcinoma
salivary gland neoplasms
nephroblastoma
astrocytic neoplasm
astrocytoma
cystic teratoma
granulosa cell tumor
granulosa cell tumour
mature cystic teratoma
teratoma
gastrointestinal stromal tumour
leiomyosarcoma
rectal leiomyosarcoma
stromal tumour
laryngeal squamous cell carcinoma
squamous cell carcinoma
oligodendroglial tumour
oligodendroglioma
breast cancer
ductal and lobular carcinoma
invasive ductal and lobular carcinoma
lobular carcinoma
leukemia
leukemias
follicular lymphoma
lymphoma
pancreatic carcinoma
pancreatic lymphoma
pancreatic adenocarcinoma
stomach neoplasms
angiomyolipoma
chromophobe renal cell carcinoma
conventional renal cell carcinoma
nephroblastoma
oncocytoma
renal cell carcinoma
renal oncocytoma
renal tumor
malignant melanoma
melanoma
nevus
spitz nevus
thymoma
diffuse large b-cell lymphoma
follicular lymphoma
leukemias
lymphoma
non-hodgkin lymphoma
acute lymphoblastic leukemia
leukemia
lymphoblastic leukemia
t-cell all
carcinosarcoma
cerebellar neoplasms
medulloblastoma
prostate adenocarcinoma
prostate carcinoma
prostate tumor
esophageal adenocarcinoma
stomach neoplasms
lung neoplasms
lip neoplasms
squamous cell carcinoma
basal cell carcinoma
malignant melanoma
melanoma
sarcoma
skin cancer
squamous cell carcinoma
adenoid cystic carcinoma
anaplastic thyroid carcinoma
follicular carcinoma
papillary thyroid carcinoma
thyroid carcinoma
well-differentiated thyroid carcinoma
leukaemia
promyelocytic leukaemia
nasopharyngeal carcinoma
nasopharyngeal neoplasms
esophageal cancer
esophageal squamous cell carcinoma
squamous cell carcinoma
oral squamous carcinoma
squamous carcinoma
fibrosarcoma
myxosarcoma
sarcoma
tumor of soft tissue
acute megakaryoblastic leukemia
acute myeloid leukemia
leukemia
myeloid leukemia
malignant mesothelioma
mesothelioma
chromophobe carcinoma
chromophobe renal cell carcinoma
oncocytoma
renal cell carcinoma
renal tumor
acute lymphoblastic leukemia
acute myelogenous leukemia
leukemia
lymphoblastic leukemia
myelogenous leukemia
cervical cancer
astrocytoma
gemistocytic astrocytoma
pituitary neoplasms
pituitary prolactinoma
pituitary tumor
prolactinoma
parathyroid adenoma
thyroid neoplasm
papillary thyroid carcinoma
thyroid carcinoma
thyroid tumor
body cavity-based lymphoma
lymphoma
primary effusion lymphoma
sarcoma
lymphoma
vascular neoplasms
fibroma
solitary fibrous tumor
chordoid meningioma
meningioma
papillary urothelial carcinoma
adenocarcinoma in situ
carcinoma in situ
squamous cell carcinoma
squamous cell carcinoma
papillary thyroid carcinoma
thyroid carcinoma
granulosa cell tumor
juvenile granulosa cell tumor
carcinoma ex pleomorphic adenoma
carcinosarcoma
mucoepidermoid carcinoma
pleomorphic adenoma
salivary gland neoplasms
myoepithelioma
plasmacytoma
pleomorphic adenoma
salivary gland neoplasms
pancreatic adenocarcinoma
pancreatic tumor
paraganglioma
colloid carcinoma
biphasic synovial sarcoma
retinoblastoma
sarcoma
synovial sarcoma
carcinoma in situ
colloid carcinoma
ductal adenocarcinoma
intraepithelial neoplasia
pancreatic carcinoma
pancreatic intraepithelial neoplasia
acral lentiginous melanoma
lung neoplasms
lymphoma
melanoma
nodular melanoma
stomach neoplasms
cervical intraepithelial neoplasia
intraepithelial neoplasia
choroid plexus carcinoma
pancreatic cancer
diffuse large b-cell lymphoma
follicular lymphoma
lymphoma
malignant lymphoma
carcinoma in situ
cervical intraepithelial neoplasia
cervix cancer
cervix carcinoma
intraepithelial neoplasia
premalignant lesions
squamous cell carcinoma
uterine cervix cancer
uterine cervix carcinoma
adenocarcinoma of pancreas
carcinoma in situ
ductal adenocarcinoma
ductal adenocarcinoma of pancreas
ductal carcinoma
intraepithelial neoplasia
invasive ductal adenocarcinoma
invasive ductal carcinoma
pancreatic adenocarcinoma
pancreatic ductal adenocarcinoma
pancreatic intraepithelial neoplasia
adenomatous polyposis coli
colorectal neoplasms
familial adenomatous polyposis
polyposis coli
bladder carcinoma
prostatic adenocarcinoma
adenomatous polyposis coli
dermatofibroma
familial adenomatous polyposis
hemangioma
lung neoplasms
lung tumor
polyposis coli
pulmonary sclerosing hemangioma
sclerosing hemangioma
hydatidiform mole
anaplastic large cell lymphoma
anaplastic lymphoma
fibrous histiocytoma
inflammatory myofibroblastic tumor
leiomyosarcoma
lymphoma
malignant fibrous histiocytoma
malignant soft tissue tumor
neuroectodermal tumor
peripheral primitive neuroectodermal tumor
rhabdomyosarcoma
sarcoma
soft tissue tumor
adenocarcinoma in situ
cervical intraepithelial neoplasia
cin ii
cysts
intraepithelial neoplasia
retinoblastoma
squamous cell carcinoma
immature teratoma
ovarian immature teratoma
ovarian teratoma
teratoma
carcinoid
carcinoid tumor
ovarian cancer
ovarian carcinoma
serous carcinoma
endometrial carcinoma
endometrioid adenocarcinoma
serous carcinoma
angiosarcoma
breast sarcoma
fibrosarcoma
hemangiopericytoma
leiomyosarcoma
osteosarcoma
phyllodes tumour
sarcoma
hodgkin disease
lymphoma
carcinoma in situ
keratinizing squamous cell carcinoma
squamous cell carcinoma
gastrointestinal stromal tumor
stromal tumor
tumor of jejunum
alveolar rhabdomyosarcoma
lymphoma
rhabdomyosarcoma
lymphoma
mantle cell lymphoma
marginal zone b-cell lymphoma
mucosa-associated lymphoid tissue
non-hodgkin lymphoma
plasmacytoma
colon cancer
liver cancer
spiradenoma
ductal adenocarcinoma
breast cancer
breast carcinoma
prostate cancer
breast cancer
pancreatic cancer
pancreatic tumor
leiomyosarcoma
retinoblastoma
sarcoma
unilateral retinoblastoma
oral squamous cell carcinoma
precancer
squamous cell carcinoma
cervical cancer
chronic lymphocytic leukemia
leukemia
lymphocytic leukemia
lymphoma
aberrant crypt
precancerous conditions
ovarian adenocarcinoma
clear cell odontogenic tumour
odontogenic carcinoma
odontogenic tumour
chronic lymphocytic leukemia
leukemia
lymphocytic leukemia
hepatocellular carcinoma
hepatocellular carcinoma
breast cancer
cyst
prostate carcinoma
gastric cancer
stomach adenocarcinoma
stomach neoplasms
aberrant crypt
colonic adenocarcinoma
lung cancer
lung neoplasms
metastatic squamous cell carcinoma
squamous cell carcinoma
pancreatic cancer
pancreatic tumor
basaloid squamous cell carcinoma
squamous cell carcinoma
breast carcinoma
retinoblastoma
nephroblastoma
neuroblastoma
wilms tumor
anaplastic astrocytoma
astrocytoma
diffuse astrocytoma
skin cancer
central nervous system neoplasms
lymphoma
marginal zone b-cell lymphoma
meningioma
mucosa-associated lymphoid tissue
hepatic mesenchymal hamartoma
prostate cancer
mammary carcinoma
medullary thyroid carcinoma
pheochromocytoma
thyroid carcinoma
cervical intraepithelial neoplasia
intraepithelial neoplasia
preneoplastic lesions
prostate cancer
papillary thyroid cancer
papillary thyroid carcinoma
thyroid cancer
thyroid carcinoma
leukemia
leukemias
lymphoma
multiple myeloma
myeloma
breast cancer
familial breast cancer
ovarian cancer
heavy chain disease
lymphoma
mucosa-associated lymphoid tissue
lung cancer
lung neoplasms
lung tumor
pulmonary large cell carcinoma
recurrent lung cancer
lymphoma
diffuse malignant mesothelioma
malignant mesothelioma
mesothelioma
neuroectodermal tumor
intravenous leiomyomatosis
leiomyomatosis
vascular neoplasms
angiolipoma
angiosarcoma
cavernous hemangioma
hemangioma
hemangiosarcoma
vascular tumor
aberrant crypt
colonic adenocarcinoma
colon cancer
colorectal adenocarcinoma
colorectal adenoma
fibrous histiocytoma
malignant fibrous histiocytoma
lung neoplasms
acute lymphoblastic leukaemia
acute myeloid leukaemia
leukaemia
lymphoblastic leukaemia
multiple myeloma
myeloid leukaemia
myeloma
myeloproliferative disorders
myeloproliferative syndrome
neuroendocrine tumor
neurofibromatosis
pheochromocytoma
breast carcinoma
invasive breast carcinoma
hepatocellular carcinoma
cysts
hepatocellular carcinoma
acute myeloid leukaemia
chronic lymphocytic leukaemia
leukaemia
lymphocytic leukaemia
monoclonal gammopathy of undetermined significance
multiple myeloma
myeloid leukaemia
myeloma
myeloproliferative syndrome
cervical carcinoma
cervical intraepithelial neoplasia
cin ii
intraepithelial neoplasia
invasive cervical carcinoma
germ cell tumor
germinoma
placental site trophoblastic tumor
trophoblastic tumor
lung neoplasms
paraganglioma
acinar cell carcinoma
pancreatic tumor
pancreatoblastoma
sarcoma
wilms tumor
b-cell chronic lymphocytic leukemia
chronic lymphocytic leukemia
hairy cell leukemia
leukemia
leukemias
lymphocytic leukemia
lymphoma
mantle cell lymphoma
multiple myeloma
myeloma
diffuse large b-cell lymphoma
lymphoma
lymphoproliferative disorder
myelodysplastic syndromes
posttransplant lymphoproliferative disorder
posttransplantation lymphoproliferative disorder
breast carcinoma
carcinoma in situ
ductal carcinoma
angiosarcoma
breast carcinoma
cutaneous angiosarcoma
hemangiosarcoma
cystic teratoma
germ cell tumor
malignant melanoma
melanoma
sarcoma
stromal tumor
teratoma
salivary gland neoplasms
bone neoplasms
diffuse large b-cell lymphoma
lymphoma
multiple myeloma
myeloma
plasmablastic lymphoma
primary effusion lymphoma
colorectal cancer
colorectal carcinoma
colorectal neoplasms
colorectal cancer
colorectal neoplasms
endometrial carcinoma
prostatic adenocarcinoma
urethral neoplasms
cutaneous melanoma
malignant melanoma
melanoma
prostate cancer
breast cancer
colorectal neoplasms
ovarian carcinoma
ductal adenocarcinoma
pancreatic cancer
pancreatic ductal adenocarcinoma
hepatocellular carcinoma
acute myeloid leukaemia
leukaemia
leukemia
mastocytosis
myelodysplastic syndrome
myelodysplastic syndromes
myeloid leukaemia
myeloma
myeloproliferative syndrome
plasma cell myeloma
systemic mastocytosis
craniopharyngioma
pituitary neoplasms
gastric cancer
stomach neoplasms
astrocytoma
pilocytic astrocytoma
leukemia
adenoid cystic carcinoma
basaloid squamous cell carcinoma
neuroendocrine carcinoma
squamous cell carcinoma
hemangioendothelioma
kasabach-merritt syndrome
vascular neoplasm
cutaneous melanoma
melanoma
sarcoma
synovial sarcoma
hepatocellular carcinoma
prostate cancer
prostate cancer
colorectal cancer
colorectal neoplasms
breast cancer
lobular carcinoma
glioma
renal cell carcinoma
bladder cancer
retinoblastoma
transitional cell carcinoma
breast cancer
precancerous conditions
lymphoma
mantle cell lymphoma
glioma
fibroma
mesothelioma
solitary fibrous tumor
granulocytic sarcoma
leukemia
lymphoma
sarcoma
anaplastic large cell lymphoma
lymphoma
systemic anaplastic large cell lymphoma
lymphoma
mastocytosis
myeloma
plasma cell myeloma
plasmacytoma
lymphoma
hodgkin lymphoma
lymphoma
cervical carcinoma
endometrial carcinoma
bladder carcinoma
prostate carcinoma
prostatic adenocarcinoma
carcinoma in situ
ductal carcinoma
prostate cancer
preneoplastic foci
pheochromocytoma
medullary thyroid carcinoma
pheochromocytoma
thyroid carcinoma
differentiated thyroid cancer
recurrent thyroid cancer
thyroid cancer
thyroid carcinoma
leukemia
dermatofibroma
renal cystadenocarcinoma
mammary carcinoma
acute leukemia
acute myeloid leukemia
gastric cancer
leukemia
myeloid leukemia
squamous cell carcinoma
vulvar cancer
breast cancer
breast carcinoma
stage breast carcinoma
leukemia
lymphoma
t cell leukemia
t cell lymphoma
thymic lymphoma
gastrointestinal stromal tumor
leiomyoma
leiomyosarcoma
mesenchymal tumor
schwannoma
stromal tumor
soft tissue tumor
tumor of soft tissue
benign neoplasms
endometrial stromal tumor
muscle tumor
skeletal muscle tumor
stromal tumor
angiosarcoma
cutaneous angiosarcoma
hemangiosarcoma
sarcoma
adenoid cystic carcinoma
benign salivary gland tumor
polymorphous low-grade adenocarcinoma
salivary gland neoplasms
salivary gland tumor
carcinoid
carcinoid tumor
gastrointestinal stromal tumor
neuroblastoma
neuroendocrine tumor
pheochromocytoma
stromal tumor
carcinoid
carcinoid tumor
carcinoid
carcinoid tumor
insulinoma
neuroendocrine tumor
breast cancer
intestinal neoplasms
lung neoplasms
lung tumor
neuroendocrine tumor
carcinoid
neuroendocrine carcinoma
neuroendocrine tumor
multilocular cystic renal cell carcinoma
renal cell carcinoma
renal neoplasm
ependymoma
endometrial adenocarcinoma
classic hodgkin lymphoma
hiv-associated hodgkin lymphoma
hodgkin disease
hodgkin lymphoma
lymphocyte depleted hodgkin lymphoma
lymphoma
mixed cellularity hodgkin lymphoma
nodular sclerosis hodgkin lymphoma
hodgkin disease
hodgkin lymphoma
lung neoplasms
lymphoma
t-cell lymphoma
anaplastic large cell lymphoma
anaplastic lymphoma
colonic carcinoma
hodgkin disease
hodgkin lymphoma
lobular carcinoma
lymphoma
non-hodgkin lymphoma
glioma
acinar cell carcinoma
bronchioloalveolar carcinoma
lung neoplasms
breast cancer
breast carcinoma
invasive breast carcinoma
breast cancer
invasive breast cancer
colon cancer
colorectal cancer
colorectal carcinoma
colorectal neoplasms
benign renal tumour
malignant renal tumour
renal cell carcinoma
renal tumour
lung cancer
lung neoplasms
small cell lung cancer
neurofibromatosis
peripheral nerve sheath tumor
cervical cancer
squamous cell carcinoma
squamous cell carcinoma
erythroblastic leukemia
ewing sarcoma
ewing tumor
leukemia
malignant melanoma
melanoma
neuroblastoma
osteosarcoma
sarcoma
sarcoma of soft tissue
lymphangioma
lipoma
liposarcoma
well-differentiated liposarcoma
cervical cancer
ovarian cancer
ductal adenocarcinoma
pancreatic ductal adenocarcinoma
colorectal cancer
colorectal neoplasms
lung neoplasms
lymphangioleiomyomatosis
lymphangiomyomatosis
pulmonary lymphangioleiomyomatosis
mammary carcinoma
papillary thyroid carcinoma
pheochromocytoma
thyroid carcinoma
craniopharyngioma
cysts
pituitary adenoma
pituitary neoplasms
prolactinoma
medullary thyroid carcinoma
thyroid carcinoma
thyroid tumor
prostatic adenocarcinoma
prostatic carcinoma
colorectal cancer
colorectal carcinoma
colorectal neoplasms
glioblastoma
glioma
gliosarcoma
malignant glioma
angioma
hemangioendothelioma
tufted angioma
vascular tumor
breast cancer
hereditary breast cancer
ovarian cancer
gastric tumor
gastrointestinal stromal tumor
mesenchymal tumor
stomach neoplasms
stromal tumor
papillary thyroid carcinoma
thyroid carcinoma
thyroid tumor
mesenchymoma
nasopharyngeal carcinoma
nasopharyngeal neoplasms
fibroma
gliofibroma
breast cancer
breast carcinoma
gastric carcinoma
stomach neoplasms
lung neoplasms
muscle tumor
muscle tumour
smooth muscle tumor
smooth muscle tumour
gastrointestinal stromal tumor
lung neoplasms
paraganglioma
sarcoma
soft tissue sarcoma
stomach neoplasms
stromal tumor
renal cell carcinoma
osteoma
cysts
haemangioma
hemangioma
nasopharyngeal carcinoma
nasopharyngeal neoplasms
bone neoplasms
prostate cancer
carcinoma in situ
diffuse gastric cancer
gastric cancer
precancerous conditions
stomach neoplasms
colorectal cancer
colorectal neoplasms
lung adenocarcinoma
lung neoplasms
ovarian mucinous carcinoma
bronchioloalveolar carcinoma
lung adenocarcinoma
lung cancer
lung neoplasms
precancerous conditions
pulmonary adenocarcinoma
astrocytic tumor
astrocytoma
colon carcinoma
glial tumor
colon cancer
colorectal cancer
colon cancer
cyst
endometrioid adenocarcinoma
ductal carcinoma
pancreatic cancer
pancreatic ductal carcinoma
glioma
neuroblastoma
leukemia
epithelial ovarian carcinoma
ovarian carcinoma
lymphoma
lymphoma of small intestine
t-cell lymphoma
lymphoma
plasmablastic lymphoma
primary effusion lymphoma
breast carcinoma
ovarian cancer
fibrosarcoma
myxosarcoma
sarcoma
gastric cancer
gastric carcinoma
stomach neoplasms
gastric lymphoma
lymphoma
stomach neoplasms
gastric carcinoma
stomach neoplasms
bronchioloalveolar adenocarcinoma
cysts
lung neoplasms
precancerous conditions
preneoplasia
pulmonary adenocarcinoma
atypical carcinoid
carcinoid
lung neoplasms
lung tumor
neuroendocrine tumor
squamous cell carcinoma
typical carcinoid
colorectal cancer
ovarian clear cell carcinoma
cervical intraepithelial neoplasia
cervical intraepithelial neoplasia grade
cervix carcinoma
intraepithelial neoplasia
squamous carcinoma
squamous cell carcinoma
gastric cancer
stomach neoplasms
lung cancer
lung neoplasms
colorectal adenoma
colorectal cancer
colorectal neoplasms
cervical intraepithelial neoplasia
intraepithelial neoplasia
retinoblastoma
breast cancer
breast cancer
breast cancer
diffuse gastric cancer
gastric cancer
stomach neoplasms
primary synovial sarcoma
sarcoma
synovial sarcoma
hepatoma
leiomyosarcoma
sarcoma
central nervous system neoplasms
cervical cancer
cns tumour
malignant melanoma
melanoma
pheochromocytoma
bilateral breast cancer
breast cancer
anaplastic astrocytoma
astrocytoma
glioblastoma
oligodendroglioma
glioma
leukemia
glioma
leukemia
lung neoplasms
lymphoma
medulloblastoma
endometrial squamous cell carcinoma
sarcoma
squamous carcinoma
squamous cell carcinoma
stromal sarcoma
uterine cancer
gastric cancer
stomach neoplasms
dermatofibroma
mast cell tumor
ganglioneuroblastoma
botryoid rhabdomyosarcoma
rhabdomyosarcoma
rhabdomyosarcoma
carcinosarcoma
sarcoma
gastric cancer
stomach neoplasms
breast cancer
male breast cancer
melanoma
ovarian cancer
pancreatic cancer
prostate cancer
stomach neoplasms
aneurysmal bone cyst
cyst
cysts
nasal chondromesenchymal hamartoma
hepatocellular adenoma
breast carcinoma
ductal carcinoma
invasive breast carcinoma
invasive ductal carcinoma
lobular carcinoma
diffuse large b-cell lymphoma
gastric lymphoma
lymphoma
mucosa-associated lymphoid tissue
mucosa-associated lymphoid tissue lymphoma
stomach neoplasms
glomus tumor
leiomyoma
stomach neoplasms
mature teratoma
skull base neoplasms
teratoma
breast cancer
carcinoma in situ
papillary urothelial carcinoma
urothelial dysplasia
lung cancer
lung neoplasms
non-small cell lung cancer
squamous cell carcinoma
prostate cancer
prostate carcinoma
seminoma
acute myeloid leukaemia
chronic myeloid leukaemia
leukaemia
leukemia
myeloid leukaemia
gastric carcinoma
stomach neoplasms
ameloblastoma
benign ameloblastoma
malignant ameloblastoma
odontogenic tumor
cyst
cysts
cyst
cysts
bladder cancer
prostate cancer
prostate cancer
prostate cancer
renal cell carcinoma
sarcoma
sarcomatoid renal cell carcinoma
chronic lymphocytic leukemia
leukemia
lymphocytic leukemia
lymphoma
breast cancer
prostate cancer
cervical cancer
invasive cervical cancer
melanoma
prostate carcinoma
neuroblastoma
retinoblastoma
esophageal cancer
squamous cell carcinoma
colorectal cancer
colorectal neoplasms
melanoma
acute lymphoblastic leukemia
burkitt lymphoma
burkitt-like lymphoma
childhood acute lymphoblastic leukemia
leukemia
lymphoblastic leukemia
lymphoma
non-hodgkin lymphoma
pediatric non-hodgkin lymphoma
bladder cancer
lung neoplasms
pancreatic cancer
intraepithelial neoplasia
prostate cancer
prostatic intraepithelial neoplasia
myoepithelioma
breast cancer
malignant melanoma
melanoma
multiple myeloma
myeloma
lung neoplasms
bladder cancer
bladder cancer stage
urinary bladder cancer
warts
colon adenoma
colon cancer
colorectal cancer
colorectal neoplasms
hepatocellular carcinoma
multiple myeloma
myeloma
benign salivary gland tumour
salivary gland neoplasm
salivary gland tumour
colon cancer
colorectal cancer
colorectal neoplasms
acute leukemia
chronic myelomonocytic leukemia
leukemia
lymphoma
myelodysplasia
refractory anemia
papillary thyroid carcinoma
thyroid carcinoma
capillary hemangioma
hemangioma
sarcoma
vascular neoplasm
sebaceous carcinoma
anaplastic ependymoma
ependymal neoplasm
ependymoma
fibrosarcoma
gliosarcoma
hemangioma
lung neoplasms
pulmonary sclerosing hemangioma
sclerosing hemangioma
cutaneous melanoma
melanoma
uveal melanoma
lymphoma
lymphoplasmacytic lymphoma
macroglobulinemia
cervical dysplasia
cervical intraepithelial neoplasia
cin ii
high-grade squamous intraepithelial lesion
intraepithelial neoplasia
low-grade squamous intraepithelial lesion
squamous intraepithelial lesion
esophageal squamous cell carcinoma
glioblastoma
lung neoplasms
neuroblastoma
squamous cell carcinoma
breast carcinoma
malignant mesothelioma
mesothelioma
pleural malignant mesothelioma
granular cell tumor
granular cell tumour
leiomyoma
leiomyomatosis
colorectal adenocarcinoma
colorectal neoplasms
hepatocellular carcinoma
angiosarcoma
granuloma pyogenicum
lymphoma
primary effusion lymphoma
sarcoma
breast cancer
breast carcinoma
invasive breast carcinoma
chronic myelogenous leukaemia
leukaemia
leukemia
myelogenous leukaemia
promyelocytic leukaemia
gastric carcinoma
precancerous conditions
preneoplastic lesions
stomach neoplasms
breast cancer
tonsillar carcinoma
tonsillar neoplasms
prostate cancer
prostate adenocarcinoma
prostate cancer
prostate carcinoma
adult t-cell lymphoma
adult t-cell lymphoma leukemia
enteropathy-type t-cell lymphoma
leukemia
lymphoma
peripheral t-cell lymphoma
prolymphocytic leukemia
t-cell lymphoma
t-cell prolymphocytic leukemia
prostate cancer
endometrial carcinoma
leukemia
promyelocytic leukemia
astrocytic tumor
central neurocytoma
glioma
neurocytoma
oligodendroglial tumor
schwannoma
intraepithelial neoplasia
preneoplastic lesions
prostate tumor
prostatic intraepithelial neoplasia
alveolar rhabdomyosarcoma
congenital mesoblastic nephroma
dedifferentiated chondrosarcoma
fibrosarcoma
fibrous histiocytoma
infantile fibrosarcoma
leiomyosarcoma
leukemia
liposarcoma
malignant fibrous histiocytoma
malignant peripheral nerve sheath tumor
mesoblastic nephroma
myxoid liposarcoma
peripheral nerve sheath tumor
pleomorphic rhabdomyosarcoma
promyelocytic leukemia
rhabdomyosarcoma
sarcoma
synovial sarcoma
borderline tumor
brenner tumor
carcinosarcoma
endometrioid carcinoma
malignant brenner tumor
malignant mixed mesodermal tumor
ovarian cancer
ovarian carcinoma
serous carcinoma
prostate carcinoma
breast carcinoma
ductal carcinoma
invasive breast carcinoma
invasive ductal carcinoma
invasive lobular carcinoma
liver carcinoma
lobular carcinoma
lip carcinoma
lymphoma
t-cell lymphoma
nasopharyngeal carcinoma
nasopharyngeal neoplasms
transitional cell carcinoma
cutaneous lymphangiosarcoma
haemangiosarcoma
lymphangiosarcoma
lung neoplasms
metastatic squamous cell carcinoma
squamous cell carcinoma
leukemia
pancreatic carcinoma
calcifying epithelial odontogenic tumor
odontogenic tumor
hepatocellular carcinoma
pleomorphic adenoma
angiosarcoma
prostate cancer
prostate tumor
botryoid rhabdomyosarcoma
rhabdomyosarcoma
hepatoma
sarcoma
neurofibroma
neurofibromatosis
neurofibromatosis type
anaplastic large cell lymphoma
lymphoma
germ cell tumor
germinoma
immature teratoma
mature teratoma
mixed germ cell tumor
nephroblastoma
rhabdomyosarcoma
teratoma
aggressive lymphoma
chronic lymphocytic leukemia
hodgkin disease
leukemia
lymphocytic leukemia
lymphoma
chromophobe renal cell carcinoma
oncocytoma
renal cell carcinoma
renal oncocytoma
prostate cancer
prostate carcinoma
sarcoma
squamous carcinoma
squamous cell carcinoma
atypical teratoid rhabdoid tumor
central nervous system tumor
cns neoplasms
medulloblastoma
neuroectodermal tumor
rhabdoid tumor
teratoma
intraepithelial neoplasia
precancerous conditions
squamous cell carcinoma
verrucous carcinoma
vulvar carcinoma
vulvar intraepithelial neoplasia
rhabdoid tumor
sarcoma
synovial sarcoma
high-grade prostatic intraepithelial neoplasia
intraepithelial neoplasia
prostatic adenocarcinoma
prostatic intraepithelial neoplasia
carcinoma in situ
gallbladder carcinoma
in situ carcinoma
pancreatic neoplasm
carcinoma in situ
intraepithelial neoplasia
pancreatic adenocarcinoma
pancreatic intraepithelial neoplasia
cervical dysplasia
endometrial polyp
endometrial stromal sarcoma
malignant mixed mullerian tumor
mesonephroma
ovarian sex cord-stromal tumor
sarcoma
serous carcinoma
stromal sarcoma
breast cancer
melanoma
nevus
acute monocytic leukemia
acute myeloid leukemia
chronic myelomonocytic leukemia
leukemia
monocytic leukemia
myeloid leukemia
myeloid neoplasm
myeloid tumor
myeloproliferative disorders
parathyroid adenoma
parathyroid carcinoma
capillary hemangioma
hemangioendothelioma
hemangioma
juvenile hemangioma
kaposi sarcoma
lymphangiomatosis
sarcoma
vascular neoplasms
vascular tumor
ganglioglioma
anaplastic large cell lymphoma
lymphoma
malignant lymphoma
posttransplantation lymphoproliferative disorders
t cell lymphoma
t-cell lymphoma
epithelioid trophoblastic tumor
gestational trophoblastic disease
gestational trophoblastic tumor
squamous cell carcinoma
trophoblastic neoplasms
trophoblastic tumor
prostatic adenocarcinoma
prostatic cancer
penile cancer
penile carcinoma
penile squamous cell carcinoma
squamous cell carcinoma
burkitt lymphoma
hodgkin disease
lymphoma
malignant lymphoma
non-hodgkin lymphoma
hepatocellular carcinoma
breast carcinoma
colorectal adenoma
neuroblastoma
pancreatic cancer
precancerous conditions
acinar cell carcinoma
ductal adenocarcinoma
mixed ductal-endocrine carcinoma
neuroendocrine tumor
pancreatic tumor
serous cystadenocarcinoma
duct carcinoma
pleomorphic adenoma
salivary duct carcinoma
salivary gland neoplasms
ceruminous adenoma
cysts
pleomorphic adenoma
syringocystadenoma papilliferum
angiosarcoma
hemangiosarcoma
intestinal carcinoma
melanoma
sarcoma
adenosarcoma
borderline tumor
cysts
ovarian thecoma
thecoma
lung neoplasms
sarcoma
embryonal rhabdomyosarcoma
lung neoplasms
pleuropulmonary blastoma
pulmonary blastoma
rhabdomyosarcoma
ovarian cancer
lymphoma
colorectal carcinoma
colorectal neoplasms
malignant peripheral nerve sheath tumor
neurofibromatosis
neurofibromatosis type
peripheral nerve sheath tumor
sarcoma
pituitary adenoma
pituitary neoplasms
pituitary tumor
basal cell carcinoma
cholangiocarcinoma
intrahepatic cholangiocarcinoma
carcinoma of lung
lung neoplasms
lymphoma
mantle cell lymphoma
small cell carcinoma of lung
follicular lymphoma
follicular non-hodgkin lymphoma
gallbladder lymphoma
lymphoma
non-hodgkin lymphoma
lymphoma
b-cell chronic lymphocytic leukemia
chronic lymphocytic leukemia
leukemia
leukemias
lymphocytic leukemia
lymphoma
cyst
cysts
breast cancer
breast carcinoma
congenital fibrosarcoma
congenital mesoblastic nephroma
fibrosarcoma
invasive breast carcinoma
mesoblastic nephroma
secretory breast carcinoma
acute myeloid leukemia
leukemia
myeloid leukemia
leiomyoma
leiomyosarcoma
muscle tumor
smooth muscle tumor
uterine leiomyosarcoma
hepatocellular carcinoma
pilomatrixoma
squamous cell carcinoma
melanoma
gastrointestinal stromal tumor
mast cell tumor
stromal tumor
gallbladder carcinoma
metastatic squamous cell carcinoma
squamous cell carcinoma
choriocarcinoma
epithelioid leiomyosarcoma
epithelioid trophoblastic tumor
leiomyosarcoma
placental site trophoblastic tumor
trophoblastic tumor
cervical intraepithelial neoplasia
cin ii
intraepithelial neoplasia
squamous cell carcinoma
colorectal carcinoma
melanoma
nevus
grade squamous intraepithelial lesion
high grade squamous intraepithelial lesion
squamous intraepithelial lesion
follicular lymphoma
lymphoma
mantle cell lymphoma
mucosa-associated lymphoid tissue
mucosa-associated lymphoid tissue lymphoma
lung neoplasms
lung tumor
pulmonary adenocarcinoma
pulmonary squamous carcinoma
small cell lung carcinoma
squamous carcinoma
cervical intraepithelial neoplasia
cin grade
high-grade squamous intraepithelial lesion
intraepithelial neoplasia
low-grade squamous intraepithelial lesion
squamous intraepithelial lesion
cyst
cysts
ductal adenocarcinoma
mucinous cystadenocarcinoma
serous cystadenoma
cervical intraepithelial neoplasia
intraepithelial neoplasia
squamous cell carcinoma
lymphoma
pancreatic cancer
pancreatic cancer
pancreatic carcinoma
endometrial carcinoma
endometrial stromal neoplasm
mesonephric adenocarcinoma
ovarian serous carcinoma
pecoma
perivascular epithelioid cell tumor
serous carcinoma
stromal neoplasm
hodgkin disease
lymphoma
lymphoma
t-cell lymphoma
basal cell carcinoma
carcinoma in situ
nonmelanoma skin cancer
skin cancer
squamous cell carcinoma
sebaceous carcinoma
chronic myeloproliferative disorders
essential thrombocythemia
leukemia
myeloproliferative disorders
polycythaemia vera
polycythemia vera
lung cancer
lung neoplasms
lung tumour
neuroendocrine carcinoma
neuroendocrine tumour
squamous cell cancer
intraepithelial neoplasia
prostate carcinoma
prostatic intraepithelial neoplasia
renal cell carcinoma
breast cancer
invasive breast cancer
intraepithelial neoplasia
head and neck paraganglioma
paraganglioma
gastric cancer
gastric carcinoma
stomach neoplasms
gastrointestinal stromal tumour
intestinal neoplasms
mesenchymoma
stomach neoplasms
stromal tumour
follicular carcinoma
papillary thyroid carcinoma
thyroid carcinoma
bronchioloalveolar carcinoma
melanoma
retinoblastoma
squamous cell carcinoma
neuroblastoma
glioma
myoepithelioma
salivary gland neoplasms
salivary gland tumor
inflammatory pseudotumor
lymphoma
prostate cancer
diffuse malignant mesothelioma
malignant mesothelioma
mesothelioma
well-differentiated papillary mesothelioma
angiosarcoma
epithelioid hemangioendothelioma
epithelioid hemangioma
hemangioendothelioma
hemangioma
hemangiosarcoma
angiolymphoid hyperplasia with eosinophilia
ovarian serous carcinoma
serous carcinoma
gastrointestinal stromal tumor
stromal tumor
diffuse large b-cell lymphoma
lymphoma
brenner tumor
malignant brenner tumor
ovarian cancer
ovarian carcinoma
serous adenocarcinoma
transitional cell carcinoma
renal cell carcinoma
sarcoma
sarcomatoid renal cell carcinoma
colorectal neoplasms
breast cancer
breast carcinoma
mammary adenocarcinoma
prostate cancer
lung cancer
lung neoplasms
lung tumor
gastric cancer
stomach neoplasms
cervical cancer
cervical intraepithelial neoplasia
intraepithelial neoplasia
dermatofibroma
fibrous histiocytoma
soft tissue tumor
atypical endometrial hyperplasia
endometrioid adenocarcinoma
endometrioid carcinoma
melanoma
granular cell tumor
lung neoplasms
lymphoma
malt lymphoma
mucosa-associated lymphoid tissue
mucosa-associated lymphoid tissue lymphoma
stomach neoplasms
hodgkin disease
lymphoma
intraepithelial neoplasia
precancerous conditions
prostatic intraepithelial neoplasia
colonic adenocarcinoma
ewing sarcoma
lymphoma
melanoma
neuroblastoma
neuroectodermal tumor
rhabdomyosarcoma
sarcoma
laryngeal carcinoma
carcinoid
carcinoid tumor
cyst
granular cell tumor
sertoli cell tumor
myelolipoma
central nervous system neoplasms
lymphoma
multiple myeloma
myeloma
high-grade squamous intraepithelial lesion
precancerous conditions
squamous intraepithelial lesion
carcinoid
carcinoid tumor
large cell neuroendocrine carcinoma
localized fibrous tumor
lung neoplasms
lung tumor
malignant mesothelioma
mesothelioma
neuroendocrine carcinoma
pleural malignant mesothelioma
pleural tumor
pulmonary carcinoid tumor
small cell lung carcinoma
solitary fibrous tumor
squamous cell carcinoma
burkitt lymphoma
lymphoma
cervical cancer
cervical carcinoma
squamous cell carcinoma
acute leukaemia
acute nonlymphocytic leukaemia
leukaemia
leukemia
hepatocellular carcinoma
salivary gland neoplasms
sarcoma
vascular neoplasms
histiocytosis
langerhans cell histiocytosis
cervical intraepithelial neoplasia
grade squamous intraepithelial lesion
high grade squamous intraepithelial lesion
intraepithelial neoplasia
squamous intraepithelial lesion
lymphoma
primary effusion lymphoma
sarcoma
neuroectodermal tumor
chordoid meningioma
meningioma
meningothelial meningioma
anaplastic large cell lymphoma
anaplastic lymphoma
lymphoma
sarcoma
germ cell tumor
hepatoblastoma
lung neoplasms
malignant germ cell tumor
nephroblastoma
neuroblastoma
rhabdomyosarcoma
wilms tumor
lung neoplasms
papillary adenoma
pulmonary neoplasm
bone neoplasms
lymphoblastic lymphoma
lymphoma
atypical squamous metaplasia
squamous carcinoma
squamous metaplasia
tumor arising in the parotid
angiosarcoma
epithelioid sarcoma
hemangiosarcoma
melanoma
sarcoma
follicular carcinoma
lung neoplasms
intraocular lymphoma
lymphoma
primary intraocular lymphoma
colorectal adenocarcinoma
prostate adenocarcinoma
pulmonary adenocarcinoma
thyroid papillary carcinoma
central neurocytoma
neurocytoma
grade squamous intraepithelial lesion
high grade squamous intraepithelial lesion
squamous intraepithelial lesion
cervical intraepithelial neoplasia
intraepithelial neoplasia
precancerous conditions
cervical dysplasia
adenoid cystic carcinoma
malignant myoepithelioma
myoepithelioma
hepatocellular carcinoma
parathyroid adenoma
follicular lymphoma
lymphoma
hepatocellular carcinoma
precancerous conditions
preneoplastic lesions
hepatocellular carcinoma
precancerous conditions
hepatocellular carcinoma
carcinoma in situ
colloid carcinoma
ductal adenocarcinoma
intraepithelial neoplasia
pancreatic carcinoma
pancreatic intraepithelial neoplasia
lung neoplasms
lung tumor
ductal carcinoma
pancreatic cancer
pancreatic ductal carcinoma
pancreatic cancer
leiomyosarcoma
acute myeloid leukemia
adult acute myeloid leukemia
adult aml
leukemia
myeloid leukemia
squamous cell carcinoma
thymic epithelial tumor
thymic squamous cell carcinoma
thymoma
lung cancer
malignant mesothelioma
mesothelioma
bronchioloalveolar carcinoma
hemangioma
lung cancer
lung neoplasms
mesothelioma
sclerosing hemangioma
squamous cell carcinoma
breast cancer
lung neoplasms
mammary carcinoma
carcinosarcoma
large cell neuroendocrine carcinoma
lung neoplasms
neuroendocrine carcinoma
rhabdomyosarcoma
sarcoma
colorectal cancer
colorectal neoplasms
malignant mesothelioma
mesothelioma
carcinoma in situ
ductal carcinoma
low-grade dcis
mammary carcinoma
breast cancer
gastrointestinal stromal tumor
mesenchymal tumor
peripheral nervous system neoplasms
stromal tumor
lymphoma
t cell lymphoma
ovarian carcinoma
aberrant crypt
colorectal neoplasms
precancerous conditions
precancerous lesions
cerebellar liponeurocytoma
cerebellar neoplasms
lipidized medulloblastoma
lipoma
lipomatous glioneurocytoma
medulloblastoma
medullocytoma
neurocytoma
neurolipocytoma
colorectal adenocarcinoma
colorectal neoplasms
high-grade prostatic intraepithelial neoplasia
intraepithelial neoplasia
prostatic adenocarcinoma
prostatic intraepithelial neoplasia
prostatic tumor
adenoid cystic carcinoma
thyroid nodule
precancerous conditions
acute lymphoblastic leukemia
leukemia
lymphoblastic leukemia
precursor b lymphoblastic leukemia
anaplastic large cell lymphoma
anaplastic lymphoma
lymphoma
lymphoma
multiple myeloma
myeloma
cutaneous melanoma
melanoma
lip neoplasms
liposarcoma
adenoid cystic carcinoma
cyst
cysts
precancer
epithelioid sarcoma
rhabdoid tumor
sarcoma
phyllodes tumor
astrocytoma
malignant astrocytoma
breast cancer
breast carcinoma
lobular breast cancer
lobular breast carcinoma
lobular cancer
lobular carcinoma
precancerous conditions
borderline tumor
ovarian serous cystadenoma
serous carcinoma
serous cystadenoma
lung cancer
lung neoplasms
melanoma
prostate cancer
lung adenocarcinoma
lung cancer
lung neoplasms
ovarian cancer
breast cancer
cyst
cysts
pigmented villonodular synovitis
synovial cyst
ependymoma
myxopapillary ependymoma
astrocytoma
ependymoma
glioblastoma
glioma
oligodendroglioma
ectomesenchymoma
embryonal rhabdomyosarcoma
fibrous histiocytoma
leiomyosarcoma
liposarcoma
malignant fibrous histiocytoma
malignant schwannoma
rhabdomyosarcoma
schwannoma
lung cancer
lung neoplasms
ameloblastic carcinoma
ameloblastoma
odontogenic tumor
odontogenic tumour
cutaneous melanoma
malignant melanoma
melanoma
nevus
melanoma
melanoma in situ
sarcoma
breast carcinoma
invasive breast carcinoma
cervical intraepithelial neoplasia
cin 2
intraepithelial neoplasia
endometrial carcinoma
granulosa cell tumor
leiomyoma
leiomyosarcoma
malignant adrenocortical tumor
malignant phyllodes tumor
osteosarcoma
phyllodes tumor
skin carcinoma
telangiectatic osteosarcoma
colorectal cancer
colorectal neoplasms
colon cancer
colorectal carcinoma
colorectal neoplasms
adenomatous polyposis coli
lung cancer
lung neoplasms
polyposis coli
small cell lung carcinoma
squamous cell carcinoma
carcinoid
carcinoid tumor
large cell neuroendocrine carcinoma
lung neoplasms
lung tumor
neuroendocrine carcinoma
neuroendocrine tumor
small cell lung carcinoma
aberrant crypt
premalignant lesions
intra-epithelial neoplasm
precancerous conditions
prostatic adenocarcinoma
meningioma
rhabdomyosarcoma
lymphoma
malt lymphoma
mucosa-associated lymphoid tissue
ampullary carcinoma
colon carcinoma
colorectal carcinoma
colorectal neoplasms
duodenal carcinoma
gastric carcinoma
stomach neoplasms
cysts
sarcoma
vascular neoplasms
pituitary adenoma
pituitary neoplasms
leukemia
leukemias
multiple myeloma
myeloma
leukemia
lymphoma
malignant lymphoma
gastrointestinal stromal tumor
mesenchymal tumor
stromal tumor
gastric carcinoma
retinoblastoma
stomach neoplasms
gastric cancer
stomach neoplasms
endometrial cancer
cyst
pancreatic mucinous cystadenoma
colorectal neoplasms
tubular adenoma
intestinal neoplasms
acute lymphocytic leukemia
chronic lymphocytic leukemia
leukemia
lymphocytic leukemia
acute myeloid leukemia
leukemia
myeloid leukemia
breast cancer
breast carcinoma
astrocytoma
cerebellar astrocytoma
craniopharyngioma
cyst
cysts
dermoid
hemangioblastoma
teratoma
breast cancer
colorectal adenoma
colorectal carcinoma
colorectal neoplasms
colorectal cancer
colorectal neoplasms
precancerous conditions
preneoplastic lesion
colorectal cancer
colorectal neoplasms
colorectal cancer
colorectal carcinoma
colorectal neoplasms
carcinoma of colon
graves disease
papillary thyroid carcinoma
thyroid carcinoma
adenomatous polyposis coli
multiple myeloma
myeloma
polyposis coli
paraganglioma
b-cell chronic lymphocytic leukemia
chronic lymphocytic leukemia
diffuse large b-cell lymphoma
leukemia
lymphocytic leukemia
lymphoma
mantle cell lymphoma
bone neoplasms
prostate cancer
gastric cancer
stomach neoplasms
myelodysplastic syndromes
breast melanoma
melanoma
thyroid cancer
thyroid tumour
astrocytoma
glioma
malignant glioma
precancerous conditions
gastric adenocarcinoma
gastric cancer
stomach neoplasms
lymphoma
nasopharyngeal neoplasms
lymphoma
t-cell lymphoma
leukemia
breast cancer
myoepithelial carcinoma
myoepithelioma
adenoid cystic carcinoma
large cell neuroendocrine carcinoma
lung cancer
lung neoplasms
neuroendocrine carcinoma
nonsmall cell lung cancer
small cell lung cancer
hepatocellular carcinoma
hepatoma
cutaneous melanoma
melanoma
gastrointestinal stromal tumor
stromal tumor
mucoepidermoid carcinoma
squamous cell carcinoma
adenoid cystic carcinoma
malignant salivary gland tumor
polymorphous low-grade adenocarcinoma
salivary gland neoplasms
salivary gland tumor
perineurioma
sclerosing perineurioma
ovarian cancer
ovarian carcinoma
gastric cancer
gastric carcinoma
stomach neoplasms
lung cancer
lung neoplasms
squamous cell carcinoma
gastrointestinal stromal tumor
leiomyoma
leiomyosarcoma
schwannoma
stromal tumor
hepatocellular carcinoma
burkitt lymphoma
carcinoid
carcinoid tumor
endometrial stromal tumor
lymphoma
ovarian carcinoid tumor
sarcoma
stromal tumor
multiple myeloma
myeloma
blast crisis
blast phase
chronic myelogenous leukemia
chronic myeloid leukemia
leukemia
myelogenous leukemia
myeloid leukemia
lung neoplasms
lung tumour
squamous cell carcinoma
cholangiocarcinoma
hepatocellular carcinoma
carcinoma of stomach
gastrointestinal stromal tumor
leiomyosarcoma
lung cancer
lymphoma
melanoma
merkel cell carcinoma
mesothelioma
pancreatic carcinoma
retroperitoneal leiomyosarcoma
sarcoma
stromal tumor
colorectal carcinoma
colorectal neoplasms
hepatocellular carcinoma
liver cell dysplasia
ganglioneuroma
neuroblastoma
transitional cell tumor
clear cell meningioma
meningioma
peripheral nervous system neoplasms
breast carcinoma
carcinoma in situ
ductal carcinoma
in situ carcinoma
lobular carcinoma
leiomyosarcoma
mesenchymal tumor
pecoma
perivascular epithelioid cell tumor
salivary gland neoplasm
salivary gland neoplasms
hemangioma
lip neoplasms
lymphangioma
salivary gland neoplasm
salivary gland neoplasms
ameloblastoma
angioleiomyoma
angiomyoma
cyst
cysts
cysts
cysts
astrocytoma
central nervous system neoplasms
chordoid glioma
cns neoplasms
cns tumor
ependymoblastoma
ependymoma
glioma
neuroblastoma
neurocytoma
oligodendroglioma
papillary glioneuronal tumor
pinealoma
mucosa-associated lymphoid tissue
stomach neoplasms
mammary carcinoma
melanoma
ovarian carcinoma
carcinoma in situ
cervical intraepithelial neoplasia
intraepithelial neoplasia
blastic nk-cell lymphoma
lymphoma
desmoplastic melanoma
melanoma
breast adenocarcinoma
colorectal adenocarcinoma
colorectal cancer
colorectal neoplasms
breast cancer
breast carcinoma
carcinoma in situ
invasive breast cancer
cervical dysplasia
cervical intraepithelial neoplasia
intraepithelial neoplasia
bone neoplasms
large cell neuroendocrine carcinoma
lung neoplasms
neuroendocrine carcinoma
neuroendocrine tumor
endometrioid adenocarcinoma
adenosarcoma
pancreatic cancer
lymphoma
t-cell lymphoma
gastric cancer
stomach neoplasms
gastric cancer
stomach neoplasms
endometrial cancer
endometrial carcinoma
colorectal neoplasms
liver cancer
epithelial ovarian carcinoma
ovarian carcinoma
acute lymphoblastic leukaemia
leukaemia
leukemia
lymphoblastic leukaemia
sarcoma
breast cancer
precancerous conditions
premalignant lesions
mouth squamous cell carcinoma
squamous cell carcinoma
hodgkin disease
lung neoplasms
lymphoma
sarcoma
adenoid cystic carcinoma
blastic nk-cell lymphoma
lymphoma
cutaneous lymphoma
lymphoma
cholangiocarcinoma
ductal carcinoma
intrahepatic cholangiocarcinoma
invasive ductal carcinoma
pancreatic carcinoma
colorectal cancer
colorectal neoplasms
prostate cancer
prostate tumor
leukemia
renal cell carcinoma
lung neoplasms
squamous cell carcinoma
lung neoplasms
cutaneous lymphoma
lymphoma
t cell lymphoma
papillary thyroid carcinoma
thyroid cancer
thyroid carcinoma
adenocarcinoma in situ
cyst
cysts
precancerous lesions
stomach neoplasms
breast cancer
breast carcinoma
squamous cell carcinoma
cervical cancer
cervical carcinoma
cervical intraepithelial neoplasia
intraepithelial neoplasia
invasive cervical cancer
lymphoma
malt lymphoma
non-hodgkin lymphoma
lymphoma
lymphoproliferative disorder
malt lymphoma
marginal zone b-cell lymphoma
mucosa-associated lymphoid tissue
ovarian cancer
ovarian carcinoma
stage iv ovarian carcinoma
cervical cancer
melanoma
colorectal cancer
colorectal neoplasms
colorectal cancer
colorectal neoplasms
colorectal cancer
colorectal neoplasms
colorectal cancer
colorectal neoplasms
colorectal cancer
colorectal neoplasms
colorectal cancer
colorectal neoplasms
colorectal cancer
colorectal neoplasms
colorectal cancer
colorectal neoplasms
colorectal cancer
colorectal neoplasms
colorectal cancer
colorectal neoplasms
colorectal cancer
colorectal neoplasms
colorectal cancer
colorectal neoplasms
colorectal cancer
colorectal neoplasms
colorectal cancer
colorectal neoplasms
mammary carcinoma
malignant melanoma
malignant peripheral nerve sheath tumor
melanoma
pancreatic tumor
peripheral nerve sheath tumor
acute lymphoblastic leukemia
all of childhood
leukemia
lymphoblastic leukemia
hepatocellular carcinoma
esophageal cancer
hodgkin disease
lymphoma
sebaceous carcinoma
follicular carcinoma
macrofollicular adenoma
microfollicular adenoma
thyroid tumour
astrocytoma
clear cell meningioma
malignant meningioma
meningioma
schwannoma
adenoid basal carcinoma
anaplastic oligodendroglioma
leukemia
oligodendroglioma
chronic myelogenous leukemia
hodgkin disease
leukemia
myelogenous leukemia
bone neoplasms
fibrosarcoma
bronchioloalveolar carcinoma
lung neoplasms
gastrointestinal stromal tumor
sarcoma
stromal tumor
acute myeloid leukemia
leukemia
myeloid leukemia
bone neoplasms
giant cell tumor
giant cell tumor of bone
thymoma
tumor of bone
fibrous histiocytoma
malignant fibrous histiocytoma
fibroma
mesothelioma
sarcoma
solitary fibrous tumor
squamous cell carcinoma
breast cancer
male breast cancer
prostate cancer
cervical squamous cell carcinoma
squamous cell carcinoma
classic hodgkin lymphoma
hodgkin disease
hodgkin lymphoma
lymphoma
b-cell chronic lymphocytic leukemia
chronic lymphocytic leukemia
leukemia
lymphocytic leukemia
carcinoma in situ
duct carcinoma
ductal carcinoma
salivary duct carcinoma
salivary gland neoplasms
hemangioendothelioma
hemangioma
intestinal neoplasms
reactive angioendotheliomatosis
epithelioid leiomyosarcoma
leiomyosarcoma
lymphangioleiomyomatosis
muscle tumor
pecoma
smooth muscle tumor
uterine leiomyosarcoma
prostate cancer
pancreatic neoplasm
tubular adenoma
cellular leiomyoma
endometrial stromal sarcoma
endometrial stromal tumor
leiomyoma
sarcoma
stromal sarcoma
stromal tumor
rectal adenocarcinoma
rectal carcinoma
lung neoplasms
meningioma
paraganglioma
leiomyosarcoma
leiomyosarcoma of kidney
renal leiomyosarcoma
endometrial adenocarcinoma
uterine adenocarcinoma
gestational trophoblastic neoplasia
hydatidiform mole
partial hydatidiform mole
breast carcinoma
prostate cancer
bone neoplasms
prostate cancer
prostate cancer
colorectal cancer
colorectal neoplasms
leiomyoma
hodgkin disease
lymphoma
colorectal cancer
colorectal neoplasms
acute myelocytic leukemia
leukemia
myelocytic leukemia
benign schwannoma
cellular schwannoma
malignant peripheral nerve sheath tumor
neurilemmoma
peripheral nerve sheath tumor
schwannoma
cervical cancer
choriocarcinoma
ovarian cancer
dysplastic liver cells
hepatocellular carcinoma
benign phyllodes tumour
fibroadenoma
phyllodes tumor
phyllodes tumour
eyelid papilloma
squamous cell cancer
squamous cell papilloma
breast cancer
inflammatory breast cancer
adenomatous polyposis coli
familial adenomatous polyposis
polyposis coli
larynx carcinoma
squamous cell carcinoma
dysembryoplastic neuroepithelial tumor
neuroepithelial tumor
bone neoplasms
fibroma
oncocytoma
renal oncocytoma
lung cancer
nonsmall cell lung cancer
squamous cell lung cancer
aberrant crypt
precancerous conditions
preneoplastic lesions
fibrous histiocytoma
liposarcoma
malignant fibrous histiocytoma
well-differentiated liposarcoma
burkitt lymphoma
lymphoma
b-cell non-hodgkin lymphoma
lymphoma
non-hodgkin lymphoma
epidermal nevus
nevus
trichofolliculoma
colorectal carcinoma
colorectal neoplasms
fibrosarcoma
breast cancer
prostate cancer
prostate carcinoma
lymphoma
ovarian carcinoma
serous ovarian carcinoma
stromal tumor
borderline tumor
ovarian serous tumor
endometrial carcinoma
adenomyoma
endometrial adenocarcinoma
leiomyoma
endometrial adenocarcinoma
endometrial carcinoma
stage i endometrial adenocarcinoma
breast cancer
breast carcinoma
invasive breast cancer
invasive breast carcinoma
immunoblastic lymphoma
lymphoma
bladder cancer
bladder carcinoma
breast cancer
fibrosarcoma
colon cancer
melanoma
pilomatricoma
pilomatrix carcinoma
pilomatrixoma
cutaneous melanoma
melanoma
skin cancer
fibrosarcoma
leiomyosarcoma
liposarcoma
rhabdomyosarcoma
sarcoma
soft tissue sarcoma
gastric cancer
stomach neoplasms
leukaemia
medulloblastoma
cyst
dermoid
hemangioma
monodermal teratoma
ovarian teratoma
teratoma
vascular tumor
acinic cell carcinoma
malignant paraganglioma
paraganglioma
salivary gland tumour
leydig cell tumor
leydig cell tumour
sertoli leydig cell tumor
sertoli-leydig cell tumor
papillary endothelial hyperplasia
cyst
cysts
leiomyoma
ovarian cyst
myxoma
odontogenic myxoma
odontogenic tumor
lymphoma
paranasal sinus neoplasms
papillary adenoma
neurilemmoma
schwannoma
malignant melanoma
melanoma
hemangiopericytoma
leiomyoma
lymphoma
malignant lymphoma
germ cell tumour
neuroectodermal tumor
ovarian germ cell tumour
bone neoplasms
lymphoma
fibrosarcoma
fibrous histiocytoma
malignant fibrous histiocytoma
mesenchymal tumour
carcinosarcoma
sarcomatoid carcinoma
squamous cell carcinoma
lymphoma
gastric adenocarcinoma
gastric carcinoma
lymphoma
nasopharyngeal carcinoma
stomach neoplasms
large plaque parapsoriasis
mycosis fungoides
parapsoriasis
breast cancer
mammary carcinoma
familial adenomatous polyposis
adenocarcinoma in situ
cervical adenocarcinoma
cervical cancer
squamous cell carcinoma
renal cell carcinoma
nasopharyngeal carcinoma
nasopharyngeal neoplasms
granular cell tumor
pituitary neoplasms
breast cancer
breast carcinoma
breast cancer
intraepithelial neoplasia
neuroendocrine carcinoma
precancerous conditions
prostate cancer
prostatic intraepithelial neoplasia
melanoma
fibrosarcoma
lung neoplasms
aneurysmal bone cyst
cyst
cysts
bladder cancer
keratinizing squamous cell carcinoma
nasopharyngeal carcinoma
nasopharyngeal neoplasms
squamous cell carcinoma
lung neoplasms
neuroma
thyroid carcinoma
mucoepidermoid carcinoma
endodermal sinus tumor
germ cell tumour
germinoma
malignant germ cell tumour
mature teratoma
mixed germ cell tumour
teratoma
yolk sac tumour
bladder paraganglioma
paraganglioma
urinary bladder paraganglioma
lipomatosis
nevus
bone neoplasms
chondromyxoid fibroma
epithelioid hemangioendothelioma
fibroma
hemangioendothelioma
osteogenic sarcoma
sarcoma
tumor of bone
vascular tumor
vascular tumor of bone
carcinoma of cervix
squamous cell carcinoma
squamous cell carcinoma of cervix
breast carcinoma
carcinoma of cervix
cervical intraepithelial neoplasia
intraepithelial neoplasia
squamous cell carcinoma
squamous cell carcinoma of cervix
duct carcinoma
paraganglioma
leukemia
leukemia plasmacytic
multiple myeloma
myeloma
plasma cell dyscrasia
plasma cell leukemia
angioma
central nervous system hemangioblastoma
cysts
hemangioblastoma
pheochromocytoma
renal cell carcinoma
retinal angioma
angiosarcoma
hemangiosarcoma
primary angiosarcoma
splenic angiosarcoma
lipoma
pleomorphic lipoma
tonsillar neoplasms
leiomyosarcoma
mesenchymal tumor
mesenchymal tumour
myxoid leiomyosarcoma
sarcoma
teratoma
gastric carcinoma
hepatocellular carcinoma
renal carcinoma
squamous cell carcinoma
stomach neoplasms
pleomorphic adenoma
pleomorphic adenoma of soft palate
teratoma
chronic lymphocytic leukaemia
leukaemia
leukemia
lymphocytic leukaemia
prolymphocytic leukaemia
botryoid rhabdomyosarcoma
rhabdomyosarcoma
leydig cell tumour
leydig cell tumour of ovary
sertoli-leydig cell tumor
bone neoplasms
parachordoma
sarcoma
leukaemia
leukemia
leukemia plasmacytic
papillary serous cystadenocarcinoma
plasma cell leukaemia
serous cystadenocarcinoma
lipomatosis
naevus
nevus
fibroadenoma
squamous cell carcinoma
diffuse large b-cell lymphoma
hodgkin disease
lymphoma
peripheral t-cell lymphoma
t-cell lymphoma
t-cell-rich b-cell lymphoma
lymphoma
adenoid cystic carcinoma
pleomorphic adenoma
polymorphous low grade adenocarcinoma
salivary gland neoplasms
salivary gland tumour
acute myeloid leukemia
leukemia
lymphoma
myeloid leukemia
thymoma
cervical intraepithelial neoplasia
cin ii
intraepithelial neoplasia
breast cancer
duct carcinoma
preneoplastic lesions
neuroblastoma
medullary thymoma
thymic carcinoma
thymoma
adenocarcinoma of gallbladder
solid and cystic tumor
cysts
hepatoblastoma
aneurysmal bone cyst
cyst
cysts
mycosis fungoides
dermatofibrosarcoma
dermatofibrosarcoma protuberans
fibrohistiocytic tumor
fibrous histiocytoma
giant cell fibroblastoma
giant cell tumor
malignant fibrous histiocytoma
mesenchymal tumor
immunocytoma
indolent lymphoma
lymphoma
marginal zone b-cell lymphoma
acute myeloid leukemia
leukemia
myeloid leukemia
cutaneous melanoma
melanoma
breast cancer
breast carcinoma
lymphoma
t-cell lymphoma
aids-related lymphoma
burkitt-like lymphoma
high-grade lymphoma
kaposi sarcoma
leiomyosarcoma
lymphoma
metastatic leiomyosarcoma
non-hodgkin lymphoma
sarcoma
burkitt lymphoma
diffuse large b-cell lymphoma
lymphoma
pediatric burkitt lymphoma
childhood rhabdomyosarcoma
rhabdomyosarcoma
bronchioloalveolar carcinoma
lung neoplasms
pulmonary adenocarcinoma
hepatocellular carcinoma
ovarian mucinous carcinoma
pancreatic adenocarcinoma
angiosarcoma
arteriovenous hemangioma
bacillary angiomatosis
dermatofibroma
hemangioendothelioma
hemangioma
kaposi sarcoma
pyogenic granuloma
reactive angioendotheliomatosis
sarcoma
spindle cell hemangioma
angiosarcoma
hemangioendothelioma
kaposi sarcoma
sarcoma
cervical cancer
carcinoma in situ
carcinoma of endometrium
squamous cell carcinoma
squamous cell carcinoma of endometrium
carcinoma arising from the penis
squamous cell carcinoma
lipoma
thymoma
erythroleukemia
leukemia
refractory anemia
refractory anemia with excess blasts
mesenchymal hamartoma of liver
calcifying aponeurotic fibroma
fibroma
soft tissue tumor
lipoblastoma
lipoblastomatosis
lipoma
cystic teratoma
mature cystic teratoma
teratoma
bone neoplasms
giant cell tumor
giant cell tumor of bone
giant cell tumour
osteosarcoma
tumor of bone
leiomyosarcoma
malignant peripheral nerve sheath tumour
melanotic schwannoma
neurilemmoma
neurofibroma
peripheral nerve sheath tumour
schwannoma
cervical intraepithelial neoplasia
intraepithelial neoplasia
acute leukemia
leukemia
lymphoma
nephroblastoma
neuroblastoma
retinoblastoma
rhabdomyosarcoma
sarcoma
soft tissue sarcoma
malignancy of thyroid
hepatocellular carcinoma
breast carcinoma
breast carcinoma in situ
carcinoma in situ
ductal cancer
ductal carcinoma
invasive ductal cancer
large cell neuroendocrine carcinoma
lung neoplasms
neuroendocrine carcinoma
neuroendocrine tumor
pulmonary large cell neuroendocrine carcinoma
retinoblastoma
small cell lung carcinoma
lung adenocarcinoma
lung cancer
lung neoplasms
lung tumor
lymphoma
breast cancer
neuroblastoma
benign smooth muscle tumor
leiomyoma
muscle tumor
smooth muscle tumor
hepatocellular carcinoma
preneoplastic lesions
hepatocellular adenoma
hepatocellular carcinoma
myofibromatosis
lung neoplasms
pleural tumor
pulmonary blastoma
cutaneous hemangioma
hemangioendothelioma
hemangioma
infantile hemangioendothelioma
cyst
cysts
dermoid
dermoid cyst
nephroblastoma
angiosarcoma
fibroma
heart neoplasm
hemangiosarcoma
lymphoma
mesothelioma
myxoma
rhabdomyoma
atypical teratoid rhabdoid tumor
central nervous system neoplasms
cerebral neuroblastoma
ependymoblastoma
medulloblastoma
medulloepithelioma
neuroblastoma
neuroectodermal tumor
peripheral nervous system neoplasms
pineoblastoma
rhabdoid tumor
rhabdomyosarcoma
sarcoma
angiomyolipoma
cysts
melanoma
renal cell carcinoma
renal tumor
atypical fibrous histiocytoma
fibrous histiocytoma
giant cell tumor
tumor of soft tissue
bone neoplasms
osteoblastoma
glioma
mucoepidermoid carcinoma
squamous metaplasia
fibroid
fibroma
gastrointestinal stromal tumor
hemangioendothelioma
hemangiopericytoma
inflammatory pseudotumor
intestinal neoplasms
stomach neoplasms
stromal tumor
prostate cancer
prostate cancer
gastric cancer
gastric carcinoma
stomach neoplasms
colorectal cancer
colorectal neoplasms
bladder carcinoma
carcinoma in situ
carcinoma of bladder
choriocarcinoma
breast cancer
metastatic breast cancer
cyst
ovarian cyst
esophageal cancer
precancerous condition
precancerous conditions
carcinoma in situ
cholangiocarcinoma
ductal adenocarcinoma
gallbladder adenocarcinoma
gallbladder cancer
infiltrating ductal adenocarcinoma
intrahepatic cholangiocarcinoma
pancreatic adenocarcinoma
adenomatous polyposis coli
familial adenomatous polyposis
polyposis coli
retinoblastoma
stomach neoplasms
carcinosarcoma
sarcoma
squamous cell carcinoma
astrocytoma
glioma
oligodendroglioma
protoplasmic astrocytoma
ductal carcinoma
invasive ductal carcinoma
high-grade prostatic intraepithelial neoplasia
intraepithelial neoplasia
prostate adenocarcinoma
prostate carcinoma
prostatic intraepithelial neoplasia
bilateral breast carcinoma
breast carcinoma
lobular carcinoma
aortic body tumor
paraganglioma
peripheral nervous system neoplasms
ameloblastic fibro-odontoma
fibro-odontoma
lung neoplasms
odontoma
benign mixed tumor
intraepithelial neoplasia
prostate carcinoma
prostatic intraepithelial neoplasia
transitional cell carcinoma
oral hairy leukoplakia
leukemia
melanoma
prostate cancer
mastocytoma
lung adenocarcinoma
lung neoplasms
pulmonary adenocarcinoma
colorectal carcinoma
colorectal neoplasms
rectal carcinoma
skin papilloma
squamous cell papilloma
hodgkin disease
neuroblastoma
meningioma
oligodendroglioma
pinealoma
glioma
malignant peripheral nerve sheath tumor
neuroectodermal tumor
peripheral nerve sheath tumor
peripheral neuroepithelioma
orbital rhabdomyosarcoma
rhabdomyosarcoma
cyst
endometrioid adenocarcinoma
endometrioid carcinoma
ovarian cyst
ovarian endometrioid adenocarcinoma
esophageal tumor
colon adenocarcinoma
colon cancer
colon cancers
pancreatic cancer
breast cancer
atypical fibroxanthoma
sarcoma
astrocytoma
central nervous system neoplasms
glioblastoma
glioma
gallbladder adenoma
lung neoplasms
malignant solitary fibrous tumor
solitary fibrous tumor
cyst
ductal adenocarcinoma
pancreatic cyst
pancreatic tumor
colonic cancer
precancerous conditions
neuroendocrine tumor
papillary thyroid carcinoma
thyroid carcinoma
retinoblastoma
cervical cancer
gastric cancer
gastric carcinoma
stomach neoplasms
carcinosarcoma
sarcomatoid carcinoma
granular cell tumor
odontogenic tumor
ductal carcinoma
invasive ductal carcinoma
mammary small cell carcinoma
neuroendocrine carcinoma
colorectal adenoma
colorectal cancer
colorectal neoplasms
lung cancer
lung neoplasms
breast cancer
carcinoma in situ
ductal carcinoma
hepatocellular carcinoma
hepatoma
hepatocellular carcinoma
fibrosarcoma
melanoma
burkitt lymphoma
childhood leukaemia
diffuse large b-cell lymphoma
hodgkin lymphoma
leukaemia
lymphoma
bone sarcoma
gastrointestinal stromal tumour
sarcoma
soft tissue and bone sarcoma
stromal tumour
squamous cell carcinoma
adenomyoepithelioma
myoepithelioma
breast cancer
glioma
carcinoid
carcinoid tumor
endometrial stromal sarcoma
high-grade sarcoma
sarcoma
stromal sarcoma
gastrointestinal stromal tumor
stromal tumor
adenoid cystic carcinoma
pancreatic adenocarcinoma
pancreatic cancer
chronic atrophic gastritis
precancerous conditions
precancerous lesions
stomach cancer
stomach neoplasms
ameloblastoma
cyst
cysts
mucoepidermoid carcinoma
salivary gland neoplasms
squamous cell carcinoma
oral squamous cell carcinoma
squamous cell carcinoma
transitional cell carcinoma
hairy cell leukemia
leukemia
melanoma
uveal melanoma
epithelial ovarian cancer
ovarian cancer
ovarian carcinoma
chronic myeloid leukemia
leukemia
myeloid leukemia
ganglioneuroblastoma
pleomorphic rhabdomyosarcoma
rhabdomyosarcoma
diffuse large b-cell lymphoma
lymphoma
prostate cancer
cyst
cysts
epidermal cyst
epidermoid cyst
germ cell tumor
malignant germ cell tumor
testicular epidermoid cyst
angiosarcoma
benign hemangioma
breast carcinoma
colonic adenocarcinoma
desmoplastic small round cell tumor
epithelioid hemangioendothelioma
hemangioendothelioma
hemangioma
lung adenocarcinoma
malignant melanoma
melanoma
merkel cell carcinoma
rhabdomyosarcoma
sarcoma
synovial sarcoma
vascular neoplasm
vascular neoplasms
bone neoplasms
hemangiopericytoma
cerebellar neoplasms
childhood cerebellar tumour
prostate cancer
breast cancer
gastrointestinal stromal tumour
leiomyoma
mesenchymal tumour
neurilemmoma
schwannoma
stromal tumour
lymphoma
lymphomatoid papulosis
lymphoproliferative disorder
breast cancer
malignant mesothelioma
mesothelioma
peritoneal mesothelioma
ovarian cancer
ovarian carcinoma
colorectal adenocarcinoma
colorectal cancer
colorectal neoplasms
osteosarcoma
rhabdomyosarcoma
breast cancer
breast carcinoma
ovarian cancer
leiomyosarcoma
malignant smooth muscle tumor
muscle tumor
smooth muscle tumor
uterine leiomyosarcoma
breast cancer
glioblastoma
glioblastoma multiforme
gliosarcoma
meningioma
mesenchymal tumor
mesenchymoma
adult t-cell leukemia
adult t-cell leukemia lymphoma
anaplastic large cell lymphoma
diffuse large b-cell lymphoma
follicular lymphoma
hodgkin disease
leukemia
lymphoma
malignant lymphoma
mantle cell lymphoma
marginal zone b-cell lymphoma
t-cell leukemia
t-cell lymphoma
squamous cell carcinoma
glioblastoma
breast cancer
ductal carcinoma
invasive breast cancer
invasive ductal carcinoma
breast cancer
breast carcinoma
ovarian cancer
breast cancer
rhabdomyosarcoma
sarcoma
soft tissue sarcoma
prostate cancer
prostate carcinoma
prostate tumor
prostate cancer
renal cell carcinoma
prostate carcinoma
breast cancer
malignant mixed mullerian tumor
ovarian cancer
retinoblastoma
renal cancer
renal cell carcinoma
colorectal cancer
colorectal neoplasms
pleomorphic adenoma
salivary gland neoplasms
ameloblastoma
cyst
cysts
basal cell carcinoma
nevus
skin cancer
squamous cell carcinoma
glial neoplasm
glioma
sarcoma
lung cancer
lung neoplasms
lipoma
vascular neoplasms
follicular thyroid carcinoma
nasopharyngeal cancer
papillary thyroid carcinoma
thyroid carcinoma
adenoid cystic carcinoma
chromophobe renal cell carcinoma
neuroendocrine tumour
oncocytoma
renal cell carcinoma
renal oncocytoma
thymic carcinoma
thymoma
bone neoplasms
adult t-cell leukaemia
adult t-cell leukaemia lymphoma
anaplastic large cell lymphoma
leukaemia
lymphoblastic lymphoma
lymphoma
t-cell leukaemia
t-cell lymphoma
oncocytoma
renal cell carcinoma
renal tumour
breast cancer
melanoma
stomach neoplasms
gastric adenocarcinoma
gastric cancer
hemangioma
lung neoplasms
acinar cell carcinoma
carcinoma arising in the stomach
pancreatic tumor
stomach neoplasms
follicular dendritic cell sarcoma
sarcoma
dermatofibrosarcoma
dermatofibrosarcoma protuberans
fibrosarcoma
leukemia
lymphoma
pleomorphic lymphoma
t-cell lymphoma
burkitt lymphoma
diffuse large b-cell lymphoma
follicular lymphoma
hodgkin disease
hodgkin lymphoma
lymphoblastic lymphoma
lymphoma
malignant lymphoma
marginal zone b-cell lymphoma
non-hodgkin lymphoma
peripheral t-cell lymphoma
precursor t lymphoblastic lymphoma
t-cell lymphoma
unspecified peripheral t-cell lymphoma
melanoma
hemangioendothelioma
hemangioma
infantile hemangioendothelioma
infantile hemangioma
juvenile hemangioma
breast carcinoma
endometrial carcinoma
endometrioid carcinoma
gastric carcinoma
stomach neoplasms
central neurocytoma
neurocytoma
colon adenocarcinoma
melanoma
precancerous conditions
preneoplastic lesions
renal carcinoma
renal cell carcinoma
renal tumor
glioblastoma
glioma
angiosarcoma
cutaneous angiosarcoma
dermatofibrosarcoma
dermatofibrosarcoma protuberans
hemangioma
kaposi sarcoma
leiomyoma
melanoma
pyogenic granuloma
sarcoma
spindle cell hemangioma
vascular neoplasm
vascular tumor
hemangioma
lip neoplasms
prostate cancer
acute myeloid leukaemia
leukaemia
leukemia
mastocytosis
myeloid leukaemia
systemic mastocytosis
carcinosarcoma
neuroendocrine tumor
chronic atrophic gastritis
neuroendocrine carcinoma
neuroendocrine tumour
stomach neoplasms
cutaneous fibrous histiocytoma
cysts
fibrous histiocytoma
lung neoplasms
papillary thyroid carcinoma
thyroid carcinoma
follicular variant papillary carcinoma
thyroid nodule
lymphoma
melanoma
breast cancer
lung cancer
malignant melanoma
melanoma
lung adenocarcinoma
lung cancer
lung neoplasms
non-small cell lung cancer
nasopharyngeal carcinoma
nasopharyngeal neoplasms
gastric carcinoma
stomach neoplasms
colon carcinoma
endometrial carcinoma
endometrioid carcinoma
precancerous conditions
basal cell carcinoma
pilomatricoma
pilomatrixoma
sebaceous carcinoma
sebaceous gland carcinoma
mammary carcinoma
hepatocellular carcinoma
breast cancer
breast carcinoma
ductal carcinoma
invasive ductal carcinoma
gastric cancer
gastric carcinoma
stomach neoplasms
cyst
rectal adenocarcinoma
colorectal carcinoma
colorectal neoplasms
carcinoma of tongue
scc of tongue
squamous cell carcinoma
squamous cell carcinoma of tongue
ameloblastoma
renal neoplasm
renal tumor
lymphangiosarcoma
astrocytoma
dysembryoplastic neuroepithelial tumor
ependymoma
glioblastoma
glioblastoma multiforme
neuroepithelial tumor
oligoastrocytoma
oligodendroglioma
atrial myxoma
cns neoplasms
myxoma
renal cell carcinoma
thymoma
thyroid adenoma
malignant phyllodes tumor
phyllodes tumor
monophasic synovial sarcoma
sarcoma
sarcoma arising in the lung
solitary fibrous tumor
synovial sarcoma
lung neoplasms
malignant mesothelioma
mesothelioma
glioma
hodgkin disease
lymphoma
nevus
central nervous system neoplasms
glioblastoma
glioblastoma multiforme
carcinoid
carcinoid tumor
ductal carcinoma
infiltrating ductal carcinoma
intestinal neoplasms
intestinal tumor
mammary carcinoma
metastatic carcinoid tumor
small bowel carcinoid tumor
basal cell carcinoma
cysts
colonic adenocarcinoma
lymphoma
malignant lymphoma
prostatic carcinoma
anaplastic large cell lymphoma
anaplastic lymphoma
childhood non-hodgkin lymphoma
lymphoma
non-hodgkin lymphoma
t-cell lymphoma
sarcoma
prostate cancer
prostate tumor
papillary thyroid carcinoma
thyroid carcinoma
embryonal rhabdomyosarcoma
rhabdomyosarcoma
bone neoplasms
cysts
follicular carcinoma
cysts
ductal carcinoma
glomangioma
glomus tumor
placental site trophoblastic tumor
trophoblastic tumor
acinic cell carcinoma
pancreas mucinous cystic neoplasm
lung neoplasms
malignant melanoma
melanoma
sarcoma
angioma
benign fibrous histiocytoma
capillary hemangioma
congenital melanocytic nevus
cyst
cysts
dermoid
dermoid cyst
ectopic meningioma
fibrous histiocytoma
hemangioma
lymphangioma
melanocytic nevus
meningioma
nevus
teratoma
venous angioma
meningioma
rhabdoid meningioma
rhabdoid tumor
non-functioning pituitary adenoma
pituitary adenoma
pituitary neoplasms
prostate cancer
atypical ductal hyperplasia
carcinoma in situ
ductal carcinoma
ductal intraepithelial neoplasia
intraepithelial neoplasia
precancerous conditions
astrocytic glioma
astrocytoma
glioma
chronic lymphocytic leukemia
leukemia
lymphocytic leukemia
lymphoma
small lymphocytic lymphoma
squamous cell carcinoma
squamous cell carcinoma
vulvar carcinoma
ovarian cancer
ovarian carcinoma
ovarian serous carcinoma
serous carcinoma
breast cancer
carcinoma in situ
in situ breast cancer
carcinoma in situ
ductal carcinoma
cyst
cysts
dermoid
dermoid cyst
prostate cancer
prostate cancer
acute lymphoblastic leukemia
leukemia
lymphoblastic leukemia
lymphoblastic lymphoma
lymphocyte-rich thymoma
lymphoma
t-cell acute lymphoblastic leukemia
t-cell all
thymoma
histiocytosis
hodgkin lymphoma
langerhans cell histiocytosis
lymphoma
lymphoplasmacytic lymphoma
multiple myeloma
myeloma
high-grade lymphoma
lymphoma
malignant lymphoma
posttransplant lymphoproliferative disorders
gastric carcinoma
stomach neoplasms
carcinoma in situ
intraepithelial neoplasia
metastatic pancreatic cancer
pancreatic cancer
pancreatic intraepithelial neoplasia
high-grade prostatic intraepithelial neoplasia
intraepithelial neoplasia
prostatic adenocarcinoma
prostatic intraepithelial neoplasia
lymphoma
lymphoplasmacytic lymphoma
retinoblastoma
kidney carcinoma
renal cell carcinoma
renal medullary carcinoma
renal tumor
transitional cell carcinoma
urothelial transitional cell carcinoma
leiomyosarcoma
leiomyosarcoma metastatic
lung neoplasms
metastatic leiomyosarcoma
pulmonary tumor
uterine leiomyosarcoma
breast carcinoma
diffuse large b-cell lymphoma
gastric lymphoma
gastric malt lymphoma
lymphoma
malignant lymphoma
malt lymphoma
mucosa-associated lymphoid tissue
primary gastric malt lymphoma
stomach neoplasms
burkitt lymphoma
lymphoma
breast cancer
breast carcinoma
carcinoma in situ
ductal carcinoma
invasive breast carcinoma
ductal adenocarcinoma
infiltrating ductal adenocarcinoma
breast carcinoma
burkitt lymphoma
diffuse large b-cell lymphoma
follicular lymphoma
lymphoma
malt lymphoma
multiple myeloma
myeloma
primary effusion lymphoma
hodgkin disease
lymphoma
malignant lymphoma
prostate cancer
prostate cancer
adenomatoid odontogenic tumor
cyst
odontogenic tumor
breast carcinoma
colorectal adenoma
colorectal carcinoma
colorectal neoplasms
serrated adenoma
tubular adenoma
villous adenoma
renal cell carcinoma
breast cancer
lung cancer
lung neoplasms
non-small cell lung cancer
squamous cell carcinoma
fibrous histiocytoma
malignant fibrous histiocytoma
sarcoma
rhabdomyosarcoma
breast cancer
lung cancer
lung neoplasms
metastatic breast cancer
non-small cell lung cancer
lung cancer
lung neoplasms
non-small cell lung cancer
xeroderma pigmentosum
bladder cancer
bladder transitional cell carcinoma
retinoblastoma
transitional cell carcinoma
prostate carcinoma
grade pin
grade prostatic intraepithelial neoplasia
intraepithelial neoplasia
prostate carcinoma
prostatic intraepithelial neoplasia
acute myeloid leukemia
leukemia
myeloid leukemia
lymphoma
lung cancer
lung neoplasms
anaplastic ependymoma
ependymoma
cerebellar neoplasms
childhood cerebellar tumour
breast cancer
breast carcinoma
invasive breast cancer
diffuse malignant mesothelioma
malignant mesothelioma
mesothelioma
peritoneal mesothelioma
pleural malignant mesothelioma
pleural mesothelioma
pleural tumor
colorectal neoplasms
stomach neoplasms
multiple myeloma
myeloma
bladder carcinoma
diffuse large b-cell lymphoma
leukemia
lymphoma
breast cancer
lung cancer
malignant melanoma
melanoma
precancerous conditions
trichoepithelioma
breast cancer
intraepithelial neoplasia
mammary cancer
precancerous conditions
preneoplasia
carcinoma in situ
premalignancy
breast cancer
precancerous conditions
prostate cancer
prostate tumor
cutaneous melanoma
melanoma
breast cancer
ewing sarcoma
neuroblastoma
neuroectodermal tumor
peripheral primitive neuroectodermal tumor
sarcoma
cholangiocarcinoma
intrahepatic cholangiocarcinoma
leukemia
renal cancer
renal tumor
melanoma
hairy cell leukaemia
leukaemia
leukemia
bone neoplasms
prostate cancer
bile duct squamous cell carcinoma
hepatocellular carcinoma
squamous cell carcinoma
endometrial atypical hyperplasia
endometrial carcinoma
adenomatous polyposis coli
polyposis coli
stomach neoplasms
breast cancer
oesophageal squamous cell carcinoma
squamous cell carcinoma
gastric cancer
gastric carcinoma
gastric tumour
melanoma
stomach neoplasms
borderline tumour
epithelial ovarian cancer
ovarian cancer
ovarian carcinoma
ameloblastoma
cyst
cervical cancer
cervical carcinoma
cervical intraepithelial neoplasia
cervical squamous cell cancer
cervical squamous cell carcinoma
cin ii
intraepithelial neoplasia
invasive cervical cancer
lung cancer
squamous cell cancer
squamous cell carcinoma
adrenal carcinoma
adrenal cortical carcinoma
breast cancer
breast carcinoma
central nervous system neoplasms
cns tumor
colon adenocarcinoma
germ cell tumor
germinoma
intraepithelial neoplasia
leukemias
lung neoplasms
lymphoma
prostate adenocarcinoma
prostate cancer
prostatic intraepithelial neoplasia
thyroid carcinoma
chronic myelocytic leukemia
leukemia
myelocytic leukemia
carcinoid
carcinoid tumor
cholangiocarcinoma
hepatocellular carcinoma
lymphoma
squamous cell carcinoma
squamous cell carcinoma
tongue carcinoma
tongue tumor
choriocarcinoma
lung cancer
lung neoplasms
metastatic lung cancer
follicular adenoma
thyroid nodule
endodermal sinus tumor
ovarian yolk sac tumor
yolk sac tumor
papillary thyroid carcinoma
thyroid carcinoma
fibrosarcoma
sarcoma
conventional renal cell carcinoma
follicular adenoma
renal cell carcinoma
thyroid neoplasm
thyroid tumor
adenoid cystic carcinoma
pleomorphic adenoma
polymorphous low grade adenocarcinoma
salivary gland neoplasms
malignant melanoma
melanoma
carcinoma in situ
cholangiocarcinoma
gallbladder adenocarcinoma
hepatocellular carcinoma
astrocytoma
pilocytic astrocytoma
colonic adenocarcinoma
colonic carcinoma
prostate cancer
breast carcinoma
hepatocellular carcinoma
neuroendocrine carcinoma
cervical intraepithelial neoplasia
cin 2
cin grade
intraepithelial neoplasia
precancerous conditions
ovarian epithelial cancer
bladder cancer
mucoepidermoid carcinoma
lymphoma
mammary carcinoma
colorectal adenoma
colorectal carcinoma
colorectal neoplasms
hepatocellular carcinoma
hepatocellular carcinoma
liver cancer
gastric adenocarcinoma
gastric carcinoma
precancerous conditions
precancerous lesions
stomach neoplasms
gastric adenocarcinoma
gastric carcinoma
leukemia
lymphoma
pituitary adenoma
pituitary tumor
stomach neoplasms
esophageal cancer
esophageal carcinoma
esophageal squamous cell carcinoma
precancerous conditions
precancerous lesions
squamous carcinoma
squamous cell carcinoma
glioma
malignant glioma
acute lymphoblastic leukemia
childhood acute lymphoblastic leukemia
childhood all
leukemia
lymphoblastic leukemia
ameloblastoma
cysts
ameloblastoma
cysts
prostate cancer
gastric adenocarcinoma
gastric carcinoma
stomach neoplasms
leukemia
lymphoid leukemia
breast cancer
breast carcinoma
carcinoma in situ
ductal carcinoma
invasive breast carcinoma
precancerous conditions
xeroderma pigmentosum
hairy cell leukemia
leukemia
hepatocellular carcinoma
fibrosarcoma
fibrous histiocytoma
leiomyosarcoma
liposarcoma
malignant fibrous histiocytoma
sarcoma
synovial sarcoma
hepatoblastoma
fibrosarcoma
malignant melanoma
melanoma
cysts
ovarian cancer
tubular adenoma
carcinoma in situ
squamous cell carcinoma
colon cancer
colon carcinoma
leukemias
wilms tumor
prostate cancer
malignant mesothelioma
mesothelioma
diffuse large b-cell lymphoma
hodgkin disease
ki-1 lymphoma
lymphoma
malt lymphoma
mantle cell lymphoma
glioblastoma
rhabdomyosarcoma
leukemia
prostate cancer
prostate tumor
lung neoplasms
melanoma
nasopharyngeal carcinoma
nasopharyngeal neoplasms
melanoma
bone neoplasms
prostate cancer
astrocytoma
glioblastoma
glioma
breast adenocarcinoma
breast carcinoma
colorectal cancer
colorectal carcinoma
colorectal neoplasms
prostate cancer
prostate tumor
acrochordon
keratoacanthoma
squamous cell carcinoma
fibrous histiocytoma
malignant fibrous histiocytoma
melanoma
breast carcinoma
hurthle cell tumor
thyroid tumor
thyroid tumor
preneoplastic lesions
renal cancer
renal carcinoma
hepatocellular carcinoma
hypopharyngeal cancer
hypopharyngeal neoplasms
desmoid tumor
fibromatosis
colon adenocarcinoma
leukemia
melanoma
rhabdoid tumor
intravenous leiomyomatosis
leiomyoma
leiomyomatosis
leiomyoma
myoma
rectal cancer
carcinoid
carcinoid tumor
metastatic carcinoid tumor
gastric cancer
gastric malignancy
stomach neoplasms
hepatocellular carcinoma
hepatoma
colorectal cancer
colorectal neoplasms
atypical teratoid rhabdoid tumour
rhabdoid tumor
rhabdoid tumour
follicular lymphoma
lymphoma
hepatoblastoma
hepatocellular carcinoma
grade pin
prostate cancer
prostate cancer
colon carcinoma
gastric tumor
hepatocellular carcinoma
intestinal neoplasms
liver cancer
stomach neoplasms
complete hydatidiform mole
complete molar pregnancy
gestational trophoblastic disease
hydatidiform mole
molar pregnancy
placental site trophoblastic tumor
trophoblastic tumor
neuroectodermal tumor
sarcoma
cervical glandular intraepithelial neoplasia
cervical intraepithelial neoplasia
intraepithelial neoplasia
ovarian cancer
malignant melanoma
melanoma
nasal cavity tumor
angioendothelioma
angioma
angiosarcoma
hemangioendothelioma
hemangioma
lymphangioma
vascular neoplasms
vascular tumor
renal cell carcinoma
prostate carcinoma
prostatic adenocarcinoma
prostatic carcinoma
pleomorphic adenoma
polymorphous low-grade adenocarcinoma
endometrial cancer
endometrial carcinoma
cervical intraepithelial neoplasia
cin ii
intraepithelial neoplasia
prostate carcinoma
prostatic carcinoma
cervix cancer
endometrial cancer
ovarian cancer
acute myeloid leukemia
leukemia
leukemias
myeloid leukemia
prostatic adenocarcinoma
hepatocellular carcinoma
hepatocellular carcinoma
melanoma
nasopharyngeal neoplasms
basal cell carcinoma
precancerous conditions
premalignant lesions
breast carcinoma
malignant melanoma
melanoma
nasopharyngeal carcinoma
nasopharyngeal neoplasms
squamous metaplasia
thyroid papillary carcinoma
benign renal neoplasm
cutaneous glomus tumor
glomus tumor
hemangiopericytoma
juxtaglomerular cell tumor
renal neoplasm
gastric carcinoma
mucinous gastric carcinoma
stomach neoplasms
squamous cell carcinoma
ovarian cancer
ovarian carcinoma
breast cancer
breast cancer metastatic
metastatic breast cancer
mucinous breast cancer
skin cancer
craniopharyngioma
pituitary neoplasms
atypical teratoid rhabdoid tumor
central nervous system tumor
medulloblastoma
neuroectodermal tumor
rhabdoid tumor
lymphangioma
basal cell carcinoma
cardiac leiomyosarcoma
leiomyosarcoma
colorectal adenoma
colorectal cancer
colorectal neoplasms
colon cancer
pancreatic adenocarcinoma
pancreatic tumour
breast cancer
ductal carcinoma
lobular carcinoma
giant lymph node hyperplasia
lymphoma
primary effusion lymphoma
retinoblastoma
sarcoma
oropharyngeal carcinoma
oropharyngeal neoplasms
squamous cell carcinoma
tongue squamous cell carcinoma
tonsillar neoplasms
cerebellar neoplasms
medulloblastoma
oral scc
oral squamous cell carcinoma
squamous cell carcinoma
breast cancer
carcinoma in situ
cns neoplasms
glioblastoma
glioblastoma multiforme
gliosarcoma
intraepithelial neoplasia
prostate cancer
prostatic intraepithelial neoplasia
prostate cancer
pleomorphic adenoma
neuroblastoma
esophageal adenocarcinoma
esophageal squamous cell carcinoma
squamous cell carcinoma
cervical cancer
lymphoma
gastric cancer
stomach neoplasms
cholangiocarcinoma
pancreatic adenocarcinoma
cyst
cysts
gastric cancer
gastric carcinoma
stomach neoplasms
angioma
hemangioma
splenic neoplasm
high-grade pin
high-grade prostatic intraepithelial neoplasia
intraepithelial neoplasia
prostatic adenocarcinoma
prostatic intraepithelial neoplasia
cyst
dermoid
dermoid cyst
ovarian teratoma
teratoma
ovarian carcinoma
serous carcinoma
serous cystadenoma
serous ovarian carcinoma
breast cancer
cervical intraepithelial neoplasia
intraepithelial neoplasia
cauda equina paraganglioma
paraganglioma
peripheral nervous system neoplasms
colorectal neoplasms
serrated adenoma
carcinoma in situ
ductal carcinoma
high-grade prostatic intraepithelial neoplasia
intraepithelial neoplasia
prostatic intraepithelial neoplasia
fibromatosis
gastrointestinal stromal tumor
mesenteric fibromatosis
stromal tumor
adenocarcinoma in situ
atypical endometrial hyperplasia
cervical intraepithelial neoplasia
high-grade squamous intraepithelial lesion
intraepithelial neoplasia
squamous intraepithelial lesion
lung neoplasms
breast carcinoma
cutaneous melanoma
melanoma
nevus
follicular lymphoma
lymphoma
colon cancer
cerebellar neoplasms
medulloblastoma
neuroectodermal tumor
breast cancer
borderline tumor
epithelial ovarian cancer
ovarian cancer
adenomatous polyposis coli
familial adenomatous polyposis
intestinal neoplasms
polyposis coli
gastric carcinoma
stomach neoplasms
renal cell carcinoma
retinoblastoma
oral squamous cell carcinoma
squamous cell carcinoma
lymphoma
panniculitis-like t-cell lymphoma
subcutaneous panniculitis-like t-cell lymphoma
t-cell lymphoma
atypical endometrial hyperplasia
endometrial carcinoma
endometrioid carcinoma
serous carcinoma
hodgkin disease
lymphoma
hepatoblastoma
hepatocellular carcinoma
lung neoplasms
squamous cell carcinoma
angiomyolipoma
lung neoplasms
atypical fibroxanthoma
cutaneous malignant melanoma
malignant melanoma
malignant peripheral nerve sheath tumour
melanoma
peripheral nerve sheath tumour
sarcoma
soft tissue sarcoma
squamous cell carcinoma
carcinoid
carcinoid tumor
carcinoid tumour
gastrointestinal carcinoid tumour
stomach neoplasms
gastric carcinoma
stomach neoplasms
cysts
cystic teratoma
cysts
granulosa cell tumour
struma ovarii
teratoma
diffuse large b-cell lymphoma
lymphoma
t-cell lymphoma
carcinoma arising in the tongue
carcinoma of salivary gland
salivary gland neoplasms
sarcoma
adenoid cystic carcinoma
carcinoma ex pleomorphic adenoma
epithelial-myoepithelial carcinoma
malignant myoepithelioma
mucoepidermoid carcinoma
myoepithelioma
pleomorphic adenoma
polymorphous low-grade adenocarcinoma
retinoblastoma
salivary gland neoplasms
salivary gland tumour
precancer
squamous cell carcinoma
oral cavity scc
squamous cell carcinoma
tongue scc
tongue squamous cell carcinoma
prostate cancer
breast cancer
breast carcinoma
ductal carcinoma
infiltrating ductal carcinoma
infiltrating lobular breast carcinoma
lobular breast carcinoma
breast cancer
breast carcinoma
infiltrating lobular carcinoma
lobular carcinoma
blue nevus
cellular blue nevus
dermatofibroma
malignant melanoma
melanoma
nevus
spitz nevus
lentigo maligna
melanoma
breast carcinoma
invasive breast carcinoma
lymphoma
oropharyngeal neoplasms
oropharyngeal squamous cell carcinoma
squamous carcinoma
squamous cell carcinoma
adamantinoma
ameloblastoma
bone neoplasms
giant cell tumor
giant cell tumor of bone
tumor of bone
intraepithelial neoplasia
prostate cancer
prostatic intraepithelial neoplasia
chondroid syringoma
myoepithelial carcinoma
myoepithelial tumor
myoepithelioma
pleomorphic adenoma
syringoma
tumor of salivary glands
carcinoma of lung
lung neoplasms
lung tumor
rhabdoid tumor
sarcomatoid carcinoma
bronchioloalveolar adenocarcinoma
bronchioloalveolar carcinoma
lung neoplasms
pulmonary adenocarcinoma
lymphoma
gastric adenocarcinoma
gastric cancer
stomach neoplasms
hepatocellular carcinoma
colon cancer
lung cancer
breast cancer
colon cancer
colorectal neoplasms
bone neoplasms
fibrosarcoma
gastric cancer
gastric carcinoma
stomach neoplasms
renal cancer
renal cell carcinoma
squamous cell carcinoma
mucoepidermoid carcinoma
nevus
sweat gland neoplasms
melanoma
nevus
breast carcinoma
angiofibroma
dermatofibroma
fibroma
fibroma of skin
dysplastic nevi
dysplastic nevus
dysplastic nevus syndrome
melanoma
nevus
colorectal cancer
parathyroid adenoma
follicular carcinoma
melanoma
mucoepidermoid carcinoma
papillary thyroid carcinoma
thyroid carcinoma
intraepithelial neoplasia
prostate cancer
prostatic intraepithelial neoplasia
gastric cancer
gastric carcinoma
stomach neoplasms
grade prostatic intraepithelial neoplasia
intraepithelial neoplasia
prostate cancer
prostatic cancer
prostatic intraepithelial neoplasia
follicular adenoma
thyroid cancer
thyroid tumor
undifferentiated thyroid cancer
medulloepithelioma
neuroectodermal tumor
leukemia
stomach neoplasms
lymphoma
lymphoma
mantle cell lymphoma
angiosarcoma
cutaneous angiosarcoma
hemangiosarcoma
papillary thyroid carcinoma
thyroid carcinoma
islet cell tumor
angiomyoma
soft tissue tumour
acute myeloid leukemia
leukemia
lymphoma
myeloid leukemia
diffuse large b-cell lymphoma
hodgkin disease
hodgkin lymphoma
lymphoma
nodular lymphocyte predominant hodgkin lymphoma
ovarian cancer
ovarian epithelial cancer
adenocarcinoma in situ
carcinoma in situ
cervical intraepithelial neoplasia
high-grade squamous intraepithelial lesion
intraepithelial neoplasia
squamous cell carcinoma
squamous intraepithelial lesion
carcinoma in situ
urothelial carcinoma in situ
gastric carcinoma
intestinal neoplasms
stomach neoplasms
fibrolamellar hepatocellular carcinoma
hepatocellular adenoma
hepatocellular carcinoma
cyst
cystic teratoma
cysts
mature mediastinal teratoma
mediastinal cyst
mediastinal teratoma
teratoma
adenomyoepithelioma
myoepithelioma
plasmacytoma
erythroid leukemia
leukemia
pure erythroid leukemia
biliary cystadenocarcinoma
angiomyolipoma
leiomyoma
bizarre leiomyoma
leiomyoma
cyst
colon cancers
lung neoplasms
stomach neoplasms
intraepithelial neoplasia
leiomyosarcoma
malignant mixed mullerian tumor
stromal tumor
vaginal intraepithelial neoplasia
vain 3
gastrointestinal stromal tumour
mesenchymal tumour
stromal tumour
glioblastoma
glioma
squamous cell carcinoma
breast cancer
breast carcinoma
colorectal cancer
colorectal neoplasms
esophageal cancer
squamous cell carcinoma
colorectal carcinoma
endometrial carcinoma
esophageal carcinoma
gastric carcinoma
ovarian carcinoma
pancreatic carcinoma
renal cell carcinoma
squamous cell carcinoma
thyroid carcinoma
transitional cell carcinoma
breast cancer
squamous cell carcinoma
tongue carcinoma
tongue with tumor
b-cell chronic lymphocytic leukemia
burkitt lymphoma
chronic lymphocytic leukemia
leukemia
lymphocytic leukemia
lymphoma
breast cancer
breast cancer
carcinoma in situ
ductal carcinoma
cardiac myxoma
myxoma
malignant meningioma
meningioma
neuroendocrine tumor
basal cell carcinoma
medulloblastoma
oral squamous cell carcinoma
squamous cell carcinoma
nasopharyngeal carcinoma
nasopharyngeal neoplasms
glioma
prostate cancer
prostatic adenocarcinoma
prostate cancer
basaloid squamous cell carcinoma
oral squamous cell carcinoma
squamous cell carcinoma
colorectal cancer
colorectal carcinoma
colorectal neoplasms
gastric cancer
stomach neoplasms
cholangiocarcinoma
hepatocellular carcinoma
intrahepatic cholangiocarcinoma
hemangioendothelioma
prostatic carcinoma
squamous cell carcinoma
ovarian cancer
ovarian carcinoma
stage iii ovarian cancer
acute lymphoblastic leukemia
acute myeloid leukemia
leukemia
leukemias
lymphoblastic leukemia
myeloid leukemia
lung neoplasms
lymphoma
stomach neoplasms
breast cancer
mammary cancer
carcinoma in situ
endometrial cancer
borderline tumor
ovarian carcinoma
astrocytoma
glioblastoma
breast cancer
colon cancer
precancerous conditions
premalignant lesions
bladder carcinoma
histiocytosis
meningioma
conjunctival squamous cell carcinoma
melanoma
retinoblastoma
rhabdomyosarcoma
squamous cell carcinoma
preneoplasia
preneoplastic lesions
squamous cell carcinoma
tongue cancer
tongue squamous cell carcinoma
colon cancer
colorectal cancer
colorectal neoplasms
gastric cancer
intestinal cancer
rectal cancer
stomach cancer
stomach neoplasms
oncocytoma
renal cancer
renal cell carcinoma
renal oncocytoma
renal tumor
nasopharyngeal neoplasms
nasopharyngeal undifferentiated carcinoma
mycosis fungoides
nevus
melanocytic nevus
neurofibroma
nevus
peripheral nerve sheath tumor
diffuse large b-cell lymphoma
lymphoma
plasmacytoma
angiosarcoma
epithelioid hemangioma
hemangioendothelioma
hemangioma
hemangiosarcoma
vascular tumor
melanoma
glioblastoma
glioma
melanoma
nevus
precancerous conditions
breast cancer
pheochromocytoma
chronic myeloid leukemia
leukemia
melanoma
myeloid leukemia
chronic myeloid leukemia
leukemia
myeloid leukemia
chronic lymphocytic leukemia
leukemia
lymphocytic leukemia
retinoblastoma
neuroblastoma
intraepithelial neoplasia
hepatosplenic t-cell lymphoma
leukemia
lymphoma
peripheral t-cell lymphoma
t-cell lymphoma
b-cell chronic lymphocytic leukemia
chronic lymphocytic leukemia
diffuse large b-cell lymphoma
leukemia
lymphocytic leukemia
lymphoma
mantle cell lymphoma
hepatocellular carcinoma
inflammatory myofibroblastic tumor
inflammatory pseudotumor
pheochromocytoma
pancreatic cancer
lung neoplasms
neuroectodermal tumor
adult t-cell leukemia
adult t-cell leukemia lymphoma
leukemia
lymphoma
mycosis fungoides
t cell leukemia
t-cell leukemia
congenital melanocytic nevus
lentiginous nevus
melanocytic nevus
nevus
speckled lentiginous nevus
mucoepidermoid carcinoma
salivary gland neoplasms
granulocytic sarcoma
lymphoma
sarcoma
hemangioma
lung neoplasms
pulmonary sclerosing hemangioma
sclerosing hemangioma
nasopharyngeal carcinoma
nasopharyngeal neoplasms
hepatocellular carcinoma
lung neoplasms
ameloblastoma
cysts
malignant odontogenic tumour
odontogenic carcinoma
odontogenic tumor
odontogenic tumour
myoepithelioma
salivary gland neoplasms
salivary gland tumour
ameloblastoma
squamous cell carcinoma
hodgkin disease
lymphoma
cysts
bone neoplasms
gastric adenocarcinoma
gastric cancer
stomach neoplasms
colorectal cancer
colorectal carcinoma
colorectal neoplasms
renal cell carcinoma
renal tumor
soft tissue tumor
bone neoplasms
osteosarcoma
carcinoma of prostate
prostate cancer
prostatic carcinoma
ovarian carcinoma
cystadenofibroma
epithelial ovarian carcinoma
granulosa cell tumor
malignant granulosa cell tumor
ovarian carcinoma
serous borderline ovarian tumor
serous cystadenoma
follicular adenoma
follicular carcinoma
follicular thyroid carcinoma
thyroid carcinoma
thyroid tumor
endometrial adenocarcinoma
diffuse large b-cell lymphoma
lymphoma
pyothorax-associated lymphoma
vascular neoplasms
basaloid carcinoma
cyst
cysts
mediastinal cyst
squamous cell carcinoma
haemangiosarcoma
hemangiosarcoma
follicular carcinoma
breast cancer
breast cancer
carcinoma in situ
ductal carcinoma
breast cancer
breast carcinoma
ductal carcinoma
infiltrating breast carcinoma
invasive ductal carcinoma
hepatoma
ganglioneuroblastoma
neuroblastoma
prostate carcinoma
breast carcinoma
carcinoma in situ
ductal carcinoma
in situ breast carcinoma
lobular carcinoma
lobular carcinoma in situ
prostate cancer
prostate carcinoma
prostate cancer
prostate tumor
carcinoid
carcinoid tumor
gastric cancer
stomach neoplasms
ovarian cancer
breast cancer
pancreatic cancer
pancreatic carcinoma
hemangioma
papillary endothelial hyperplasia
spindle cell hemangioma
colorectal adenoma
colorectal adenoma with severe dysplasia
colorectal neoplasms
breast cancer
gastrinoma
insulinoma
melanoma
follicular adenoma
follicular carcinoma
thyroid nodule
hodgkin disease
lymphoma
nasopharyngeal carcinoma
nasopharyngeal neoplasms
peripheral t-cell lymphoma
t-cell lymphoma
prostate cancer
carcinoid
carcinoid tumor
cervical intraepithelial neoplasia
intraepithelial neoplasia
squamous cell carcinoma
colorectal neoplasms
ameloblastic carcinoma
ameloblastoma
malignant ameloblastoma
cyst
renal cell carcinoma
prostate cancer
carcinoma in situ
prostatic carcinoma
urothelial carcinoma in situ
urothelial cis
renal cell carcinoma
chromophobe renal cell carcinoma
oncocytoma
renal cell carcinoma
renal oncocytoma
prostate cancer
squamous carcinoma
graves disease
malignant melanoma
melanoma
hydatidiform mole
partial hydatidiform mole
cervical cancer
glioblastoma
neuroblastoma
neuroectodermal tumor
leukemia
lymphoma
diffuse large b-cell lymphoma
leukemia
lymphoma
bladder cancer
glioma
malignant glioma
prostate cancer
prostate tumor
breast cancer
breast cancer
carcinoma in situ
ductal carcinoma
invasive ductal carcinoma
lymphoma
cutaneous t-cell lymphoma
lymphoma
mycosis fungoides
sezary syndrome
t-cell lymphoma
hepatocellular carcinoma
pyogenic granuloma
breast cancer
adenomatous polyposis coli
colorectal adenoma
colorectal cancer
colorectal carcinoma
colorectal neoplasms
familial adenomatous polyposis
polyposis coli
breast cancer
squamous metaplasia
histiocytosis
malignant histiocytosis
lymphoma
mucosa-associated lymphoid tissue
leiomyoma
leiomyomata
leiomyomatosis
lymphoproliferative disorder
posttransplant lymphoproliferative disorder
adenomatous polyposis coli
colorectal neoplasms
polyposis coli
hepatoblastoma
neuroblastoma
myxoid chondrosarcoma
sarcoma
soft tissue sarcoma
fibrosarcoma
low-grade fibromyxoid sarcoma
sarcoma
sclerosing epithelioid fibrosarcoma
precancerous conditions
chromaffin paraganglioma
ganglioneuroma
paraganglioma
histiocytosis
neuroectodermal tumor
diffuse large b-cell lymphoma
inflammatory myofibroblastic tumor
lymphoma
malignant lymphoma
stomach neoplasms
basaloid squamous carcinoma
intraepithelial neoplasia
squamous carcinoma
squamous cell carcinoma
basal cell carcinoma
squamous cell carcinoma
premalignancy
squamous cell cancer
cerebellar neoplasms
fibrous meningioma
meningioma
solitary fibrous tumor
adenomatoid tumor
cysts
breast cancer
leiomyosarcoma
primary leiomyosarcoma
anaplastic lymphoma
fibroid
gastrointestinal stromal tumor
lymphoma
mesenchymal tumor
stromal tumor
medullary thyroid carcinoma
thyroid carcinoma
paraganglioma
transitional cell carcinoma
minor salivary gland carcinoma
salivary gland carcinoma
salivary gland neoplasms
hepatocellular adenoma
adenomatoid tumor
oncocytoma
papillary renal cell carcinoma
prostate cancer
renal cell carcinoma
renal tumor
breast carcinoma
diffuse large b-cell lymphoma
kaposi sarcoma
lymphoma
plasmablastic lymphoma
primary effusion lymphoma
sarcoma
blue nevus
melanocytoma
melanoma
nevus
pigmented epithelioid melanocytoma
bone neoplasms
giant cell tumor
hemangiopericytoma
mesenchymal tumor
mesenchymoma
osteosarcoma
gastric cancer
stomach neoplasms
carcinoma in situ
oral leukoplakia
oral squamous cell carcinoma
squamous cell carcinoma
esophageal scc
precancerous conditions
squamous cell carcinoma
b-cell chronic lymphocytic leukemia
chronic lymphocytic leukemia
leukemia
lymphocytic leukemia
rhabdomyosarcoma
leukemia
t cell leukemia
stomach neoplasms
malignant melanoma
melanoma
sarcoma
cervical intraepithelial neoplasia
intraepithelial neoplasia
giant lymph node hyperplasia
lymphoproliferative disorder
osteosarcoma
cutaneous malignant melanoma
dysplastic nevus
dysplastic nevus syndrome
malignant melanoma
melanoma
nevus
lung neoplasms
precancerous conditions
preneoplastic lesions
cutaneous melanoma
melanoma
squamous cell carcinoma
papillary cystadenoma lymphomatosum
salivary gland neoplasms
warthin tumor
lung tumor
acute myeloid leukemia
leukemia
leukemias
myeloid leukemia
glioma
lipoma
soft tissue tumour
neuroblastoma
lung cancer
lung neoplasms
hepatocellular carcinoma
glioma
melanoma
leukemia
monocytic leukemia
sarcoma
teratoma
bladder cancer
b cell chronic lymphocytic leukemia
chronic lymphocytic leukemia
leukemia
lymphocytic leukemia
teratoma
carcinoid
carcinoid tumor
carcinoid tumour
ependymoma
glial tumor
breast cancer
inflammatory breast cancer
cyst
pancreatic cyst
gallbladder cancer
gallbladder carcinoma
carcinoid
carcinoid tumor
lung neoplasms
lung tumor
cervical intraepithelial neoplasia
high-grade squamous intraepithelial lesion
intraepithelial neoplasia
squamous intraepithelial lesion
adenoid cystic carcinoma
carcinoid
carcinoid tumor
lung neoplasms
pulmonary adenoid cystic carcinoma
extrarenal rhabdoid tumor
malignant extrarenal rhabdoid tumor
rhabdoid tumor
rhabdomyosarcoma
fibroma
ossifying fibromyxoid tumor
soft tissue tumor
tumor of soft tissue
neurilemmoma
pleomorphic adenoma
schwannoma
hepatocellular carcinoma
high-grade sarcoma
monophasic synovial sarcoma
sarcoma
synovial sarcoma
cyst
thyroid nodule
hepatocellular carcinoma
breast cancer
adenomatous polyposis coli
colon cancers
colorectal carcinoma
melanoma
polyposis coli
acute lymphoblastic leukemia
acute myeloid leukemia
leukemia
leukemias
lymphoblastic leukemia
myeloid leukemia
t-cell acute lymphoblastic leukemia
hepatocellular carcinoma
gastric cancer
retinoblastoma
stomach neoplasms
breast adenocarcinoma
metastatic breast adenocarcinoma
b-cell chronic lymphocytic leukemia
chronic lymphocytic leukemia
leukemia
lymphocytic leukemia
prostate cancer
bladder cancer
prostatic adenocarcinoma
cutaneous malignant melanoma
malignant melanoma
melanoma
skin cancer
lung adenocarcinoma
lung neoplasms
lung tumor
breast cancer
ovarian cancer
acute myeloid leukemia
leukemia
myeloid leukemia
multiple myeloma
myeloma
kidney cancer
renal cancer
ductal adenocarcinoma
pancreas cancer
pancreatic cancer
pancreatic ductal adenocarcinoma
melanoma
oropharyngeal tumor
retinoblastoma
squamous cell carcinoma
germ cell tumor
melanoma
sarcoma
serous carcinoma
serous cystadenoma
prostate cancer
prostate cancer
extramedullary myeloid tumor
granulocytic sarcoma
myeloid tumor
plasmacytoma
sarcoma
sarcoma
glioma
meningioma
neuroectodermal tumor
neuroendocrine carcinoma
neuroendocrine tumor
paraganglioma
pituitary adenoma
adenoid cystic carcinoma
lung neoplasms
salivary gland neoplasms
salivary gland tumor
adenomatoid tumor
malignant mesothelioma
mesothelioma
well-differentiated papillary mesothelioma
germ cell tumor
bone neoplasms
bone tumour
chondroblastoma
askin tumour
neuroblastoma
neuroectodermal tumor
neuroectodermal tumour
peripheral primitive neuroectodermal tumour
sarcoma
dedifferentiated liposarcoma
lipoma
lipomatous tumour
liposarcoma
well-differentiated liposarcoma
parathyroid carcinoma
parathyroid tumour
melanoma
b-cell non-hodgkin lymphoma
classical hodgkin lymphoma
diffuse large b-cell lymphoma
hodgkin disease
hodgkin lymphoma
lymphoma
non-hodgkin lymphoma
cervical intraepithelial neoplasia
intraepithelial neoplasia
precancerous conditions
prostate cancer
bone tumour
fibrosarcoma
sclerosing epithelioid fibrosarcoma
adenocarcinoma in situ
carcinoma in situ
cervical carcinoma
large cell neuroendocrine carcinoma
neuroendocrine carcinoma
squamous cell carcinoma
squamous cell cancer
giant cell tumor
malignant giant cell tumor
lip neoplasms
nonmelanoma skin cancer
skin cancer
angiosarcoma
hemangiosarcoma
intestinal neoplasms
breast invasive ductal carcinoma
ductal carcinoma
invasive ductal carcinoma
lymphoma
malignant lymphoma
marginal zone b-cell lymphoma
mucosa-associated lymphoid tissue
mucosa-associated lymphoid tissue lymphoma
angiomyolipoma
solitary fibrous tumor
tumor of nasal cavity
inflammatory liposarcoma
lipoma
lipoma-like liposarcoma
liposarcoma
extramammary paget disease
anaplastic lymphoma
inflammatory myofibroblastic tumor
inflammatory pseudotumor
lymphoma
carcinosarcoma
teratoma
benign leydig cell tumor
leydig cell tumor
renal cell carcinoma
rhabdoid tumor
prostate cancer
prostatic adenocarcinoma
macrofollicular adenoma
malignant mesothelioma
mesothelioma
carcinoma in situ
extramammary paget disease
squamous cell carcinoma
anaplastic thyroid carcinoma
medullary thyroid carcinoma
papillary thyroid carcinoma
thyroid carcinoma
epithelial-myoepithelial carcinoma
myoepithelioma
pulmonary neoplasm
hepatoblastoma
pericytoma
precancerous conditions
preneoplastic lesion
squamous cell carcinoma
uterine adenocarcinoma
leukemic lymphoma
lymphoma
lung neoplasms
pulmonary blastoma
body cavity-based lymphoma
kaposi sarcoma
lymphoma
primary effusion lymphoma
sarcoma
acute leukaemia
acute leukemia
leukaemia
leukemia
lymphoma
anaplastic large cell lymphoma
anaplastic lymphoma
lymphoma
t-cell lymphoma
angiofibroma
nasopharyngeal neoplasms
bone neoplasms
burkitt lymphoma
lymphoblastic lymphoma
lymphoma
plasmablastic lymphoma
nephroblastoma
renal malignancy
teratoma
neuroectodermal tumor
sarcoma
acoustic schwannoma
fibrosarcoma
meningioma
neurofibroma
neurofibromatosis
sarcoma
schwannoma
breast cancer
carcinoma in situ
ductal carcinoma
male breast cancer
acinar cell carcinoma
ductal adenocarcinoma
pancreatic cancer
pancreatic carcinoma
pancreatic ductal adenocarcinoma
pancreatoblastoma
breast carcinoma
bone neoplasms
myxoma
osteosarcoma
histiocytosis
langerhans cell histiocytosis
pulmonary langerhans cell histiocytosis
cholangiocarcinoma
hepatocellular carcinoma
intrahepatic cholangiocarcinoma
duct carcinoma
ductal carcinoma
gastrointestinal stromal tumor
mesenchymal tumor
stromal tumor
ductal carcinoma
infiltrating ductal carcinoma
invasive ductal carcinoma
diffuse large b-cell lymphoma
follicular lymphoma
lymphoma
mantle cell lymphoma
mature b-cell lymphoma
thymic epithelial tumor
thymoma
stromal tumor
adenomatous polyposis coli
colorectal adenoma
colorectal neoplasms
familial adenomatous polyposis
polyposis coli
gastric atrophy
gastric cancer
stomach neoplasms
anaplastic large cell lymphoma
follicular dendritic cell sarcoma
follicular lymphoma
histiocytic lymphoma
lymphoma
malignant lymphoma
malt lymphoma
peripheral t cell lymphoma
sarcoma
t cell lymphoma
t-cell lymphoma
classical hodgkin lymphoma
hodgkin disease
hodgkin lymphoma
lymphoma
t-cell lymphoma
lymphoma
skin lymphoma
t-cell lymphoma
cervical cancer
precancer
warts
cervical intraepithelial neoplasia
intraepithelial neoplasia
adenocarcinoma in situ
cervical cancer
malignant cervical tumor
squamous cell carcinoma
cervical cancer
cervical intraepithelial neoplasia
intraepithelial neoplasia
bone neoplasms
fibroma
lymphoma
t cell lymphoma
t-cell lymphoma
breast cancer
high-grade prostatic intraepithelial neoplasia
intraepithelial neoplasia
prostate cancer
prostatic intraepithelial neoplasia
retinoblastoma
prostate cancer
prostate cancer
breast carcinoma
duct carcinoma
prostate adenocarcinoma
prostate carcinoma
prostatic adenocarcinoma
epithelial thymoma
thymoma
diffuse large b-cell lymphoma
hodgkin disease
lymphoma
burkitt lymphoma
lymphoma
fibrosarcoma
lung neoplasms
lung tumor
pulmonary tumor
cecal carcinoma
cecal tumor
colon cancer
intestinal carcinoma
intestinal tumor
acute myeloid leukaemia
leukaemia
leukemia
myeloid leukaemia
hepatocellular carcinoma
colorectal cancer
prostate cancer
leukemia
nk cell leukemia
diffuse large b-cell lymphoma
lymphoma
t-cell-rich b-cell lymphoma
cholangiocarcinoma
diffuse large b-cell lymphoma
lymphoma
breast carcinoma
cyst
lip neoplasms
salivary gland neoplasms
multiple myeloma
myeloma
plasmacytoma
solitary plasmacytoma
melanoma
melanoma
atypical lymphoid hyperplasia
follicular lymphoma
immunocytoma
lymphoma
mantle cell lymphoma
marginal zone b-cell lymphoma
multiple myeloma
myeloma
plasmacytoma
pseudolymphoma
breast carcinoma
ductal carcinoma
invasive lobular carcinoma
lobular cancer
lobular carcinoma
nephroblastoma
precancerous conditions
hepatocellular carcinoma
malignant mesothelioma
mesothelioma
acute lymphoblastic leukemia
leukemia
lymphoblastic leukemia
breast carcinoma
follicular adenoma
follicular carcinoma
thyroid tumor
chronic myeloid leukemia
leukemia
myeloid leukemia
chronic lymphocytic leukemias
diffuse large b-cell lymphoma
follicular lymphoma
leukemias
lymphoma
mantle cell lymphoma
small lymphocytic lymphoma
ductal adenocarcinoma
ductal carcinoma
lymphoma
neuroendocrine tumor
pancreatic ductal carcinoma
sarcoma
carcinoma in situ
urethral neoplasms
urethral tumor
cervical intraepithelial neoplasia
intraepithelial neoplasia
squamous intraepithelial lesion
cervical intraepithelial neoplasia
intraepithelial neoplasia
squamous cell carcinoma
adenocarcinoma in situ
carcinoma in situ
leukemia
adenoid cystic carcinoma
gastric tumor
gastrointestinal stromal tumor
mesenchymal tumor
stromal tumor
fibroadenoma
colorectal neoplasms
diffuse large b-cell lymphoma
gastric malt lymphoma
lymphoma
malt lymphoma
mucosa-associated lymphoid tissue
adenoid cystic carcinoma
basal cell carcinoma
basaloid squamous carcinoma
pleomorphic adenoma
polymorphous low-grade adenocarcinoma
squamous carcinoma
duct carcinoma
salivary duct carcinoma
salivary gland neoplasms
lymphoma
splenic marginal zone lymphoma
adrenal cortical tumor
angiosarcoma
dermatofibroma
fibroma
fibrosarcoma
fibrous histiocytoma
hemangioma
leiomyoma
lipoma
liposarcoma
malignant fibrous histiocytoma
neurofibroma
rhabdomyoma
rhabdomyosarcoma
sarcoma
schwannoma
synovial sarcoma
breast cancer
breast carcinoma
carcinoma in situ
ductal carcinoma
carcinoid
carcinoid tumor
gastrointestinal carcinoid tumor
ileal carcinoid tumor
neuroendocrine tumor
stomach neoplasms
adenoid cystic carcinoma
salivary gland neoplasms
cysts
giant cell tumor
giant cell tumor of bone
tumor of bone
leukaemia
leukemia
t-lymphocyte leukaemia
hepatoma
prostate cancer
prostate carcinoma
lymphoma
mantle cell lymphoma
melanoma
prostate cancer
melanoma
prostate tumor
nasopharyngeal carcinoma
nasopharyngeal neoplasms
precancerous conditions
bladder carcinoma
squamous cell carcinoma
transitional cell carcinoma
bladder cancer
lipomatosis
cerebellar neoplasms
transitional cell carcinoma
acute myeloid leukemia
granulocytic sarcoma
leukemia
lymphoma
malignant lymphoma
myeloid leukemia
sarcoma
immunoblastic lymphadenopathy
lymphoma
lymphoproliferative disorder
peripheral t-cell lymphoma
t-cell lymphoma
colorectal cancer
colorectal carcinoma
colorectal neoplasms
angiotropic lymphoma
intravascular large b-cell lymphoma
lymphoma
vascular neoplasms
gastrointestinal stromal tumor
lymphoma
lymphoplasmacytic lymphoma
monoclonal gammopathy of undetermined significance
multiple myeloma
myeloma
stromal tumor
melanoma
prostate cancer
prostate tumor
oral squamous cell carcinoma
precancerous conditions
squamous cell carcinoma
bladder cancer
carcinoma of parotid
carcinoma of parotid gland
mucoepidermoid carcinoma
mucoepidermoid carcinoma of parotid
mucoepidermoid carcinoma of parotid gland
salivary gland tumor
low-grade sarcoma
sarcoma
soft tissue sarcoma
cysts
dermoid
embryonal carcinoma
germ cell tumor
malignant germ cell tumor
mixed germ cell tumor
ovarian teratoma
pediatric testicular teratoma
teratoma
testicular teratoma
yolk sac tumor
cysts
angiosarcoma
follicular carcinoma
hemangiosarcoma
thyroid neoplasm
well differentiated follicular carcinoma
lymphoma
malignant lymphoma
malt lymphoma
marginal zone b-cell lymphoma
mucosa-associated lymphoid tissue
cholangiocarcinoma
colorectal adenocarcinoma
colorectal carcinoma
gastric adenocarcinoma
gastric carcinoma
hepatocellular carcinoma
acute lymphocytic leukemias
acute myelogenous leukemias
chronic myelogenous leukemias
follicular lymphoma
leukemia
leukemias
lymphoma
mantle cell lymphoma
multiple myeloma
myeloma
t cell lymphoma
carcinoma in situ
lung cancer
lung neoplasms
non-small cell lung cancer
precancerous conditions
preneoplastic lesions
small cell lung cancer
cutaneous t-cell lymphoma
lymphoma
mycosis fungoides
t-cell lymphoma
glioma
bladder cancer
prostate cancer
hepatocellular carcinoma
leiomyosarcoma
muscle tumor
sarcoma
smooth muscle tumor
vaginal leiomyosarcoma
vaginal sarcoma
ovarian adenocarcinoma
ovarian cancer
retinoblastoma
choriocarcinoma
hydatidiform mole
trophoblastic neoplasms
cervical cancer
lymphoma
pleomorphic adenoma
salivary gland neoplasms
oral squamous cell carcinoma
precancerous conditions
squamous cell carcinoma
gallbladder carcinoma
hepatocellular carcinoma
hepatoid adenocarcinoma
sarcoma
soft tissue sarcoma
pheochromocytoma
nephroblastoma
renal tumour
wilms tumour
bone neoplasms
bone tumour
osteosarcoma
retinoblastoma
neurilemmoma
salivary gland neoplasms
schwannoma
adenoid cystic carcinoma
myoepithelial carcinoma
pleomorphic adenoma
polymorphous low grade adenocarcinoma
salivary gland tumor
tumor of minor salivary gland
adenoid cystic carcinoma
lung neoplasms
pleomorphic adenoma
sialoblastoma
bone neoplasms
histiocytosis
rosai-dorfman disease
sarcoma
sinus histiocytosis with massive lymphadenopathy
differentiated thyroid carcinoma
poorly differentiated thyroid carcinoma
thyroid carcinoma
histiocytosis
rosai-dorfman disease
extramedullary plasmacytoma
multiple myeloma
myeloma
plasmacytoma
giant cell tumor
giant cell tumor of bone
tumor of bone
tumor of soft tissue
abdominal desmoid
fibromatosis
melanocytoma
melanoma
meningeal melanocytoma
breast carcinoma
lobular carcinoma
fibroma
transitional cell carcinoma
lymphoma
t-cell lymphoma
cyst
cysts
granulosa cell tumor
serous cystadenoma
rhabdoid tumor
sarcoma
wilms tumor
verrucous carcinoma
apocrine carcinoma
ductal carcinoma
lung neoplasms
small cell lung carcinoma
lung cancer
lung neoplasms
epithelial mesothelioma
mesothelioma
pleural mesothelioma
grade squamous intraepithelial lesion
high grade squamous intraepithelial lesion
squamous intraepithelial lesion
adenocarcinoma in situ
ductal adenocarcinoma
mammary adenocarcinoma
lymphoma
sarcoma
astrocytoma
cerebral glioblastoma
glioblastoma
glioma
aggressive lymphoma
central nervous system lymphoma
hodgkin lymphoma
lymphoma
non-hodgkin lymphoma
plasmacytoma
primary central nervous system lymphoma
adult ependymoma
anaplastic ependymoma
ependymoma
glioma
breast cancer
glioblastoma
glioblastoma multiforme
anaplastic large cell lymphoma
lymphoepithelioid lymphoma
lymphoma
peripheral t-cell lymphoma
t-cell lymphoma
lymphoma
chronic lymphocytic leukemia
diffuse large b-cell lymphoma
leukemia
lymphocytic leukemia
lymphoma
acute lymphoblastic leukemia
leukemia
lymphoblastic leukemia
medulloblastoma
nephroblastoma
wilms tumor
hepatoblastoma
ovarian carcinoma
serous ovarian carcinoma
colorectal neoplasms
stomach neoplasms
bone neoplasms
osteosarcoma
colonic carcinoma
colorectal carcinoma
gastric carcinoma
gastric malignant tumor
stomach neoplasms
aberrant crypt
adenomatous polyposis coli
colon cancer
colorectal cancer
colorectal neoplasms
polyposis coli
precancerous conditions
precancerous lesions
colorectal adenoma
colorectal cancer
acute lymphoblastic leukemia
leukemia
lymphoblastic leukemia
pediatric all
fibrosarcoma
myoepithelioma
sarcoma
synovial sarcoma
cysts
ovarian carcinoma
papillary serous carcinoma
precancerous conditions
serous carcinoma
serous ovarian carcinoma
thyroid tumor
adenomatous polyposis coli
familial adenomatous polyposis
lymphoma
mucosa-associated lymphoid tissue
mucosa-associated lymphoid tissue lymphoma
polyposis coli
prostatic adenocarcinoma
urethral neoplasms
ischemic fasciitis
hepatocellular carcinoma
hepatoid carcinoma
yolk sac tumor
colonic carcinoma
endometrioid carcinoma
ovarian carcinoma
ovarian mucinous carcinoma
serous carcinoma
krukenberg tumor
stromal tumor
brenner tumor
carcinosarcoma
epithelial ovarian cancer
malignant brenner tumor
ovarian cancer
ovarian carcinoma
serous carcinoma
transitional cell carcinoma
in situ carcinoma
leiomyoma
ovarian cancer
precancerous conditions
borderline tumor
epithelial ovarian cancer
epithelial ovarian carcinoma
ovarian borderline tumor
ovarian cancer
ovarian carcinoma
leiomyoma
leiomyomata
colorectal cancer
colorectal neoplasms
endometrial carcinoma
cervical cancer
cervical carcinoma
ovarian cancer
ovarian carcinoma
adenocarcinoma in situ
cervical intraepithelial neoplasia
intraepithelial neoplasia
breast cancer
myoepithelial tumor
breast carcinoma
sarcoma
secretory breast carcinoma
liposarcoma
thymic neoplasm
lung cancer
lung neoplasms
malignant mesothelioma
mesothelioma
malignant melanoma
melanoma
osteosarcoma
carcinoid
carcinoid tumor
chromophil renal cell carcinoma
oncocytoma
papillary chromophil renal cell carcinoma
rectal adenocarcinoma
renal cancer
renal cell carcinoma
renal oncocytoma
renal tumor
acinar adenocarcinoma
prostate adenocarcinoma
prostate carcinoma
diffuse large b-cell lymphoma
gastric lymphoma
lymphoma
malt lymphoma
mucosa-associated lymphoid tissue
stomach neoplasms
t-cell lymphoma
esophageal squamous cell carcinoma
squamous cell carcinoma
gastric adenocarcinoma
stomach neoplasms
lung tumor
pancreatic cancer
ovarian carcinoma
cervical cancer
cervical carcinoma
intraepithelial neoplasia
prostate cancer
prostate tumor
prostatic cancer
prostatic intraepithelial neoplasia
gastric adenocarcinoma
gastric cancer
hepatoma
stomach neoplasms
breast cancer
breast cancer
colorectal carcinoma
colorectal neoplasms
cervical intraepithelial neoplasia
intraepithelial neoplasia
follicular adenoma
follicular carcinoma
thyroid tumor
ovarian cancer
ovarian carcinoma
breast carcinoma
merkel cell carcinoma
carcinoma in situ
germ cell tumor
germinoma
precancerous conditions
seminoma
testicular germ cell tumor
cysts
pancreatic tumour
leukemia
cervical cancer
lymphoma
malt lymphoma
mucosa-associated lymphoid tissue
acinic cell carcinoma
germinoma
seminoma
seminoma
testicular cancer
myoepithelioma
salivary gland myoepithelioma
salivary gland neoplasms
precancerous conditions
squamous cell carcinoma
diffuse gastric cancer
gastric cancer
stomach neoplasms
gastric carcinoma
stomach neoplasms
bone neoplasms
bone tumor
breast cancer
cartilaginous tumor
hereditary breast cancer
sarcoma
granulosa cell tumor
juvenile granulosa cell tumor
liposarcoma
round cell liposarcoma
astrocytoma
cerebral tumor
dysembryoplastic neuroepithelial tumor
ganglioglioma
hemangioma
neuroepithelial tumor
pilocytic astrocytoma
oncocytoma
renal cell carcinoma
neuroblastoma
renal cell carcinoma
renal cell carcinoma
bladder cancer
bladder carcinoma
prostate cancer
pheochromocytoma
breast cancer
breast carcinoma
invasive breast cancer
breast cancer
infiltrating lobular carcinoma
lobular carcinoma
breast cancer
ductal breast cancer
invasive breast cancer
invasive ductal breast cancer
neuroendocrine carcinoma
breast cancer
breast carcinoma
invasive breast carcinoma
breast cancer
breast cancer
breast carcinoma
breast cancer
cyst
cysts
ovarian cyst
endodermal sinus tumor
germ cell tumor
germinoma
immature teratoma
malignant ovarian germ cell tumor
mixed germ cell tumor
ovarian germ cell tumor
teratoma
breast carcinoma
ductal carcinoma
infiltrating ductal carcinoma
malignant breast tumour
leiomyoma
leiomyosarcoma
neurilemmoma
endometrial carcinoma
low-grade fibromyxoid sarcoma
low-grade sarcoma
sarcoma
carcinoid
carcinoid tumor
islet cell tumor
neuroendocrine tumor
paraganglioma
pheochromocytoma
carcinosarcoma
duct carcinoma
ductal carcinoma
salivary duct carcinoma
salivary gland neoplasms
sarcoma
classical hodgkin lymphoma
hodgkin disease
hodgkin lymphoma
lymphoma
mantle cell lymphoma
non-hodgkin lymphoma
cutaneous melanoma
melanoma
skin cancer
breast cancer
anaplastic thyroid cancer
anaplastic thyroid carcinoma
thyroid cancer
thyroid carcinoma
well-differentiated thyroid carcinoma
carcinoid
carcinoid tumor
colorectal adenocarcinoma
colorectal adenoma
colorectal neoplasms
gastrointestinal stromal tumor
lung cancer
neuroendocrine carcinoma
small cell lung cancer
stromal tumor
angiosarcoma
kaposi sarcoma
sarcoma
cutaneous b-cell lymphoma
diffuse large b-cell lymphoma
lymphoma
adamantinoma
adamantinoma of long bones
ameloblastoma
bone neoplasms
acinar adenocarcinoma
basal cell carcinoma
precancerous conditions
hodgkin disease
lymphoma
peripheral t-cell lymphoma
t-cell lymphoma
breast cancer
carcinoma in situ
ductal carcinoma
carcinoma in situ
ductal adenocarcinoma
pancreatic adenocarcinoma
pancreatic ductal adenocarcinoma
gastric cancer
gastric carcinoma
stomach neoplasms
lymphoma
mucosa-associated lymphoid tissue
aberrant crypt
intra-epithelial neoplasia
prostate cancer
prostate carcinoma
sarcoma
acute myeloid leukemia
leukemia
leukemias
myeloid leukemia
ovarian cancer
astrocytoma
glioma
oligoastrocytoma
oligodendroglioma
fibroma
skin fibroma
meningioma
neurofibromatosis
histiocytosis
hodgkin disease
meningioma
rosai-dorfman disease
cysts
glioma
malignant glioma
breast cancer
hepatocellular carcinoma
leukaemia
leukemia
lymphoma
angioleiomyoma
angiomyoma
benign soft tissue tumor
soft tissue tumor
adenocarcinoid tumor
carcinoid
carcinoid tumor
intestinal carcinoid tumor
intestinal neoplasms
lung neoplasms
precancerous conditions
preneoplastic lesions
renal carcinoma
lung cancer
lung neoplasms
small cell lung cancer
esophageal carcinoma
melanoma
papillary thyroid cancer
thyroid cancer
colon adenoma
colorectal neoplasms
gastric cancer
hepatocellular carcinoma
hepatoid carcinoma
stomach neoplasms
breast cancer
invasive breast cancer
lymphoma
bladder cancer
transitional cell carcinoma
bladder cancer
bladder carcinoma
bladder cancer
lung neoplasms
lymphoma
melanoma
osteosarcoma
salivary gland neoplasms
sarcoma
squamous cell carcinoma
leiomyoma
thyroid nodule
lymphoma
hepatocellular carcinoma
cutaneous t-cell lymphoma
lymphoma
t-cell lymphoma
diffuse large b-cell lymphoma
lymphoma
malt lymphoma
marginal zone b-cell lymphoma
mucosa-associated lymphoid tissue
cervical intraepithelial neoplasia
cin ii
intraepithelial neoplasia
precancerous conditions
combined small cell lung carcinoma
lung neoplasms
small cell lung carcinoma
squamous cell carcinoma
differentiated thyroid carcinoma
thyroid carcinoma
thyroid papillary carcinoma
lung neoplasms
malignant mesothelioma
mesothelioma
pleural tumor
pulmonary adenocarcinoma
pulmonary carcinoma
thymic carcinoma
thymic epithelial tumor
thymoma
central nervous system neoplasms
cns lymphoma
glioblastoma
glioma
lymphoma
meningioma
pituitary adenoma
high-grade prostatic intraepithelial neoplasia
intraepithelial neoplasia
precancerous conditions
prostate cancer
prostatic intraepithelial neoplasia
carcinoma in situ
esophageal small cell carcinoma
esophageal squamous cell carcinoma
squamous cell carcinoma
follicular thyroid carcinoma
thyroid carcinoma
colorectal cancer
colorectal neoplasms
endometrial cancer
breast cancer
ovarian cancer
sporadic breast cancer
breast cancer
melanotic neuroectodermal tumor of infancy
neuroectodermal tumor
melanoma
pigmented villonodular synovitis
sarcoma
soft tissue sarcoma
lobular carcinoma
radial scar
metastatic squamous cell carcinoma
squamous cell carcinoma
fibroma
breast carcinoma
hodgkin lymphoma
lymphoma
carcinoma in situ
intraepithelial neoplasia
precancerous conditions
colorectal cancer
colorectal neoplasms
melanoma
prostate cancer
prostate carcinoma
ovarian carcinoma
cyst
cysts
acute leukemia
leukemia
lymphoma
gastric cancer
stomach neoplasms
cartilaginous tumour
leukemia
lymphoma
lymphoproliferative disorder
non-hodgkin lymphoma
carcinoma in situ
ductal carcinoma
hepatocellular carcinoma
intraepithelial neoplasia
prostate cancer
prostatic adenocarcinoma
prostatic intraepithelial neoplasia
lung cancer
lung neoplasms
glioma
subependymoma
mammary carcinoma
hepatocellular carcinoma
liver adenocarcinoma
breast cancer
ductal carcinoma
infiltrating ductal carcinoma
invasive ductal carcinoma
aberrant crypt
colon cancer
precancerous conditions
hepatoblastoma
hepatocellular adenoma
colon adenoma
colon cancer
colon cancers
colon carcinoma
colorectal carcinoma
moderately differentiated colon carcinoma
prostate cancer
juxtaglomerular cell tumor
ciliary body melanoma
melanoma
lymphoma
lymphoproliferative disease
lymphoma
peripheral t-cell lymphoma
t-cell lymphoma
glomus tumor
lung neoplasms
lymphangioleiomyomatosis
lymphangiomyomatosis
pulmonary lymphangioleiomyomatosis
adenofibroma
precancerous conditions
breast cancer
carcinoma in situ
ductal carcinoma
breast cancer
breast carcinoma
ductal breast carcinoma
ductal carcinoma
invasive breast carcinoma
adenocarcinoma in situ
carcinoma in situ
cervical cancer
bone neoplasms
mesenchymoma
appendiceal adenocarcinoma
appendiceal carcinoma
lung cancer
lung neoplasms
stage i lung cancer
stage ib lung cancer
prostate cancer
melanoma
ovarian cancer
stomach cancer
angiomyolipoma
lymphangioleiomyomatosis
lymphangiomyomatosis
mesenchymal tumor
muscle tumor
smooth muscle tumor
renal cell carcinoma
germ cell tumor
germinoma
testicular germ cell tumor
acute lymphoblastic leukaemia
childhood acute lymphoblastic leukaemia
childhood all
childhood leukaemia
leukaemia
leukemia
lymphoblastic leukaemia
duct carcinoma
retinoblastoma
salivary duct carcinoma
salivary gland tumour
intestinal adenocarcinoma
intestinal neoplasms
small intestinal adenocarcinoma
hodgkin disease
hodgkin lymphoma
lymphoma
non-hodgkin lymphoma
prostate cancer
hepatocellular carcinoma
hepatoma
endodermal sinus tumor
ovarian endodermal sinus tumor
pancreatic cancer
breast cancer
ovarian cancer
prostate cancer
renal cell carcinoma
breast cancer
liver cancer
lung cancer
nasopharyngeal carcinoma
nasopharyngeal neoplasms
adenomatous polyposis coli
colorectal carcinoma
colorectal neoplasms
polyposis coli
alveolar rhabdomyosarcoma
desmoplastic small round cell tumor
neuroectodermal tumor
rhabdomyosarcoma
sarcoma
synovial sarcoma
lung cancer
lung neoplasms
squamous cell carcinoma
gastric cancer
gastric carcinoma
gastric tumor
stomach neoplasms
colon cancer
colorectal carcinoma
pancreatic tumor
breast cancer
breast carcinoma
plasmacytoma
solitary plasmacytoma
struma ovarii
interstitial cell neoplasm
lymphoma
choriocarcinoma
gestational trophoblastic disease
hydatidiform mole
trophoblastic neoplasms
anaplastic large cell lymphoma
anaplastic lymphoma
lymphoma
peripheral t-cell lymphoma
t-cell lymphoma
gastric adenocarcinoma
gastric carcinoma
stomach neoplasms
lung neoplasms
metastatic non-small cell lung carcinoma
sarcoma
diffuse large b-cell lymphoma
lymphoma
sweat gland neoplasms
syringoma
nevus
follicular lymphoma
intestinal neoplasms
lymphoma
mantle cell lymphoma
multiple lymphomatous polyposis
breast cancer
carcinoma in situ
carcinoma of breast
lobular carcinoma
lobular carcinoma in situ
bladder cancer
carcinoma in situ
dysplastic urothelium
transitional cell carcinoma
breast cancer
neuroblastoma
bone neoplasms
prostate cancer
bone neoplasms
osteosarcoma
germinoma
intratubular germ cell neoplasia
seminoma
hepatocellular carcinoma
liver cancer
diffuse large b-cell lymphoma
lymphoma
malignant lymphoma
glioma
oligodendroglioma
lung adenoma
lung neoplasms
fibrosarcoma
lymphoma
breast cancer
ovarian clear cell carcinoma
choriocarcinoma
embryonal carcinoma
germ cell tumor
germinoma
immature teratoma
mature teratoma
mixed germ cell tumor
seminoma
teratoma
yolk sac tumor
basal cell carcinoma
cutaneous squamous cell carcinoma
keratoacanthoma
squamous cell carcinoma
dermatofibrosarcoma
dermatofibrosarcoma protuberans
soft tissue tumor
high-grade prostatic intraepithelial neoplasia
intraepithelial neoplasia
prostate cancer
prostatic adenocarcinoma
prostatic carcinoma
prostatic intraepithelial neoplasia
hepatocellular carcinoma
lymphoma
t cell lymphoma
t-cell lymphoma
esthesioneuroblastoma
lymphoma
malignant lymphoma
neuroblastoma
olfactory neuroblastoma
rhabdomyosarcoma
leiomyoblastoma
leiomyoma
leiomyosarcoma
malignant smooth muscle tumor
muscle tumor
smooth muscle tumor
stromal tumor
bone neoplasms
bone tumor
cartilaginous tumor
chondroblastoma
osteochondroma
lymphoma
neuroblastoma
rhabdomyosarcoma
sarcoma
synovial sarcoma
dermatofibrosarcoma
fibrosarcoma
leiomyosarcoma
fibroma
fibromyxolipoma
fibrous histiocytoma
lipoma
liposarcoma
malignant fibrous histiocytoma
myxoid malignant fibrous histiocytoma
solitary fibrous tumor
spindle cell lipoma
bladder cancer
leiomyosarcoma
salivary gland neoplasms
salivary gland tumour
renal cell carcinoma
renal synovial sarcoma
renal tumor
sarcoma
synovial sarcoma
vascular neoplasms
carcinoma in situ
urothelial carcinoma in situ
urothelial cis
actinic keratosis
carcinoma in situ
precancerous conditions
retinoblastoma
squamous cell carcinoma
verruca
verruca vulgaris
anaplastic oligoastrocytoma
anaplastic oligodendroglioma
astrocytoma
central nervous system tumor
dysembryoplastic neuroepithelial tumor
neuroepithelial tumor
oligoastrocytoma
oligodendroglial tumor
oligodendroglioma
cervical adenocarcinoma
colonic carcinoma
colorectal adenocarcinoma
intestinal adenocarcinoma
intestinal carcinoma
breast adenocarcinoma
breast carcinoma
cholangiocarcinoma
hepatocellular carcinoma
metastatic breast adenocarcinoma
metastatic breast carcinoma
extramedullary myeloid tumor
multiple myeloma
myeloid tumor
myeloma
plasmacytoma
sarcoma
gastrointestinal stromal tumor
stromal tumor
lymphoma
adenomatoid tumor
adenomatoid tumor of adrenal gland
anaplastic large cell lymphoma
lymphoma
meningioma
optic nerve neoplasms
melanoma
borderline tumor
breast cancer
fibroma
granulosa cell tumor
leydig cell tumor
ovarian adenocarcinoma
sertoli-leydig cell tumor
glioblastoma
breast carcinoma
hidradenoma
hidrocystoma
metastatic breast carcinoma
nodular hidradenoma
melanoma
nevus
acute promyelocytic leukemia
leukemia
promyelocytic leukemia
lung cancer
retinoblastoma
small cell lung cancer
carcinoid
carcinoid tumor
lung neoplasms
ganglioglioma
glioblastoma
cerebellar neoplasms
medulloblastoma
choriocarcinoma
embryonal carcinoma
germ cell tumor
mixed germ cell tumor
seminoma
testicular mixed germ cell tumor
yolk sac tumor
endometrial adenocarcinoma
liver cancer
colorectal adenoma
colorectal neoplasms
adenoma of oral
adenoma of oral cavity
sebaceous adenoma
oral leukoplakia
precancerous conditions
precancerous lesions
oral squamous cell carcinoma
squamous cell carcinoma
angiomyolipoma
perivascular epithelioid cell tumor
black adenoma
cyst
cysts
dermoid
dermoid cyst
chordoid glioma
cyst
cysts
glioma
breast cancer
ductal adenocarcinoma
invasive ductal adenocarcinoma
acute myeloid leukemia
leukemia
myelodysplastic syndrome
myelodysplastic syndromes
myeloid leukemia
lymphoma
peripheral t-cell lymphoma
t-cell lymphoma
breast cancer
breast carcinoma
infiltrating breast carcinoma
endometrial carcinoma
mesothelioma
peritoneal mesothelioma
dysembryoplastic neuroepithelial tumor
neuroepithelial tumor
teratoma
chondroblastoma
osteoblastoma
osteosarcoma
breast carcinoma
ductal adenocarcinoma
intraepithelial neoplasia
invasive ductal adenocarcinoma
pancreatic adenocarcinoma
pancreatic carcinoma
pancreatic intraepithelial neoplasia
hepatocellular carcinoma
liver cancer
colorectal cancer
colorectal carcinoma
colorectal neoplasms
ovarian cancer
retinoblastoma
colorectal cancer
colorectal neoplasms
colonic cancer
colorectal cancer
colorectal neoplasms
gallbladder carcinoma
cutaneous melanoma
melanoma
ovarian carcinoma
ductal carcinoma
invasive ductal carcinoma
breast carcinoma
esthesioneuroblastoma
breast carcinoma
breast cancer
breast carcinoma
neuroblastoma
retinoblastoma
wilms tumor
mature teratoma
teratoma
prostate cancer
squamous cell carcinoma
lymphoma
thymoma
carcinosarcoma
metanephric adenoma
papillary renal cell carcinoma
renal cell carcinoma
lymphoma
marginal zone b-cell lymphoma
nodal marginal zone b-cell lymphoma
pseudolymphoma
prostatic adenocarcinoma
pulmonary hamartoma
follicular adenoma
follicular carcinoma
thyroid carcinoma
thyroid tumor
desmoplastic small round cell tumor
sarcoma
wilms tumor
eccrine acrospiroma
eccrine poroma
eccrine spiradenoma
hidradenoma
nodular hidradenoma
pilomatricoma
sebaceous carcinoma
spiradenoma
acute lymphoblastic leukemia
adult acute lymphoblastic leukemia
leukemia
lymphoblastic leukemia
granular cell tumor
adenocarcinoma in situ
carcinoma in situ
cervical adenocarcinoma
cavernous hemangioma
hemangioma
leukemia
leukemias
lymphoma
malignant lymphoma
lung neoplasms
lymphoma
malignant lymphoma
neurofibroma
neurofibromatosis
neurofibromatosis type
glioblastoma
intramedullary spinal teratoma
teratoma
bone tumor
malignant bone tumor
osteosarcoma
prostate cancer
glioblastoma
glioblastoma multiforme
glioma
chronic myeloid leukaemia
leukaemia
leukemia
myeloid leukaemia
leukaemia
multiple myeloma
myeloma
plasma cell leukaemia
diffuse large b-cell lymphoma
leukaemia
lymphoma
t-cell lymphoma
gastric lymphoma
lymphoma
malt lymphoma
mucosa-associated lymphoid tissue
stomach neoplasms
immunoproliferative small intestinal disease
lymphoma
breast cancer
acinic cell adenocarcinoma
adenoid cystic carcinoma
mucoepidermoid carcinoma
pleomorphic adenoma
salivary gland neoplasms
salivary gland tumor
ovarian cancer
serous papillary adenocarcinoma
gastric adenocarcinoma
gastric adenoma
gastric cancer
gastric carcinoma
stomach neoplasms
keratoacanthoma
gastric cancer
stomach neoplasms
lung neoplasms
lymphoma
spindle cell thymoma
squamous cell carcinoma
thymoma
metanephric adenoma
leiomyoma
lymphoma
neuroectodermal tumor
sarcoma
chromophobe carcinoma
oncocytoma
renal cell carcinoma
follicular lymphoma
kuttner tumor
lymphoma
endometrioid carcinoma
cervical cancer
cervical squamous carcinoma
colorectal cancer
squamous carcinoma
cerebellar neoplasms
cyst
medulloblastoma
bone neoplasms
ewing sarcoma
peripheral nervous system neoplasms
sarcoma
synovial sarcoma
endometrial carcinoma
cholangiocarcinoma
malignant melanoma
melanoma
choriocarcinoma
epithelioid trophoblastic tumour
gestational trophoblastic disease
hydatidiform mole
invasive mole
partial mole
placental site trophoblastic tumour
trophoblastic neoplasms
trophoblastic tumor
trophoblastic tumour
chondroblastoma
chondromyxoid fibroma
fibroma
paranasal sinus neoplasms
cysts
borderline tumor
gastrointestinal stromal tumor
stromal tumor
pleomorphic adenoma
salivary gland neoplasms
ovarian cancer
ovarian adenocarcinoma
ovarian carcinoma
colon carcinoma
colorectal carcinoma
malignant melanoma
melanoma
colon cancer
lymphoma
carcinoma in situ
cervical intraepithelial neoplasia
intraepithelial neoplasia
squamous cell carcinoma
atypical endometrial hyperplasia
endometrial cancer
endometrial carcinoma
classical hodgkin lymphoma
hodgkin disease
hodgkin lymphoma
lymphoma
endometrioid adenocarcinoma
ovarian endometrioid adenocarcinoma
sarcoma
soft tissue sarcoma
stage i soft tissue sarcoma
lung neoplasms
squamous cell carcinoma
breast cancer
carcinoma in situ
in situ carcinoma
tumor of pancreas
breast cancer
cervical carcinoma
endometrial adenocarcinoma
endometrial cancer
endometrial carcinoma
malignant melanoma
melanoma
nodular melanoma
superficial spreading melanoma
epithelial ovarian cancer
ovarian cancer
breast cancer
breast carcinoma
invasive breast carcinoma
esophageal squamous cell carcinoma
squamous cell carcinoma
bone neoplasms
giant cell tumor
giant cell tumor of bone
tumor of bone
nasopharyngeal carcinoma
nasopharyngeal neoplasms
anaplastic meningioma
intracranial meningioma
meningioma
gastric carcinoma
stomach neoplasms
colorectal neoplasms
lymphoma
bone neoplasms
dedifferentiated chondrosarcoma
breast cancer
prostate cancer
prostate tumor
gastric adenocarcinoma
gastric tumor
stomach neoplasms
pancreatic cancer
sarcoma
leukemia
ductal carcinoma
lung neoplasms
mammary carcinoma
sarcoma
carcinosarcoma
uterine carcinosarcoma
epithelial ovarian carcinoma
ovarian carcinoma
pituitary tumor
intraepithelial neoplasia
prostatic intraepithelial neoplasia
tubular adenoma
leukemia
ovarian cancer
bone neoplasms
sarcoma
benign pancreatic tumor
pancreatic tumor
serous cystadenoma
leukemia
leukemias
lymphoma
lymphoproliferative disorder
non-hodgkin lymphoma
prolymphocytic leukemia
sezary syndrome
t-cell large granular lymphocyte leukemia
t-cell leukemia
t-cell non-hodgkin lymphoma
t-cell prolymphocytic leukemia
blast crisis
chronic myeloid leukemia
leukemia
myeloid leukemia
anaplastic large cell lymphoma
classic hodgkin lymphoma
diffuse large b-cell lymphoma
hodgkin disease
hodgkin lymphoma
lymphoma
nodular lymphocyte predominant hodgkin lymphoma
non-hodgkin lymphoma
high-grade prostatic intraepithelial neoplasia
intraepithelial neoplasia
prostate cancer
prostatic intraepithelial neoplasia
calcifying odontogenic cyst
craniopharyngioma
cyst
pilomatricoma
pilomatrixoma
pituitary neoplasms
breast cancer
lung neoplasms
bronchioloalveolar carcinoma
lung neoplasms
precancerous conditions
neuroendocrine tumor
nephroblastoma
wilms tumor
nephroblastoma
wilms tumor
glomus tumor
hemangioma
vascular tumor
cardiac sarcoma
germ cell tumor
germinoma
sarcoma
testicular germ cell tumor
yolk sac tumor
low-grade salivary gland carcinoma
malignant salivary gland neoplasm
mucoepidermoid carcinoma
salivary gland carcinoma
salivary gland neoplasm
lymphoma
mantle cell lymphoma
marginal zone b-cell lymphoma
mucosa-associated lymphoid tissue
small lymphocytic lymphoma
carcinoid
carcinoid tumor
lung neoplasms
typical carcinoid
intestinal neoplasms
breast cancer
fibrosarcoma
fibrous histiocytoma
malignant fibrous histiocytoma
myxoid malignant fibrous histiocytoma
sarcoma
soft tissue sarcoma
chronic lymphocytic leukemia
leukemia
lymphocytic leukemia
lymphoma
mantle cell lymphoma
ovarian carcinoma
fibroma
fibromatosis
phyllodes tumor
sarcoma
sarcomatoid carcinoma
breast cancer
breast carcinoma
adenoma of adrenal gland
adenomatoid tumor
leydig cell tumor
malignant mesothelioma
mesothelioma
pleura tumor
bone neoplasms
giant cell tumor
giant cell tumor of bone
tumor of bone
colon carcinoma
pancreatic cancer
retinoblastoma
glioma
intraepithelial neoplasia
prostate cancer
prostatic intraepithelial neoplasia
tubulovillous adenoma
villous adenoma
fibromatosis
intraabdominal fibromatosis
leiomyomata
breast carcinoma
endometrial polyp
infiltrating lobular breast carcinoma
lobular breast carcinoma
lobular carcinoma
lung neoplasms
bone neoplasms
renal cell carcinoma
renal tumor
melanoma
cerebellar neoplasms
hemangioblastoma
hemangioma
juvenile hemangioma
renal cell carcinoma
gastric cancer
gastric carcinoma
stomach neoplasms
gastrointestinal stromal tumor
leiomyoma
neurilemmoma
schwannoma
stromal tumor
colon carcinoma
colorectal carcinoma
colorectal neoplasms
esophageal squamous cell carcinoma
squamous cell carcinoma
intraocular lymphoma
lymphoma
malignant lymphoma
primary intraocular lymphoma
mesenchymal tumor
sarcoma
soft tissue sarcoma
gastric carcinoma
stomach neoplasms
breast cancer
lymphoproliferative disease
post-transplant lymphoproliferative disease
pancreatic adenocarcinoma
pancreatic cancer
pancreatic carcinoma
renal cancer
retinoblastoma
hepatocellular carcinoma
hepatoma
liver cancer
actinic keratosis
skin cancer
squamous cell carcinoma
prostatic adenocarcinoma
diffuse large b-cell lymphoma
leukemia
lymphoma
acute myelogenous leukemia
leukemia
myelogenous leukemia
papillary thyroid carcinoma
thyroid anaplastic carcinoma
thyroid carcinoma
thyroid nodule
thyroid tumor
bone neoplasms
prostate cancer
cyst
lung neoplasms
mucinous cystadenocarcinoma
bone neoplasms
salivary gland neoplasms
ovarian cancer
gastric adenocarcinoma
gastric cancer
gastric carcinoma
stomach neoplasms
colorectal neoplasms
colorectal carcinoma
teratoma
carcinoma in situ
mammary carcinoma
breast carcinoma
invasive breast carcinoma
breast cancer
breast carcinoma
breast carcinoma
carcinoma in situ
ductal carcinoma
prostate cancer
granular cell tumor
oral granular cell tumor
bone neoplasms
gastrointestinal stromal tumor
stromal tumor
lung neoplasms
squamous cell carcinoma
hepatocellular carcinoma
burkitt lymphoma
classic hodgkin lymphoma
follicular lymphoma
hodgkin disease
hodgkin lymphoma
lymphoma
mantle cell lymphoma
nodular lymphocyte predominant hodgkin lymphoma
peripheral t cell lymphoma
small lymphocytic lymphoma
t cell lymphoma
lung cancer
lung neoplasms
ductal adenocarcinoma
pancreatic cancer
pancreatic carcinoma
burkitt lymphoma
lymphoma
bilateral breast cancer
breast cancer
malignant mixed mullerian tumor
ovarian cancer
cervical carcinoma
cervical squamous cell carcinoma
figo stage iib cervical carcinoma
squamous cell carcinoma
stage iib cervical carcinoma
endometrial carcinoma
soft tissue tumour
papillary thyroid carcinoma
parathyroid adenoma
parathyroid carcinoma
thyroid carcinoma
breast carcinoma
bone neoplasms
lung neoplasms
osteosarcoma
endometrial carcinoma
follicular lymphoma
lymphoma
renal cell carcinoma
cholangiocarcinoma
hepatocellular carcinoma
in-situ carcinoma
intrahepatic cholangiocarcinoma
precancerous lesions
bone neoplasms
breast cancer
prostate cancer
angiomyolipoma
angiomyolipoma of kidney
fibrous histiocytoma
giant cell tumor
malignant fibrous histiocytoma
renal tumour
leukemia
promyelocytic leukemia
hemangiosarcoma
lung cancer
lung neoplasms
fibroma
lobular carcinoma
mammary carcinoma
atypical teratoid rhabdoid tumor
malignant melanoma
melanoma
meningioma
rhabdoid meningioma
rhabdoid tumor
meningioma
renal tumor
rhabdoid meningioma
rhabdoid tumor
benign soft tissue tumor
hemangiopericytoma
liposarcoma
myxoid liposarcoma
sarcoma
soft tissue sarcoma
soft tissue tumor
solitary fibrous tumor
renal cell carcinoma
sertoli cell tumor
multiple myeloma
myeloma
plasmacytoma
prostatic adenocarcinoma
lung neoplasms
cervical intraepithelial neoplasia
intraepithelial neoplasia
cervical cancer
cervical intraepithelial neoplasia
high-grade squamous intraepithelial lesion
intraepithelial neoplasia
low-grade squamous intraepithelial lesion
squamous intraepithelial lesion
papillary thyroid carcinoma
thyroid carcinoma
thyroid nodule
leiomyosarcoma
gastric carcinoma
stomach neoplasms
cutaneous t-cell lymphoma
lymphoma
t-cell lymphoma
bone neoplasms
osteosarcoma
bronchioloalveolar adenocarcinoma
bronchioloalveolar carcinoma
lung neoplasms
precancerous conditions
pulmonary adenocarcinoma
squamous cell carcinoma
adenomatous polyposis coli
malignant mesothelioma
mesothelioma
pleural malignant mesothelioma
polyposis coli
sarcomatoid mesothelioma
prostate cancer
lymphoma
renal cell carcinoma
thymic lymphoma
epithelioid hemangioendothelioma
hemangioendothelioma
prostate adenocarcinoma
prostate cancer
prostate carcinoma
liposarcoma
mixed liposarcoma
myxoid liposarcoma
pleomorphic liposarcoma
breast cancer
mammary carcinoma
breast cancer
prostate cancer
cervical cancer
thymoma
thymoma
thymoma
thymoma
leukemia
lymphoma
colorectal neoplasms
merkel cell carcinoma
papillary thyroid carcinoma
thyroid carcinoma
neuroblastoma
olfactory neuroblastoma
squamous metaplasia
precancerous conditions
mesothelioma
follicular adenoma
follicular carcinoma
thyroid gland tumor
thyroid nodule
cystic teratoma
mature cystic teratoma
teratoma
carcinoma of cervix
cervix squamous cell carcinoma
squamous carcinoma
squamous carcinoma of cervix
squamous cell carcinoma
cervical intraepithelial neoplasia
cin grade
cin ii
intraepithelial neoplasia
cervical cancer
cervical intraepithelial neoplasia
intraepithelial neoplasia
invasive cervical cancer
hepatocellular carcinoma
melanoma
meningioma
paraganglioma
pheochromocytoma
pituitary adenoma
pituitary neoplasms
gastrinoma
neuroendocrine tumor
pancreatic gastrinoma
bone neoplasms
skull base chordoma
skull base neoplasms
cervical adenocarcinoma
neuroblastoma
gallbladder adenocarcinoma
basal cell carcinoma
keratoacanthoma
precancerous conditions
solar keratoses
solar keratosis
squamous cell carcinoma
bone neoplasms
lung neoplasms
pulmonary adenocarcinoma
ganglioneuroma
germ cell tumor
germinoma
hemangioma
hemangiopericytoma
hemangiosarcoma
leiomyoma
leiomyosarcoma
nevus
paraganglioma
phyllodes tumor
rhabdomyosarcoma
sarcoma
chronic lymphocytic leukemia
leukemia
lymphocytic leukemia
lymphoma
hodgkin disease
lymphoma
sarcoma
hepatocellular carcinoma
breast cancer
melanoma
retinoblastoma
pancreatic cancer
breast cancer
breast cancer
breast carcinoma
invasive breast carcinoma
breast cancer
cecal tumor
colon cancer
colon carcinoma
prostate cancer
neuroblastoma
endometrial stromal sarcoma
sarcoma
stromal sarcoma
diffuse large b-cell lymphoma
lymphoma
esophageal squamous cell carcinoma
squamous cell carcinoma
colorectal adenoma
colorectal cancer
breast cancer
carcinoma in situ
breast cancer
breast carcinoma
invasive breast carcinoma
breast cancer
breast carcinoma
ductal carcinoma
invasive breast carcinoma
invasive ductal carcinoma
invasive lobular carcinoma
lobular carcinoma
lipoma
meningioma
low-grade lymphoma
lymphoma
marginal zone b-cell lymphoma
chronic lymphocytic leukemia
leukemia
lymphocytic leukemia
lymphoma
small lymphocytic lymphoma
anaplastic astrocytoma
astrocytoma
glioblastoma
glioblastoma multiforme
lymphoma
oligodendroglioma
cervical intraepithelial neoplasia
high-grade squamous intraepithelial lesion
intraepithelial neoplasia
low-grade squamous intraepithelial lesion
squamous intraepithelial lesion
cervical cancer
cholangiocarcinoma
carcinoid
lung cancer
lung neoplasms
lung tumor
gastric cancer
stomach neoplasms
sarcoma
lentigo maligna
lentigo maligna melanoma
melanoma
nevus
aberrant crypt
adenomatous polyposis coli
colon cancer
familial adenomatous polyposis
familial adenomatous polyposis syndrome
polyposis coli
precancerous conditions
lymphoma
squamous cell carcinoma
thymic lymphoma
tongue squamous cell carcinoma
tongue tumor
xeroderma pigmentosum
adamantinomatous craniopharyngioma
ameloblastoma
calcifying odontogenic cyst
craniopharyngioma
cyst
cysts
odontogenic tumor
lung neoplasms
lung tumor
borderline tumour
colonic adenocarcinoma
endometrioid adenocarcinoma
ovarian mucinous adenocarcinoma
ovarian mucinous tumour
melanoma
nevus
germ cell tumor
seminoma
testicular germ cell tumor
testicular seminoma
medulloblastoma
sarcoma
synovial sarcoma
eccrine porocarcinoma
lung neoplasms
malignant sweat gland tumor
stomach neoplasms
sweat gland neoplasms
sweat gland tumor
hodgkin disease
hodgkin lymphoma
lymphoma
mantle cell lymphoma
non-hodgkin lymphoma
cellular leiomyoma
endometrial stromal sarcoma
leiomyoma
leiomyosarcoma
muscle tumor
sarcoma
smooth muscle tumor
stromal sarcoma
low-grade squamous intraepithelial lesion
penile cancer
precancerous conditions
preneoplastic condition
squamous cell carcinoma
squamous intraepithelial lesion
colorectal cancer
colorectal carcinoma
colorectal neoplasms
breast cancer
colorectal cancer
colorectal carcinoma
colorectal neoplasms
astrocytoma
colorectal cancer
colorectal neoplasms
alveolar adenoma
lung neoplasms
fibrosarcoma
follicular adenoma
follicular carcinoma
thyroid adenoma
thyroid follicular carcinoma
breast cancer
anaplastic astrocytoma
anaplastic oligodendroglioma
astrocytoma
cysts
glial tumor
glioblastoma
glioma
oligodendroglioma
thymic epithelial tumor
thymoma
colorectal neoplasms
colorectal cancer
colorectal cancer
colorectal neoplasms
colorectal neoplasms
large bowel cancer
colorectal cancer
colorectal neoplasms
colorectal cancer
colorectal neoplasms
retinoblastoma
colorectal cancer
colorectal neoplasms
precancerous conditions
precancerous lesions
colorectal neoplasms
leukemia
lung neoplasms
lymphoma
malt lymphoma
mucosa-associated lymphoid tissue
fibrous histiocytoma
malignant fibrous histiocytoma
acute myeloid leukemia
leukemia
myeloid leukemia
oral squamous cell carcinoma
squamous cell carcinoma
colorectal cancer
colorectal carcinoma
colorectal neoplasms
adenomatous polyposis coli
familial adenomatous polyposis
papillary thyroid carcinoma
polyposis coli
thyroid cancer
thyroid carcinoma
thyroid tumor
leukemia
leukemias
acute promyelocytic leukemia
leukemia
promyelocytic leukemia
breast carcinoma
fibroadenoma
phyllodes tumor
renal cell carcinoma
breast cancer
breast carcinoma
ductal carcinoma
lobular carcinoma
breast cancer
breast carcinoma
invasive breast carcinoma
hepatocellular carcinoma
hodgkin disease
lung neoplasms
malignant mesothelioma
mesothelioma
juxtaglomerular cell tumor
renal tumor
diffuse large b-cell lymphoma
histiocytosis
lymphoma
non-hodgkin lymphoma
rosai-dorfman disease
chromophobe carcinoma
chromophobe renal cell carcinoma
renal cell carcinoma
sarcoma
salivary gland neoplasms
cyst
neurilemmoma
pancreatic cyst
schwannoma
polymorphous low-grade adenocarcinoma
salivary gland neoplasms
prostate cancer
prostate carcinoma
hemangioma
lung neoplasms
pulmonary sclerosing hemangioma
sclerosing hemangioma
anaplastic astrocytoma
astrocytoma
hemispheric anaplastic astrocytoma
skull base neoplasms
carcinoma in situ
cyst
cysts
endodermal cyst
endodermal cysts
epithelial cyst
astrocytoma
pilocytic astrocytoma
pituitary neoplasms
thyroid carcinoma
thyroid tumor
salivary gland neoplasms
salivary gland tumor
anaplastic large cell lymphoma
anaplastic lymphoma
diffuse large b-cell lymphoma
glioblastoma
inflammatory myofibroblastic tumor
lymphoma
bone neoplasms
fibroma
prostate cancer
b-cell non-hodgkin lymphoma
hodgkin disease
hodgkin lymphoma
lymphoma
non-hodgkin lymphoma
t-cell non-hodgkin lymphoma
cervical intraepithelial neoplasia
intraepithelial neoplasia
gastrointestinal stromal tumor
stromal tumor
breast cancer
bone neoplasms
lymphoma
t-cell lymphoma
melanoma
carcinoid
carcinoid tumor
lung cancer
lung neoplasms
neuroendocrine carcinoma
neuroendocrine tumor
lung cancer
lung neoplasms
pulmonary squamous cell carcinoma
squamous cell carcinoma
atypical adenomatous hyperplasia of lung
lung cancer
lung neoplasms
preneoplastic lesion
squamous cell carcinoma
lung cancer
lung neoplasms
non-small cell lung cancer
hepatocellular carcinoma
precancerous conditions
mammary carcinoma
fibrosarcoma
intraepithelial neoplasia
rectal adenoma
rectal cancer
apocrine adenoma
sweat gland neoplasms
pancreatoblastoma
acute leukemia
acute monocytic leukemia
leukemia
monocytic leukemia
multiple myeloma
myeloma
tubular adenoma
cyst
cysts
lymphangioma
granular cell tumor
histiocytosis
hodgkin disease
rosai-dorfman disease
fibroadenoma
leiomyosarcoma
vascular neoplasms
cysts
carcinoma in situ
cervical intraepithelial neoplasia
intraepithelial neoplasia
squamous cell carcinoma
breast cancer
central nervous system neoplasms
breast cancer
carcinoma of breast
ductal carcinoma
ductal carcinoma of breast
invasive ductal carcinoma
invasive ductal carcinoma of breast
medullary carcinoma of breast
squamous cell carcinoma
acoustic schwannoma
cerebellar neoplasms
lipoma
lipomatous tumor
meningioma
neuroepithelial neoplasms
schwannoma
angiofibroma
nasopharyngeal neoplasms
nasopharyngeal tumor
retinoblastoma
dermatofibroma
nevus
precancerous conditions
astrocytoma
cerebral tumour
glioblastoma
renal carcinoma
renal tumor
cervical intraepithelial neoplasia
intraepithelial neoplasia
bladder cancer
breast cancer
urinary bladder cancer
bone neoplasms
bone tumor
lung neoplasms
leukaemia
lymphoma
t-cell leukaemia
t-cell lymphoma
ductal intraepithelial neoplasia
intraepithelial neoplasia
astrocytoma
astrocytoma of cerebellum
cerebellar astrocytoma
cerebellar neoplasms
cysts
pilocytic astrocytoma
pilocytic astrocytoma of cerebellum
colon cancer
colon cancer
colon carcinoma
enteropathy-type t-cell lymphoma
intestinal neoplasms
lymphoma
t-cell lymphoma
germ cell tumor
germinoma
xeroderma pigmentosum
cutaneous melanoma
malignant melanoma
melanoma
cholangiocarcinoma
intrahepatic cholangiocarcinoma
precancerous conditions
colorectal cancer
colorectal neoplasms
b-cell leukemia
leukemia
lymphoma
non-hodgkin lymphoma
breast cancer
ovarian cancer
ovarian carcinoma
malignant melanoma
melanoma
lymphoma
t-cell-rich b-cell lymphoma
nephroblastoma
hepatocellular carcinoma
liver cell adenoma
colorectal cancer
colorectal carcinoma
colorectal neoplasms
sarcoma
splenic tumor
lymphoid tumor
lymphoma
t-cell lymphoma
vascular neoplasms
gonadoblastoma
carcinoma in situ
endometrial cancer
endometrial polyp
endometrioid adenocarcinoma
precancerous conditions
serous carcinoma
diffuse large b-cell lymphoma
follicular lymphoma
lymphoma
prostate cancer
cholangiocarcinoma
familial adenomatous polyposis
hepatoblastoma
hepatocellular carcinoma
cholangiocarcinoma
intrahepatic cholangiocarcinoma
carcinoma in situ
esophageal adenocarcinoma
esophageal squamous cell carcinoma
squamous cell carcinoma
adenomatous polyposis coli
alveolar soft part sarcoma
polyposis coli
sarcoma
soft tissue tumor
hodgkin disease
leukemia
lymphoma
breast cancer
invasive breast cancer
melanoma
acute myelogenous leukemia
leukemia
myelogenous leukemia
lymphoma
sarcoma
chronic myeloproliferative disorders
leukemia
myelodysplastic syndromes
myeloproliferative disorders
polycythemia vera
atypical cml
leukemia
leukemias
myeloproliferative disorders
atypical chronic myeloid leukemia
chronic myeloid leukemia
chronic myelomonocytic leukemia
juvenile myelomonocytic leukemia
leukemia
myelodysplastic syndromes
myeloid leukemia
myeloproliferative disorders
anaplastic large cell lymphoma
anaplastic lymphoma
leukemia
lymphoma
breast carcinoma
invasive breast carcinoma
ovarian cancer
ovarian carcinoma
precancerous conditions
cervical cancer
squamous intraepithelial lesion
metanephric adenoma
papillary adenoma
papillary renal cell carcinoma
renal cell carcinoma
papillary adenoma
papillary renal cell carcinoma
renal cell carcinoma
colorectal carcinoma
endometrial endometrioid carcinoma
endometrioid carcinoma
ovarian endometrioid carcinoma
gastrointestinal stromal tumor
large cell neuroendocrine carcinoma
lung neoplasms
neuroendocrine carcinoma
neuroendocrine tumor
small cell lung carcinoma
squamous cell carcinoma
stromal tumor
cholangiocarcinoma
intrahepatic cholangiocarcinoma
actinic keratosis
carcinoma in situ
squamous cell carcinoma
phyllodes tumor
carcinoma in situ
ductal adenocarcinoma
grade 3 pancreatic intraepithelial neoplasia
intraepithelial neoplasia
pancreatic ductal adenocarcinoma
pancreatic intraepithelial neoplasia
melanoma
ependymoma
prostate cancer
papillary renal cell carcinoma
renal cell carcinoma
aberrant crypt
colon cancers
precancerous conditions
colorectal neoplasms
mesothelioma
mastocytoma
melanoma
squamous cell carcinoma
pituitary adenoma
pituitary neoplasms
gastric carcinoma
stomach neoplasms
fibroma
granulosa cell tumor
ovarian sex cord-stromal tumor
thecoma
gastric cancer
gastric carcinoma
stomach neoplasms
b-cell non-hodgkin lymphoma
lymphoma
non-hodgkin lymphoma
breast cancer
lymphoma
malignant lymphoma
pyothorax-associated lymphoma
leukemia
lymphoma
precancerous conditions
lymphoma
sarcoma
lung neoplasms
metastatic lung carcinoma
cholangiocarcinoma
lymphoma
gastric carcinoma
melanoma
stomach neoplasms
prostate cancer
breast carcinoma
ductal carcinoma
invasive ductal carcinoma
ovarian serous carcinoma
serous carcinoma
merkel cell carcinoma
sarcoma
lung neoplasms
osteosarcoma
anaplastic large cell lymphoma
anaplastic lymphoma
lymphoma
hodgkin disease
lymphoma
pseudolymphoma
acute leukaemia
acute leukemia
acute lymphoblastic leukaemia
acute myeloid leukaemia
anaplastic large cell lymphoma
histiocytosis
leukaemia
leukemia
lymphoblastic leukaemia
lymphoma
malignant histiocytosis
myeloid leukaemia
follicular lymphoma
lymphoma
cervical intraepithelial neoplasia
colonic adenocarcinoma
colorectal adenocarcinoma
endometrial adenocarcinoma
intraepithelial neoplasia
squamous cell carcinoma
myxoma
glioma
prostate tumor
cardiac myxoma
myxoma
renal cell carcinoma
sarcoma
sarcomatoid renal cell carcinoma
wart
warts
cholangiocarcinoma
hepatocellular carcinoma
intrahepatic cholangiocarcinoma
acute myelocytic leukemia
leukemia
myelocytic leukemia
leukemia
acute leukemia
acute lymphoblastic leukemia
acute myeloid leukemia
juvenile myelomonocytic leukemia
leukemia
lymphoblastic leukemia
myelodysplastic syndromes
myeloid leukemia
myeloproliferative disorder
pediatric acute lymphoblastic leukemia
pediatric acute myeloid leukemia
multiple myeloma
myeloma
plasma cell myeloma
classic hodgkin lymphoma
hodgkin disease
hodgkin lymphoma
lymphoma
non-hodgkin lymphoma
leukemia
leukemias
acute leukemia
acute leukemia of ambiguous lineage
acute lymphoblastic leukemia
acute myeloid leukemia
leukemia
leukemias
lymphoblastic leukemia
lymphoma
myeloid leukemia
precursor b lymphoblastic leukemia
precursor b lymphoblastic leukemia lymphoma
precursor t lymphoblastic leukemia
precursor t lymphoblastic leukemia lymphoma
colorectal adenoma
colorectal cancer
colorectal carcinoma
colorectal neoplasms
leukemias
hepatocellular carcinoma
liver cancer
neuroblastoma
thymoma
mast cell tumour
mastocytoma
lymphoma
leukemia
lymphoma
neuroblastoma
astrocytoma
glioblastoma
glioblastoma multiforme
bladder carcinoma
transitional cell carcinoma
breast carcinoma
bladder cancer
esophageal carcinoma
prostate cancer
prostatic cancer
follicular adenoma
follicular carcinoma
papillary thyroid carcinoma
thyroid cancer
thyroid carcinoma
lymphoma
gastric adenocarcinoma
gastric cancer
stomach neoplasms
stomach cancer
stomach carcinoma
stomach neoplasms
lymphoma
peripheral t-cell lymphoma
t-cell lymphoma
astrocytoma
ependymoma
large cell neuroendocrine carcinoma
neuroendocrine carcinoma
squamous cell carcinoma
transitional cell carcinoma
neuroendocrine tumor
classical hodgkin lymphoma
hodgkin disease
hodgkin lymphoma
lymphoma
angioimmunoblastic t-cell lymphoma
immunoblastic lymphadenopathy
lymphoma
peripheral t-cell lymphoma
t-cell lymphoma
gastric adenocarcinoma
gastric carcinoma
neuroendocrine carcinoma
stomach neoplasms
adult t-cell leukemia
leukemia
t-cell leukemia
central nervous system neoplasms
ependymoma
myxopapillary ependymoma
neuroepithelial tumor
peripheral nervous system neoplasms
gastric adenocarcinoma
gastric cancer
stomach neoplasms
lung cancer
lung neoplasms
non-small cell lung cancer
squamous cell carcinoma
squamous cell lung cancer
stage non-small cell lung cancer
follicular adenoma
follicular carcinoma
papillary thyroid carcinoma
thyroid cancer
thyroid carcinoma
breast cancer
breast carcinoma
prostatic carcinoma
acute myeloid leukaemia
adult aml
leukaemia
leukemia
myeloid leukaemia
paraganglioma
pituitary neoplasms
atypical teratoid rhabdoid tumor
cerebellar neoplasms
desmoplastic medulloblastoma
medulloblastoma
medullomyoblastoma
nodular medulloblastoma
rhabdoid tumor
teratoma
breast cancer
male breast cancer
ovarian cancer
pancreatic cancer
breast cancer
breast carcinoma
ductal carcinoma
invasive breast carcinoma
invasive ductal carcinoma
histiocytosis
lymphoproliferative disorder
fibroma
malignant peripheral nerve sheath tumor
neurofibroma
neurofibromatosis
neurofibromatosis type
peripheral nerve sheath tumor
sarcoma
atypical carcinoid
carcinoid
large cell neuroendocrine carcinoma
lung tumor
neuroendocrine carcinoma
typical carcinoid
syringoma
renal medullary carcinoma
b-cell non-hodgkin lymphoma
intestinal neoplasms
lymphoma
non-hodgkin lymphoma
peripheral t-cell lymphoma
rectum adenocarcinoma
t-cell lymphoma
chronic myeloid leukaemia
leukaemia
leukemia
myeloid leukaemia
hodgkin disease
lymphoma
lymphoma
melanoma
squamous cell carcinoma
acute leukemia
acute leukemia in remission
acute myeloid leukemia
hodgkin lymphoma
leukemia
leukemia in remission
lymphoma
myeloid leukemia
bronchioloalveolar carcinoma
carcinoid
carcinoid tumor
lung neoplasms
lung tumor
squamous carcinoma
squamous cell carcinoma
esophageal cancer
thyroid cancer
thyroid gland tumor
thyroid papillary carcinoma
cervical intraepithelial neoplasia
intraepithelial neoplasia
squamous cell carcinoma
cervical intraepithelial neoplasia
intraepithelial neoplasia
cervical adenocarcinoma
cervical cancer
cervical carcinoma
cervical intraepithelial neoplasia
cervical intraepithelial neoplasia grade
cin 2
intraepithelial neoplasia
lymphoma
sarcoma
melanoma
cyst
cysts
mediastinal cyst
pancreatic cancer
hepatocellular carcinoma
preneoplastic conditions
hepatocellular carcinoma
anaplastic large cell lymphoma
anaplastic lymphoma
lymphoma
primary effusion lymphoma
systemic anaplastic large cell lymphoma
adenocarcinoma in situ
gastric adenocarcinoma
gastric tumor
germ cell tumor
hepatocellular carcinoma
large cell neuroendocrine carcinoma
liver carcinoma
neuroendocrine carcinoma
stomach neoplasms
adenoid cystic carcinoma
bladder carcinoma
multiple myeloma
myeloma
plasmacytoma
leiomyosarcoma
leiomyosarcoma metastatic
uterine leiomyosarcoma
bone neoplasms
bone tumor
breast cancer
endometrial cancer
leiomyomata
cervical intraepithelial neoplasia
intraepithelial neoplasia
precancerous conditions
squamous intraepithelial lesion
anaplastic large cell lymphoma
hodgkin disease
lymphoma
acute myeloid leukemia
hodgkin disease
leukemia
lymphoma
lymphoproliferative disease
myeloid leukemia
ductal ca
ductal carcinoma
lymphoma
neuroendocrine ca
neuroendocrine neoplasm
pancreatic ductal ca
pancreatic ductal carcinoma
follicular adenoma
colon carcinoma
gastric carcinoma
fibrosarcoma
breast cancer
ductal carcinoma
infiltrating ductal carcinoma
bone neoplasms
breast cancer
prostate cancer
prostate carcinoma
cyst
cystic hamartoma
cysts
acute lymphoblastic leukemia
leukemia
lymphoblastic leukemia
plasmacytoma
precancerous conditions
prostate cancer
ovarian cystadenoma
cutaneous melanoma
melanoma
uveal melanoma
prostate cancer
prostatic tumor
endometrial carcinoma
endometrioid carcinoma
ovarian cancer
prostate cancer
prostate carcinoma
colon carcinoma
immunoblastic lymphadenopathy
lymphoma
peripheral t-cell lymphoma
t-cell lymphoma
leukemia
oral squamous cell carcinoma
squamous carcinoma
squamous cell carcinoma
melanoma
thymic epithelial tumor
lung neoplasms
adult hodgkin lymphoma
hodgkin disease
hodgkin lymphoma
lymphoma
mixed cellularity hodgkin lymphoma
nodular sclerosis hodgkin lymphoma
pediatric mixed cellularity hodgkin lymphoma
breast cancer
breast carcinoma
metastatic breast carcinoma
acute lymphoblastic leukemia
burkitt leukemia
burkitt lymphoma
leukemia
lymphoblastic leukemia
lymphoma
erythroleukemia
histiocytosis
leukemia
lymphoid leukemia
myeloproliferative disorder
pepper syndrome
cysts
pancreatic neoplasm
pancreatic tumor
carcinoid
carcinoid tumor
ileal carcinoid tumor
colon carcinoma
colorectal carcinoma
intravascular large b-cell lymphoma
lymphoma
multiple myeloma
myeloma
rhabdoid tumor
sarcoma
synovial sarcoma
hepatocellular adenoma
carcinosarcoma
gallbladder cancer
rhabdoid tumor
sarcomatoid carcinoma
diffuse large b-cell lymphoma
lymphoma
myxoid chondrosarcoma
hepatocellular carcinoma
lipoma
lipomatosis
liposarcoma
lymphoma
adrenocortical adenoma
myxoma
carcinosarcoma
squamous cell carcinoma
squamous metaplasia
neuroendocrine carcinoma
precancerous conditions
premalignancy
central neurocytoma
ependymoma
neurocytoma
oligodendroglioma
duct carcinoma
breast cancer
gastric cancer
gastric carcinoma
stomach neoplasms
gastric adenocarcinoma
gastric cancer
gastric carcinoma
lung neoplasms
stomach neoplasms
gastric cancer
stomach neoplasms
astrocytoma
hemangioblastoma
pilocytic astrocytoma
colon cancer
colorectal cancer
colorectal carcinoma
colorectal neoplasms
gastric cancer
precancerous conditions
hodgkin disease
lymphoma
chronic myeloid leukaemia
leukaemia
leukemia
myeloid leukaemia
gallbladder carcinoma
bone neoplasms
sarcoma
melanoma
lung cancer
lung neoplasms
lung tumor
non-small cell lung cancer
melanoma
uveal melanoma
glioblastoma
glioma
retinoblastoma
malignant peripheral nerve sheath tumor
neurofibromatosis
neurofibromatosis type
peripheral nerve sheath tumor
peripheral nervous system neoplasms
breast cancer
breast carcinoma
diffuse large b-cell lymphoma
follicular lymphoma
lymphoma
prostate cancer
prostate carcinoma
prostate cancer
prostate carcinoma
prostate cancer
colorectal adenocarcinoma
colorectal neoplasms
gastric adenocarcinoma
lymphoma
malignant melanoma
melanoma
nevus
nodular melanoma
superficial spreading melanoma
hepatocellular carcinoma
hepatocellular carcinoma
breast cancer
breast carcinoma
fibrous histiocytoma
malignant fibrous histiocytoma
carcinoma in situ
breast cancer
non-invasive breast cancer
angiosarcoma
basal cell carcinoma
melanoma
retinoblastoma
choriocarcinoma
germ cell tumor
germinoma
intratubular germ cell neoplasia
mature teratoma
teratoma
cysts
hepatocellular carcinoma
angiosarcoma
hemangiosarcoma
laryngeal squamous cell carcinoma
squamous cell carcinoma
ependymoma
myxopapillary ependymoma
carcinoid
carcinoid tumor
germ cell tumor
teratoma
testicular germ cell tumor
dermatofibrosarcoma
fibrous histiocytoma
liposarcoma
malignant fibrous histiocytoma
myxoid liposarcoma
myxoid malignant fibrous histiocytoma
sarcoma
soft tissue sarcoma
well-differentiated liposarcoma
ampullary carcinoma
ovarian teratoma
teratoma
transitional cell carcinoma
hodgkin disease
lymphoma
malignant lymphoma
lymphoma
meningioma
rhabdoid tumour
carcinoma in situ
gastric cancer
intraepithelial neoplasia
precancerous conditions
premalignant lesions
preneoplastic condition
stomach neoplasms
gastric cancer
stomach neoplasms
lymphoma
malt lymphoma
mucosa-associated lymphoid tissue
lymphoma
non-hodgkin lymphoma
neurofibroma
neurofibromatosis
neurofibromatosis type
lymphoma
mesothelioma
radial scar
gastric carcinoma
lung adenocarcinoma
sarcoma
carcinoid
carcinoid tumor
lung neoplasms
nasopharyngeal carcinoma
nasopharyngeal neoplasms
keratinizing squamous cell carcinoma
mucoepidermoid carcinoma
nasopharyngeal carcinoma
nasopharyngeal neoplasms
squamous cell carcinoma
lymphoma
mantle cell lymphoma
hepatocellular carcinoma
hepatocellular carcinoma
colorectal cancer
colorectal neoplasms
ovarian cancer
endometrial carcinoma
leiomyoma
leiomyosarcoma
bone neoplasms
sarcoma
sarcoma of bone
soft tissue sarcoma
multiple myeloma
myeloma
sarcoma
bone lymphoma
bone neoplasms
burkitt lymphoma
follicular lymphoma
lymphoma
lymphoplasmacytic lymphoma
non-hodgkin lymphoma
peripheral t-cell lymphoma
t-cell lymphoma
malignant melanoma
melanoma
nodular malignant melanoma
malignant melanoma
melanoma
aneurysmal bone cyst
bone neoplasms
cyst
cysts
osteosarcoma
telangiectatic osteosarcoma
lung cancer
lung neoplasms
pulmonary adenocarcinoma
renal cell carcinoma
complete mole
hydatidiform mole
molar pregnancy
partial mole
cholangiocarcinoma
intrahepatic cholangiocarcinoma
carcinoma in tubular adenoma
carcinoma in villous adenoma
colorectal neoplasms
tubular adenoma
villous adenoma
colorectal cancer
colorectal carcinoma
colorectal neoplasms
bladder carcinoma
chronic myelogenous leukaemia
leukaemia
leukemia
myelogenous leukaemia
acute leukaemia
chronic myeloid leukaemia
leukaemia
leukemia
myeloid leukaemia
cervical cancer
carcinoma in situ
cervical cancer
cervical intraepithelial neoplasia
intraepithelial neoplasia
precancerous conditions
cervical intraepithelial neoplasia
intraepithelial neoplasia
precancerous conditions
squamous intraepithelial lesion
cervical intraepithelial neoplasia
intraepithelial neoplasia
precancerous conditions
cervical intraepithelial neoplasia
intraepithelial neoplasia
precancerous conditions
apocrine metaplasia
lymphoma
mediastinal lymphoma
carcinoma in situ
keratinizing squamous cell carcinoma
squamous cell carcinoma
vulvar squamous cell carcinoma
breast cancer
breast cancer
breast carcinoma
fibroadenoma
malignant phyllodes tumour
osteogenic sarcoma
osteosarcoma
phyllodes tumour
sarcoma
adenoid cystic carcinoma
mucoepidermoid carcinoma
salivary gland neoplasms
salivary gland tumour
leukemia
leukemia
salivary gland tumor
gastric carcinoma
stomach neoplasms
glioma
mixed glioma
oligoastrocytoma
oligodendroglioma
ovarian carcinoma
ovarian serous carcinoma
serous carcinoma
serous ovarian carcinoma
acute lymphoblastic leukemia
aggressive lymphoma
follicular lymphoma
leukemia
lymphoblastic leukemia
lymphocytic leukemia
lymphoma
diffuse large b-cell lymphoma
lymphoma
carcinoma in situ
intraepithelial neoplasia
islet cell tumor
malignant islet cell tumor
malignant pancreatic endocrine tumor
leukemia
lymphoblastic lymphoma
lymphoma
diffuse large b-cell lymphoma
hodgkin disease
hodgkin lymphoma
lymphoma
nodular lymphocyte predominant hodgkin lymphoma
t-cell-rich b-cell lymphoma
malignant peripheral nerve sheath tumor
neurofibroma
neurofibromatosis
peripheral nerve sheath tumor
plexiform neurofibroma
corticotroph adenoma
pituitary carcinoma
pituitary neoplasms
cellular schwannoma
malignant peripheral nerve sheath tumor
neurilemmoma
neurofibroma
neurofibromatosis
peripheral nerve sheath tumor
peripheral nerve tumor
schwannoma
cholangiocarcinoma
hepatoblastoma
hepatocellular carcinoma
hepatoid adenocarcinoma
lung neoplasms
stomach neoplasms
lymphoproliferative disorder
posttransplant lymphoproliferative disorder
insular carcinoma
papillary thyroid carcinoma
thyroid carcinoma
ductal adenocarcinoma
intraepithelial neoplasia
pancreatic ductal adenocarcinoma
pancreatic intraepithelial neoplasia
colorectal cancer
colorectal neoplasms
familial adenomatous polyposis
melanoma
ewing sarcoma
hemangiopericytoma
leiomyosarcoma
sarcoma
soft tissue tumor
solitary fibrous tumor
synovial sarcoma
colon carcinoma
colorectal carcinoma
colorectal neoplasms
malignant melanoma
melanoma
neuroblastoma
skin melanoma
hepatocellular carcinoma
precancerous conditions
cardiac neoplasms
cardiac tumor
fibroma
fibrosarcoma
lipoma
localized fibrous tumor
malignant mesenchymoma
mesenchymoma
myxoma
papillary fibroelastoma
rhabdomyoma
rhabdomyosarcoma
sarcoma
cylindroma
epidermal nevus
nevus
turban tumor
keratoacanthoma
lip neoplasms
mesothelioma
pleural mesothelioma
squamous cell carcinoma
fibroma
neurofibromatosis
perineurioma
sclerosing perineurioma
melanoma
nevus
spitz nevus
cutaneous mastocytosis
mastocytoma
mastocytosis
urticaria pigmentosa
dysplastic nevi
malignant melanoma
melanoma
nevus
precancerous conditions
lymphoma
primary effusion lymphoma
lymphoma
lymphoproliferative disorder
preneoplastic condition
endometrial stromal sarcoma
endometrial stromal tumor
sarcoma
stromal sarcoma
stromal tumor
angioma
hemangioendothelioma
hemangioma
kasabach-merritt syndrome
sarcoma
tufted angioma
vascular tumor
venous malformation
malignant mesothelioma
mesothelioma
pleural malignant mesothelioma
cutaneous squamous cell carcinoma
squamous cell carcinoma
nephroblastoma
wilms tumor
gastrinoma
glucagonoma
insulinoma
islet cell tumor
follicular carcinoma
precancerous conditions
thyroid nodule
cerebellar neoplasms
ganglioglioma
hydatidiform mole
hodgkin disease
lymphoma
adenocarcinoma in situ
carcinoma in situ
precancerous conditions
gastric adenocarcinoma
stomach neoplasms
epithelial ovarian cancer
ovarian cancer
benign skin appendage tumor
tumor of hair follicle
acinic cell carcinoma
salivary gland tumor
thyroid nodule
cervical intraepithelial neoplasia
intraepithelial neoplasia
burkitt lymphoma
lymphoma
breast carcinoma
carcinoma in situ
ductal carcinoma
adenomatoid tumor
adrenal cortical adenoma
lymphoma
non-hodgkin lymphoma
verruciform xanthoma
xanthoma
acute myeloid leukemia
leukemia
myelodysplasia
myelodysplastic syndromes
myeloid leukemia
refractory cytopenia with multilineage dysplasia
breast carcinoma
colon adenocarcinoma
endometrial carcinoma
gastric carcinoma
ovarian carcinoma
pancreatic carcinoma
prostatic adenocarcinoma
renal cell carcinoma
salivary gland tumor
squamous cell carcinoma
transitional cell carcinoma
malignant melanoma
melanoma
basal cell carcinoma
epithelioid sarcoma
gastric adenocarcinoma
germ cell tumor
hepatocellular carcinoma
melanoma
neuroendocrine carcinoma
prostate cancer
prostate carcinoma
renal cell carcinoma
sarcoma
soft tissue tumor
squamous cell carcinoma
synovial sarcoma
thymoma
follicular adenoma
follicular carcinoma
graves disease
insular carcinoma
papillary thyroid carcinoma
thyroid carcinoma
ovarian cancer
breast cancer
pancreatic tumor
breast cancer
breast carcinoma
metastatic breast cancer
breast cancer
breast carcinoma
carcinoma in situ
ductal carcinoma
invasive breast carcinoma
lung cancer
lung neoplasms
non-small cell lung cancer
bladder signet ring cell carcinoma
colorectal adenocarcinoma
colorectal cancer
colorectal carcinoma
colorectal neoplasms
mucoepidermoid carcinoma
malignant mesothelioma
mesothelioma
solitary fibrous tumor
cysts
leukemia
leukemias
kidney cancer
leukaemia
lymphoma
sarcoma
soft tissue sarcoma
testicular cancer
diffuse large b-cell lymphoma
lymphoma
figo stage i ovarian carcinoma
ovarian cancer
ovarian carcinoma
stage i ovarian cancer
stage i ovarian carcinoma
breast carcinoma
breast cancer
breast carcinoma
mammary carcinoma
breast cancer
breast carcinoma
ductal breast cancer
ductal breast carcinoma
invasive breast cancer
invasive ductal breast cancer
invasive ductal breast carcinoma
glioma
malignant schwannoma
neurilemmoma
schwannoma
adenomatous polyposis coli
familial adenomatous polyposis
familial adenomatous polyposis coli
polyposis coli
gallbladder carcinoma
cervical intraepithelial neoplasia
high-grade squamous intraepithelial lesion
intraepithelial neoplasia
squamous cell carcinoma
squamous intraepithelial lesion
prostate cancer
prostatic adenocarcinoma
mucoepidermoid carcinoma
pleural tumor
atypical lobular hyperplasia
breast carcinoma
carcinoma in situ
ductal carcinoma
fibroadenoma
high-grade pin
high-grade prostatic intraepithelial neoplasia
intraepithelial neoplasia
prostatic adenocarcinoma
prostatic intraepithelial neoplasia
chronic lymphocytic leukemia
follicular lymphoma
leukemia
lymphocytic leukemia
lymphoma
mantle cell lymphoma
diffuse large b-cell lymphoma
lymphoma
follicular lymphoma
lymphoma
progressive transformation of germinal centers
pseudolymphoma
skin cancer
squamous cell carcinoma
pancreatic cancer
pancreatic carcinoma
hepatocellular carcinoma
borderline tumor
cysts
ovarian serous tumor
breast carcinoma
leiomyoma
liposarcoma
pleomorphic liposarcoma
mastocytoma
cervical adenocarcinoma
endometrioid adenocarcinoma
cervical cancer
cervical carcinoma
cervical intraepithelial neoplasia
intraepithelial neoplasia
squamous cell carcinoma
carcinosarcoma
ovarian carcinosarcoma
epithelioid trophoblastic tumor
exaggerated placental site
placental site trophoblastic tumor
trophoblastic tumor
endometrial carcinoma
stage iiic endometrial carcinoma
endometrial endometrioid carcinoma
endometrioid adenocarcinoma
endometrioid carcinoma
breast carcinoma
hepatoma
leukemia
lymphoma
melanoma
pancreas lymphoma
dermatofibroma
kaposi sarcoma
sarcoma
cutaneous melanoma
melanoma
nevus
follicular adenoma
follicular carcinoma
thyroid adenoma
breast cancer
breast carcinoma
invasive breast carcinoma
prostate cancer
melanoma
breast carcinoma
colorectal cancer
colorectal neoplasms
gastric lipoma
lipoma
lymphoma
stomach neoplasms
squamous cell carcinoma
esophageal squamous cell carcinoma
squamous cell carcinoma
leydig cell tumor
seminoma
teratoma
colon cancer
lung neoplasms
small cell lung carcinoma
prostate cancer
atypical ductal hyperplasia
carcinoma in situ
ductal carcinoma
intraductal papilloma
cardiac myxoma
myxoma
oropharyngeal neoplasms
squamous carcinoma
squamous cell carcinoma
lymphoma
retinoblastoma
aids-related lymphoma
gastric carcinoma
lymphoma
nasopharyngeal carcinoma
anaplastic astrocytoma
astrocytic tumor
astrocytoma
glioblastoma
retinoblastoma
squamous cell carcinoma
breast carcinoma
hepatoblastoma
hepatocellular carcinoma
colon cancer
colonic adenocarcinoma
neuroendocrine tumor
carcinoma in situ
intraepithelial neoplasia
pancreas cancer
pancreatic adenocarcinoma
pancreatic intraepithelial neoplasia
precancerous conditions
carcinoma in situ
ductal carcinoma
fibrosarcoma
mammary carcinoma
nipple adenoma
squamous metaplasia
gastrointestinal stromal tumor
stromal tumor
angioimmunoblastic t-cell lymphoma
follicular lymphoma
lymphoma
marginal zone b-cell lymphoma
peripheral t-cell lymphoma
pseudolymphoma
t-cell lymphoma
precancerous conditions
squamous cell carcinoma
borderline tumor
endometrioid carcinoma
ovarian cancer
ovarian carcinoma
mycosis fungoides
paraganglioma
parasympathetic paraganglioma
laryngeal squamous cell carcinoma
precancerous conditions
precancerous lesion
precancerous lesions
squamous cell carcinoma
benign schwannoma
neurilemmoma
neurofibroma
neurofibromatosis
peripheral nerve sheath tumor
schwannoma
gastric cancer
stomach neoplasms
anaplastic lymphoma
inflammatory myofibroblastic tumor
lung tumor
lymphoma
squamous carcinoma
squamous cell carcinoma
oral squamous cell carcinoma
squamous cell carcinoma
ovarian carcinoma
uterine adenocarcinoma
uterine carcinoma
pecoma
perivascular epithelioid cell tumor
uterine pecoma
hemangiosarcoma
prostate cancer
acute myeloid leukemia
chronic myelomonocytic leukemia
essential thrombocythemia
hodgkin lymphoma
juvenile myelomonocytic leukemia
leukemia
lymphoma
malignant lymphoma
myeloid leukemia
myeloid neoplasm
polycythemia vera
refractory anemia
refractory anemia with ringed sideroblasts
lymphoma
t-cell lymphoma
bone neoplasms
malignant tumor of bone
tumor of bone
rhabdomyosarcoma
transitional cell carcinoma
precancerous conditions
preneoplastic lesions
cyst
cysts
adenocarcinoma in situ
precancerous conditions
colorectal carcinoma
colorectal neoplasms
retinoblastoma
premalignant lesions
prostate cancer
melanoma
histiocytosis
lymphoma
lymphoproliferative disease
carcinoma in situ
intraepithelial neoplasia
laryngeal carcinoma
precancerous conditions
squamous cell carcinoma
renal cell carcinoma
adult wilms tumor
alveolar soft part sarcoma
congenital mesoblastic nephroma
fibrosarcoma
infantile fibrosarcoma
mesoblastic nephroma
neuroectodermal tumor
pediatric renal cell carcinoma
renal carcinoma
renal cell carcinoma
renal neoplasm
renal synovial sarcoma
rhabdoid tumor
sarcoma
synovial sarcoma
wilms tumor
cervical cancer
cervical intraepithelial neoplasia
intraepithelial neoplasia
choriocarcinoma
gestational trophoblastic disease
hydatidiform mole
trophoblastic neoplasms
trophoblastic tumor
aggressive angiomyxoma
angiomyxoma
myxoma
leukemia
myeloid leukemia
myeloid tumor
carcinoma of prostate
prostatic carcinoma
transitional cell carcinoma
transitional cell carcinoma of prostate
gastrointestinal stromal tumor
mesenchymal tumor
stromal tumor
cervical intraepithelial neoplasia
intraepithelial neoplasia
colorectal cancer
colorectal neoplasms
leukemia
bladder cancer
colon cancer
lymphoma
melanoma
cervical cancer
cervical dysplasia
warts
intraepithelial neoplasia
prostate cancer
prostate with cancer
prostatic intraepithelial neoplasia
follicular carcinoma
thyroid carcinoma
malignant pheochromocytoma
pheochromocytoma
lymphoma
primary effusion lymphoma
ductal adenocarcinoma
mixed ductal-endocrine carcinoma
pancreatic cancer
pancreatic carcinoma
pancreatic ductal adenocarcinoma
leukaemia
leukemia
cervical intraepithelial neoplasia
intraepithelial neoplasia
squamous metaplasia
breast cancer
breast carcinoma
lung cancer
lung neoplasms
pulmonary adenocarcinoma
salivary gland carcinoma
salivary gland neoplasms
transitional cell carcinoma
breast cancer
nevus
breast cancer
breast carcinoma
infiltrating breast cancer
infiltrating breast carcinoma
invasive breast carcinoma
hemangiopericytoma
lung neoplasms
leukemia
lymphoma
prostate carcinoma
hepatoblastoma
hepatocellular carcinoma
preneoplastic nodules
lung cancer
mesothelioma
lymphoma
malignant lymphoma
papillary thyroid carcinoma
thyroid cancer
thyroid carcinoma
hepatocellular carcinoma
carcinoid
carcinoid tumor
jugulotympanic paraganglioma
neuroendocrine tumor
paraganglioma
pheochromocytoma
adenocarcinoid tumor
desmoplastic small round cell tumor
granulosa cell tumor
hilus cell tumor
krukenberg tumor
luteoma
melanoma
sertoli-leydig cell tumor
stromal tumor
pancreatic adenocarcinoma
adenomatous polyposis coli
gastric adenocarcinoma
gastric cancer
gastric carcinoma
polyposis coli
stomach neoplasms
breast carcinoma
metastatic breast carcinoma
breast cancer
classic hodgkin lymphoma
classical hodgkin lymphoma
hodgkin disease
hodgkin lymphoma
lymphoma
retinoblastoma
colorectal cancer
colorectal neoplasms
ovarian epithelial cancer
hepatocellular carcinoma
liver cancer
follicular adenoma
follicular carcinoma
papillary thyroid carcinoma
thyroid cancer
thyroid carcinoma
melanoma
colorectal cancer
colorectal carcinoma
colorectal neoplasms
lung neoplasms
pulmonary adenocarcinoma
gallbladder cancer
oligodendroglioma
retinoblastoma
breast cancer
prostate cancer
hodgkin disease
hodgkin lymphoma
lymphoma
pulmonary small cell carcinoma
classic hodgkin lymphoma
hodgkin disease
hodgkin lymphoma
lymphoma
pulmonary small cell carcinoma
esophageal cancer
esophageal squamous cell carcinoma
squamous cell carcinoma
colorectal cancer
glioblastoma
glioblastoma multiforme
glioma
cysts
hepatocellular adenoma
osteosarcoma
leiomyoma
leiomyomata
pheochromocytoma
myoepithelial carcinoma
myoepithelial tumor
myoepithelioma
benign schwannoma
neurilemmoma
schwannoma
ovarian carcinoma
serous ovarian carcinoma
ductal adenocarcinoma
pancreatic adenocarcinoma
pancreatic ductal adenocarcinoma
cervical intraepithelial neoplasia
cin 2
intraepithelial neoplasia
precancerous conditions
malignant melanoma
melanoma
bone lymphoma
bone neoplasms
diffuse large b-cell lymphoma
lymphoma
lymphoma of bone
endometrioid adenocarcinoma
endometrioid carcinoma
lung neoplasms
ovarian endometrioid tumor
bone tumour
fibrosarcoma
low-grade fibromyxoid sarcoma
sarcoma
soft tissue tumor
borderline tumor
cyst
intratubular germ cell neoplasia
teratoma
sarcomatoid carcinoma
squamous carcinoma
squamous cell carcinoma
lung cancer
lung neoplasms
non-small cell lung cancer
myoepithelial carcinoma
myoepithelial tumor
myoepithelioma
tumor of soft tissue
endometrial stromal sarcoma
sarcoma
stromal sarcoma
dedifferentiated liposarcoma
liposarcoma
astrocytoma
gemistocytic astrocytoma
glioma
grade 2 astrocytoma
cutaneous t-cell lymphoma
large plaque parapsoriasis
lymphoma
lymphomatoid papulosis
parapsoriasis
pityriasis lichenoides chronica
t-cell lymphoma
acute lymphoblastic leukemia
chronic myeloid leukemia
chronic myeloproliferative disorders
leukemia
lymphoblastic leukemia
myeloid leukemia
myeloproliferative disorders
precancerous conditions
stomach neoplasms
lung neoplasms
breast carcinoma
gastrointestinal stromal tumor
stromal tumor
retinoblastoma
teratocarcinoma
endometrial stromal sarcoma
leiomyoma
sarcoma
stromal sarcoma
colon cancer
thyroid carcinoma
thyroid nodule
ovarian epithelial cancer
borderline tumor
ovarian cancer
ovarian carcinoma
serous carcinoma
prostate cancer
glioma
lung neoplasms
anaplastic large cell lymphoma
angioimmunoblastic t-cell lymphoma
immunoblastic lymphadenopathy
lymphoblastic lymphoma
lymphoma
peripheral t-cell lymphoma
t-cell lymphoma
fibrosarcoma
aberrant crypt
pancreatoblastoma
leukemia
leukemias
rectal cancer
hairy cell leukaemia
leukaemia
leukemia
merkel cell carcinoma
bronchioloalveolar carcinoma
lung neoplasms
acute myelogenous leukemia
leukemia
lymphoma
myelodysplastic syndrome
myelodysplastic syndromes
myelogenous leukemia
myeloproliferative disorder
non-hodgkin lymphoma
gastrointestinal stromal tumour
leiomyosarcoma
rectal leiomyosarcoma
stromal tumour
basal cell carcinoma
malignant eyelid tumour
pilomatrixoma
syringocystadenoma papilliferum
syringoma
trichilemmoma
trichoepithelioma
trichofolliculoma
cutaneous melanoma
melanoma
uveal melanoma
follicular dendritic cell sarcoma
sarcoma
tonsillar neoplasms
salivary gland neoplasms
multiple myeloma
myeloma
adenomyoma
ovarian cancer
breast carcinoma
endometrial cancer
endometrial carcinoma
breast cancer
breast carcinoma
ductal breast cancer
invasive ductal breast cancer
neurilemmoma
schwannoma
lung neoplasms
precancerous conditions
squamous cell carcinoma
carcinoid
carcinoid tumor
colonic adenocarcinoma
paranasal sinus neoplasms
bronchioloalveolar carcinoma
lung neoplasms
squamous cell carcinoma
leukemia
leukemias
cervical cancer
cervical intraepithelial neoplasia
intraepithelial neoplasia
melanoma
skin cancer
thin melanoma
glioma
malignant glioma
colon cancer
glioma
lymphoma
malignant glioma
melanoma
multiple myeloma
myeloma
prostate cancer
renal cell carcinoma
lymphoma
acute myelogenous leukemia
chronic myelomonocytic leukemia
leukemia
lymphoma
myelodysplastic syndromes
myelogenous leukemia
refractory anemia
refractory anemia with excess blasts
refractory anemia with ringed sideroblasts
oncocytoma
renal oncocytoma
brenner tumor
compound nevus
nevus
ganglioglioma
lung adenocarcinoma
lung neoplasms
follicular thyroid carcinoma
insulinoma
malignant thyroid tumor
medullary thyroid carcinoma
parathyroid tumor
pheochromocytoma
pituitary tumor
thyroid carcinoma
thyroid tumor
cervical carcinoma
cervical intraepithelial neoplasia
intraepithelial neoplasia
squamous intraepithelial neoplasia
neuroblastoma
atypical fibroxanthoma
balloon cell melanoma
lipoma
liposarcoma
melanoma
pleomorphic lipoma
pleomorphic liposarcoma
sarcoma
merkel cell carcinoma
neuroendocrine carcinoma
cutaneous b-cell lymphoma
immunocytoma
lymphoma
plasma cell dyscrasia
pseudolymphoma
multiple myeloma
myeloma
histiocytosis
lymphoma
peripheral t-cell lymphoma
t-cell lymphoma
anaplastic large cell lymphoma
lymphoma
non-hodgkin lymphoma
epithelial ovarian carcinoma
ovarian cancer
ovarian carcinoma
mucoepidermoid carcinoma
vascular tumor
penile carcinoma
embryonal carcinoma
germ cell tumour
germinoma
testicular germ cell tumour
choriocarcinoma
hydatidiform mole
leukaemia
promyelocytic leukaemia
cervical cancer
cervical intraepithelial neoplasia
cervical intraepithelial neoplasia grade
intraepithelial neoplasia
breast carcinoma
invasive breast carcinoma
prostate cancer
lymphoma
mantle cell lymphoma
nonmelanoma skin cancer
skin cancer
prostate carcinoma
prostate tumor
prostatic carcinoma
hodgkin disease
lymphoma
squamous cell carcinoma
tonsillar cancer
tonsillar neoplasms
prostate cancer
prostatic cancer
colorectal carcinoma
colorectal neoplasms
gastrointestinal stromal tumor
stromal tumor
lymphoma
t-cell lymphoma
fibroma
proliferative fasciitis
gastrointestinal stromal tumor
stomach neoplasms
stromal tumor
hepatic cancer
hypopigmented mycosis fungoides
mycosis fungoides
cervical carcinoma
cervical intraepithelial neoplasia
cin ii
intraepithelial neoplasia
precancerous lesion
ovarian carcinoma
hepatocellular carcinoma
hepatoma
lung cancer
lung neoplasms
non-small cell lung cancer
squamous cell carcinoma
papillary thyroid cancer
thyroid cancer
prostate cancer
differentiated thyroid carcinoma
follicular carcinoma
thyroid cancer
thyroid carcinoma
thyroid tumor
ovarian adenocarcinoma
ovarian cancer
lymphoma
malignant lymphoma
non-hodgkin lymphoma
t-cell lymphoma
t-cell non-hodgkin lymphoma
cutaneous squamous cell carcinoma
epithelioid sarcoma
mesenchymal neoplasm
sarcoma
squamous cell carcinoma
cervical intraepithelial neoplasia
high-grade squamous intraepithelial lesion
intraepithelial neoplasia
low-grade squamous intraepithelial lesion
squamous intraepithelial lesion
renal cell carcinoma
renal tumor
astrocytoma
giant cell glioblastoma
glioblastoma
glioblastoma multiforme
pleomorphic xanthoastrocytoma
neurilemmoma
paranasal sinus neoplasms
peripheral nerve sheath tumor
schwannoma
carcinoid
carcinoid tumor
lung neoplasms
neuroendocrine carcinoma
neuroendocrine tumor
myxoid chondrosarcoma
soft tissue tumor
acute myelomonocytic leukemia
chronic myelomonocytic leukemia
leukemia
renal rhabdoid tumor
renal tumor
rhabdoid tumor
thymoma
central nervous system hemangioblastoma
hemangioblastoma
benign bone tumor
benign cartilaginous neoplasm
bone neoplasms
bone tumor
cartilaginous neoplasm
mesenchymoma
osteochondroma
atypical teratoid rhabdoid tumor
central nervous system neoplasms
choroid plexus carcinoma
cns neoplasm
rhabdoid tumor
teratoma
dermatofibroma
melanoma
meningioma
cerebellar neoplasms
cns embryonal tumor
medulloblastoma
angiosarcoma
hemangioendothelioma
hemangioma
hemangiosarcoma
lymphangioma
splenic angiosarcoma
vascular tumor
hepatosplenic t-cell lymphoma
leukemia
lymphoma
nk cell leukemia
peripheral t-cell lymphoma
t cell lymphoma
t-cell large granular lymphocyte leukemia
t-cell lymphoma
capillary hemangioma
hemangioma
inflammatory myofibroblastic tumor
inflammatory pseudotumor
lip neoplasms
neuroma
traumatic neuroma
ovarian cancer
lung cancer
lung neoplasms
inflammatory myofibroblastic tumour
paranasal sinus neoplasms
leiomyoma
neurofibroma
neurofibromatosis
neurofibromatosis type
fibrous histiocytoma
leiomyosarcoma
malignant fibrous histiocytoma
pleomorphic leiomyosarcoma
sarcoma
pancreatic cancer
central nervous system tumor
ependymoma
temporal lobe tumor
central nervous system tumor
glioma
medulloblastoma
colonic adenoma
melanoma
nevus
breast carcinoma
carcinoma in situ
ductal carcinoma
invasive ductal carcinoma
bladder carcinoma
carcinoma in situ
transitional cell carcinoma
breast carcinoma
melanoma
acute myeloid leukemia
leukemia
myeloid leukemia
germ cell tumour
germinoma
malignant germ cell tumour
testicular germ cell tumour
endometrial atypical hyperplasia
endometrial cancer
endometrial carcinoma
cervical cancer
squamous cell carcinoma
lung neoplasms
pancreatic cancer
pancreatic tumor
squamous cell carcinoma
colorectal cancer
colorectal neoplasms
serrated adenoma
glioma
medulloblastoma
breast cancer
melanoma
insulinoma
cutaneous squamous cell carcinoma
squamous cell carcinoma
leukemia
colorectal cancer
colorectal neoplasms
pleomorphic rhabdomyosarcoma
rhabdomyosarcoma
sarcoma
soft tissue tumour
cyst
cysts
atypical meningioma
meningioma
bladder carcinoma
cholangiocarcinoma
hepatocellular carcinoma
mixed hepatocellular cholangiocarcinoma
breast carcinoma
cysts
haemangioma
hemangioma
lung neoplasms
pulmonary neoplasm
bone tumour
sarcoma
synovial sarcoma
diffuse large b-cell lymphoma
follicular lymphoma
lymphoma
mantle cell lymphoma
gastric cancer
intestinal neoplasms
stomach neoplasms
leukemia
lymphoma
fibrous histiocytoma
giant cell tumor
lung neoplasms
malignant fibrous histiocytoma
hodgkin disease
lung cancer
lung neoplasms
squamous metaplasia
endometrioid adenocarcinoma
astrocytoma
pancreatic cancer
lymphoma
nasopharyngeal neoplasms
lymphoma
hepatocellular carcinoma
liver cancer
invasive lobular carcinoma
lobular carcinoma
histiocytosis
uterine carcinoma
benign thyroid tumor
insular carcinoma
thyroid tumor
lymphoma
hepatocellular carcinoma
renal carcinoma
renal tumor
ovarian carcinoma
pilomatricoma
pilomatrixoma
retinoblastoma
cervical carcinoma
acute promyelocytic leukaemia
leukaemia
leukemia
promyelocytic leukaemia
bronchioloalveolar carcinoma
lung neoplasms
precancerous conditions
pulmonary adenocarcinoma
pulmonary atypical adenomatous hyperplasia
hepatocellular carcinoma
melanoma
plasmacytoma
lung cancer
lung neoplasms
lung squamous cell carcinoma
squamous cell carcinoma
prostate cancer
prostate carcinoma
prostate tumor
malignant melanoma
melanoma
melanoma in situ
hairy cell leukemia
leukemia
lung neoplasms
neuroendocrine neoplasm
malignant melanoma
melanoma
colloid carcinoma
ductal carcinoma
fibroadenoma
invasive ductal carcinoma
carcinoid
carcinoid tumor
neuroendocrine carcinoma
follicular adenoma
follicular carcinoma
bilateral breast carcinoma
breast carcinoma
carcinoma in situ
mammary carcinoma
adenomyoepithelioma
mammary carcinoma
myoepithelial tumor
myoepithelioma
intraneural perineurioma
neurofibroma
perineurioma
colorectal adenocarcinoma
colorectal carcinoma
colorectal neoplasms
lymphoma
neuroblastoma
rhabdomyosarcoma
sarcoma
synovial sarcoma
prostate cancer
prostatic carcinoma
follicular adenoma
thyroid cancer
thyroid carcinoma
thyroid tumor
follicular lymphoma
lymphoma
lymphoma
mammary carcinoma
breast cancer
leukemia
breast cancer
lung neoplasms
ovarian carcinoma
serous cystadenocarcinoma
fibroadenoma
phyllodes tumor
phyllodes tumour
neuroblastoma
breast cancer
carcinoma in situ
breast cancer
breast carcinoma
ductal carcinoma
fibroadenoma
infiltrating ductal carcinoma
breast cancer
carcinoma in situ
precancerous conditions
breast cancer
carcinoma in situ
ductal carcinoma
mucosa-associated lymphoid tissue
breast cancer
precancerous lesions
lung cancer
lung neoplasms
non-small cell lung cancer
oral scc
oral squamous cell carcinoma
squamous cell carcinoma
verrucous carcinoma
gastric adenoma
stomach neoplasms
tonsillar cancer
tonsillar neoplasms
tonsillar tumor
lung cancer
lung neoplasms
mesothelioma
non-small cell lung cancer
colonic carcinoma
colorectal carcinoma
colorectal neoplasms
rectal carcinoma
rectal tumour
cardiac myxoma
myxoma
myxosarcoma
prostate adenocarcinoma
lung adenocarcinoma
lung neoplasms
hepatocellular carcinoma
stomach neoplasms
cervical carcinoma
cervical intraepithelial neoplasia
intraepithelial neoplasia
intraepithelial neoplasm
prostate cancer
breast carcinoma
large cell neuroendocrine carcinoma
lung neoplasms
neuroendocrine carcinoma
pulmonary large cell neuroendocrine carcinoma
small cell lung carcinoma
squamous cell carcinoma
ewing sarcoma
lymphoma
merkel cell carcinoma
neuroectodermal tumor
neuroendocrine tumor
non-hodgkin lymphoma
sarcoma
malignant mesothelioma
mesothelioma
pleural malignant mesothelioma
thyroid nodule
bone neoplasms
mesenchymal chondrosarcoma
soft tissue tumor
lymphoma
malignant lymphoma
cervical intraepithelial neoplasia
intraepithelial neoplasia
breast cancer
mammary adenocarcinoma
lymphoma
plasma cell tumor
plasmablastic lymphoma
primary effusion lymphoma
sarcoma
dedifferentiated liposarcoma
fibrous histiocytoma
liposarcoma
malignant fibrous histiocytoma
well-differentiated liposarcoma
follicular adenoma
follicular carcinoma
thyroid carcinoma
thyroid tumor
precancerous conditions
preneoplastic foci
bladder cancer
preneoplastic lesions
rectal tumor
gastric carcinoma
gastric mucosa with intestinal metaplasia
precancerous conditions
stomach cancer
stomach neoplasms
astrocytic tumor
astrocytoma
gliofibroma
neuroblastoma
amelanotic melanoma
glial tumor
leiomyoma
melanoma
fibrous histiocytoma
malignant fibrous histiocytoma
malignant tumor of bone
tumor of bone
cystic teratoma
lung neoplasms
pleuropulmonary blastoma
pulmonary blastoma
teratoma
bone neoplasms
breast cancer
preneoplastic lesions
gastric cancer
stomach neoplasms
lung neoplasms
pulmonary adenocarcinoma
small cell lung carcinoma
squamous cell carcinoma
colonic adenoma
intestinal carcinoma
intestinal tumour
stromal tumour
angiomyolipoma
renal angiomyolipoma
cardiac myxoma
myxoma
lymphoma
malignant lymphoma
borderline tumor
leiomyoma
bone neoplasms
lymphoma
malignant lymphoma
mesenchymal chondrosarcoma
neuroectodermal tumor
osteosarcoma
sarcoma
small cell osteosarcoma
tumor of bone
borderline tumor
stromal tumor
bone neoplasms
giant cell tumor
giant cell tumor of bone
tumor of bone
melanoma
lung adenocarcinoma
lung cancer
lung neoplasms
breast sarcoma
fibrous histiocytoma
giant cell tumor
malignant fibrous histiocytoma
sarcoma
angiomyolipoma
biphasic synovial sarcoma
renal cell carcinoma
renal neoplasm
renal synovial sarcoma
sarcoma
sarcomatoid renal cell carcinoma
sarcomatoid transitional cell carcinoma
synovial sarcoma
transitional cell carcinoma
breast carcinoma
thyroid gland tumor
cysts
ductal adenocarcinoma
ductal carcinoma
pancreatic ductal adenocarcinoma
pancreatic tumor
grade squamous intraepithelial lesion
high grade squamous intraepithelial lesion
squamous intraepithelial lesion
sarcoma
lung neoplasms
dysembryoplastic neuroepithelial tumor
neuroectodermal tumor
neuroepithelial tumor
oligodendroglioma
lymphoma
t-cell lymphoma
cysts
papillary thyroid carcinoma
thyroid carcinoma
burkitt lymphoma
follicular carcinoma
lymphoma
mantle cell lymphoma
thyroid lymphoma
cysts
lymphoma
maltoma
mucosa-associated lymphoid tissue
lipoma
lipomatous tumor
liposarcoma
malignant lipomatous tumor
mesenchymal tumor
myxoid liposarcoma
pleomorphic liposarcoma
tumor of soft tissue
well-differentiated liposarcoma
cervical intraepithelial neoplasia
intraepithelial neoplasia
gastric cancer
stomach neoplasms
oral squamous cell carcinoma
squamous cell carcinoma
squamous cell papilloma
warts
laryngeal squamous cell carcinoma
squamous cell carcinoma
squamous cell carcinoma
bronchioloalveolar carcinoma
lung cancer
lung neoplasms
pulmonary adenocarcinoma
pancreatic adenocarcinoma
hemangioendothelioma
hemangioma
extra-adrenal paraganglioma
paraganglioma
carcinoma in situ
ductal carcinoma
fibroadenoma
malignant phyllodes tumor
phyllodes tumor
malignant mesothelioma
mesothelioma
desmoplastic melanoma
malignant melanoma
malignant peripheral nerve sheath tumor
melanoma
neurofibroma
nevus
ovarian carcinoma
peripheral nerve sheath tumor
schwannoma
spindle cell melanoma
carcinoma in situ
squamous cell carcinoma
adenomatous polyposis coli
colorectal adenoma
familial adenomatous polyposis
gastric adenocarcinoma
gastric adenoma
gastric atrophy
polyposis coli
stomach neoplasms
cutaneous melanoma
desmoplastic melanoma
melanoma
melanoma in situ
dysplastic nevi
dysplastic nevus
dysplastic nevus syndrome
melanoma
nevus
precancerous conditions
medullary thyroid carcinoma
thyroid carcinoma
diffuse large b-cell lymphoma
high-grade lymphoma
lymphoma
malignant lymphoma
malt lymphoma
mucosa-associated lymphoid tissue
carcinoma in situ
intraepithelial neoplasia
vaginal intraepithelial neoplasia
neuroendocrine tumor
hepatocellular adenoma
colorectal cancer
colorectal carcinoma
colorectal neoplasms
well differentiated colorectal carcinoma
ganglioglioma
teratoma
adenomyoma
colorectal carcinoma
colorectal neoplasms
gastrointestinal stromal tumor
stromal tumor
bladder cancer
malignant peripheral nerve sheath tumor
peripheral nerve sheath tumor
lung cancer
lung neoplasms
thyroid nodule
leukemia
lymphoma
myeloid leukemia
sarcoma
soft tissue sarcoma
colorectal cancer
colorectal neoplasms
breast cancer
renal cancer
renal cell cancer
epithelial ovarian cancer
ovarian cancer
adenomatous polyposis coli
colorectal neoplasms
gastric cancer
polyposis coli
stomach neoplasms
barrett adenocarcinoma
gastric carcinoma
gastric tumor
lymphoma
malignant gastric tumor
sarcoma
stomach neoplasms
undifferentiated gastric carcinoma
alveolar rhabdomyosarcoma
rhabdomyosarcoma
melanoma
melanotic schwannoma
neurilemmoma
schwannoma
lung neoplasms
mesothelioma
pleural mesothelioma
pleural tumor
pulmonary tumor
glomus tumor
lung neoplasms
soft tissue tumor
anaplastic astrocytoma
astrocytoma
cyst
dysembryoplastic neuroepithelial tumor
neuroepithelial tumor
oligoastrocytoma
sebaceous carcinoma
benign bone tumor
bone neoplasms
bone tumor
bone tumour
chondroblastoma
chondromyxoid fibroma
cysts
fibroma
giant cell tumor
giant cell tumor of bone
tumor of bone
lung cancer
lung neoplasms
non-small cell lung cancer
recurrent lung cancer
lung neoplasms
lung adenocarcinoma
lung neoplasms
retinoblastoma
multiple myeloma
myeloma
cyst
cysts
dermoid
dermoid cyst
precancerous conditions
squamous cell carcinoma
cervical cancer
cervical carcinoma
cervical squamous cell carcinoma
lymphoma
squamous cell carcinoma
t-cell rich b-cell lymphoma
benign mixed tumor
cervical cancer
invasive cervical cancer
ovarian cancer
adrenocortical adenoma
pheochromocytoma
hemangioma
lung neoplasms
sarcoma
breast carcinoma
carcinoma in situ
ductal carcinoma
invasive breast carcinoma
bone neoplasms
mesenchymal chondrosarcoma
non-functioning pituitary adenoma
pituitary adenoma
lung neoplasms
mesothelioma
cervical carcinoma
cervical squamous cell carcinoma
squamous cell carcinoma
colorectal cancer
colorectal carcinoma
colorectal neoplasms
breast cancer
breast carcinoma
colorectal cancer
colorectal carcinoma
glioblastoma
prostatic tumor
breast cancer
breast carcinoma
breast cancer
prostate cancer
lymphoma
nasopharyngeal neoplasms
astrocytic tumor
astrocytoma
central nervous system neoplasms
glioblastoma
malignant astrocytoma
neuroblastoma
neuroectodermal tumor
olfactory neuroblastoma
osteosarcoma
carcinosarcoma
malignant mixed mullerian tumor
sarcomatoid carcinoma
bladder cancer
transitional cell carcinoma
cervical intraepithelial neoplasia
cervix cancer
cervix carcinoma
intraepithelial neoplasia
aggressive lymphoma
diffuse large b-cell lymphoma
follicular lymphoma
high-grade lymphoma
low-grade lymphoma
lymphoma
leukemias
colonic cancers
colorectal cancer
colorectal neoplasms
ovarian carcinoma
breast cancer
breast cancer
breast carcinoma
prostate cancer
prostate carcinoma
prostate tumor
neuroblastoma
colorectal cancer
colorectal carcinoma
colorectal neoplasms
stage colorectal carcinoma
glioblastoma
glioma
glioblastoma
glioblastoma multiforme
glioma
lung neoplasms
sarcoma
synovial sarcoma
liposarcoma
round cell liposarcoma
breast cancer
lung cancer
small cell lung cancer
gastric adenocarcinoma
gastric cancer
gastric carcinoma
stomach neoplasms
borderline tumor
pancreatic carcinoma
cervical intraepithelial neoplasia
intraepithelial neoplasia
sarcoma
pancreatic carcinoma
pancreatic adenocarcinoma
retinoblastoma
pancreatic adenocarcinoma
pancreatic cancer
bronchioloalveolar adenocarcinoma
lung neoplasms
pulmonary adenocarcinoma
esophageal cancer
esophageal scc
esophageal squamous cell carcinoma
squamous cell carcinoma
colon cancer
gastric carcinoma
stomach neoplasms
pleomorphic adenoma
cyst
cysts
oral scc
oral squamous cell carcinoma
squamous cell carcinoma
oral scc
squamous cell cancer
pharyngeal cancer
precancer
neuroblastoma
breast cancer
lymphoma
adrenal carcinoma
ovarian carcinoma
bladder cancer
hepatocellular carcinoma
gastric cancer
gastric carcinoma
lung cancer
lung neoplasms
lung tumour
squamous cell carcinoma
bronchial squamous metaplasia
lung cancer
lung neoplasms
non-small cell lung cancer
squamous cell carcinoma
squamous metaplasia
gastric lymphoma
lymphoma
mucosa-associated lymphoid tissue
stomach neoplasms
colorectal neoplasms
insulinoma
leukemia
prostatic adenocarcinoma
prostatic cancer
diffuse large b-cell lymphoma
follicular lymphoma
lymphoma
ependymoma
glial tumor
pituitary neoplasms
prostate cancer
breast cancer
carcinoma in situ
ductal carcinoma
male breast cancer
fibrosarcoma
cyst
cysts
epidermal cyst
renal tumor
cyst
cysts
gastric leiomyoma
leiomyoma
serous cystadenoma
follicular lymphoma
lymphoma
malignant lymphoma
malt lymphoma
marginal zone b-cell lymphoma
mucosa-associated lymphoid tissue
mucosa-associated lymphoid tissue lymphoma
parotid gland tumor
stomach neoplasms
carcinosarcoma
rhabdomyosarcoma
sarcoma
stomach neoplasms
angiosarcoma
hemangiosarcoma
ependymoma
endometrial carcinoma
endometrial endometrioid adenocarcinoma
endometrioid adenocarcinoma
acute myelogenous leukemia
leukemia
myelodysplastic syndrome
myelogenous leukemia
breast cancer
retinoblastoma
breast cancer
carcinoma in situ
ductal carcinoma
intermediate-grade dcis
invasive breast cancer
invasive ductal carcinoma
breast cancer
ductal carcinoma
invasive ductal carcinoma
malignant melanoma
melanoma
basal cell carcinoma
mammary adenocarcinoma
malignant pleural mesothelioma
mesothelioma
pleural mesothelioma
anaplastic thyroid cancer
anaplastic thyroid carcinoma
thyroid cancer
thyroid carcinoma
colon cancer
colon carcinoma
colonic adenocarcinoma
colonic adenoma
colorectal adenocarcinoma
esophageal adenocarcinoma
gastrointestinal stromal tumor
stromal tumor
medullary thyroid carcinoma
precancerous conditions
thyroid carcinoma
lung neoplasms
bacillary angiomatosis
sarcoma
cyst
cysts
ductal adenocarcinoma
mucinous cystadenocarcinoma
angiomyolipoma
oncocytoma
renal oncocytoma
angiomyolipoma
phyllodes tumor
phyllodes tumor of breast
bone tumour
fibroosseous pseudotumor of digits
myositis ossificans
osteosarcoma
high-grade prostatic intraepithelial neoplasia
intraepithelial neoplasia
prostate cancer
prostatic intraepithelial neoplasia
gallbladder adenocarcinoma
krukenberg tumor
astrocytoma
glial tumor
glioblastoma
glioblastoma multiforme
glioma
pineal region tumor
prostate cancer
prostate cancer
prostatic adenocarcinoma
adenosarcoma
mullerian adenosarcoma
acute myeloblastic leukemia
endometrial stromal sarcoma
gastrointestinal stromal tumor
leiomyoma
leiomyosarcoma
leukemia
mast cell leukemia
mastocytosis
mesenchymal tumor
sarcoma
seminoma
stromal sarcoma
stromal tumor
uterine leiomyosarcoma
cervical cancer
cervical intraepithelial neoplasia
intraepithelial neoplasia
cervical cancer
stage cervical cancer
adenocarcinoma in situ
serous carcinoma
ovarian carcinoma
gastrointestinal stromal tumor
lung neoplasms
paraganglioma
renal carcinoma
stromal tumor
large cell neuroendocrine carcinoma
lung cancer
lung neoplasms
neuroendocrine carcinoma
pulmonary large cell neuroendocrine carcinoma
squamous cell carcinoma
squamous cell carcinoma
osteosarcoma
bone neoplasms
breast cancer
chronic atrophic gastritis
gastric carcinoma
stomach neoplasms
bone neoplasms
extraskeletal osteosarcoma
osteosarcoma
retinoblastoma
surface osteosarcoma
acute leukemia
blast crisis
chronic myelogenous leukemia
leukemia
leukemias
myelogenous leukemia
myeloproliferative disorder
lymphoma
t cell lymphoma
angiomyolipoma
endometrial stromal sarcoma
lung neoplasms
lymphangioleiomyomatosis
mesenchymal tumour
pecoma
perivascular epithelioid cell tumour
sarcoma
stromal sarcoma
uterine pecoma
immunocytoma
lymphoma
malignant lymphoma
mastocytosis
systemic mastocytosis
pituitary adenoma
pituitary gland tumour
pituitary neoplasms
pituitary tumour
lymphoma
primary effusion lymphoma
sarcoma
b cell chronic lymphocytic leukaemia
chronic lymphocytic leukaemia
leukaemia
leukemia
lymphocytic leukaemia
glioblastoma
prostate cancer
prostate carcinoma
prostate tumor
ovarian cancer
esophageal adenocarcinoma
myxoma
odontogenic myxoma
odontogenic tumor
giant cell tumor
adenoid cystic carcinoma
adenomatoid odontogenic tumor
ameloblastic fibroma
ameloblastic fibrosarcoma
ameloblastoma
fibroma
fibrosarcoma
odontogenic tumor
odontoma
cellular schwannoma
neurilemmoma
schwannoma
carcinoid
carcinoid tumor
islet cell carcinoma
neuroendocrine tumor
cysts
lymphangioma
dermatofibrosarcoma
dermatofibrosarcoma protuberans
fibrosarcoma
hemangiopericytoma
leiomyosarcoma
mesenchymal tumor
sarcoma
synovial sarcoma
anaplastic large cell lymphoma
anaplastic lymphoma
lymphoma
gastrointestinal stromal tumor
leiomyosarcoma
melanoma
neuroendocrine tumor
stromal tumor
gastric carcinoma
stomach neoplasms
borderline tumour
ovarian carcinoma
ovarian cystadenoma
recurrent ovarian carcinoma
malignant melanoma
melanoma
prostate cancer
carcinoma in situ
ductal carcinoma
breast cancer
hodgkin disease
gastric adenocarcinoma
stomach cancer
stomach neoplasms
benign lipomatous tumor
lipoma
lipomatous tumor
spindle cell lipoma
gastric adenocarcinoma
gastric cancer
stomach neoplasms
acinic cell carcinoma
acinic cell carcinoma of parotid
carcinoma of parotid
parotid acinic cell carcinoma
squamous cell carcinoma
breast cancer
invasive breast cancer
chronic lymphocytic leukemia
leukemia
lymphocytic leukemia
meningioma
acute myelocytic leukemia
acute promyelocytic leukemia
leukemia
myelocytic leukemia
promyelocytic leukemia
fibroma
breast cancer
breast carcinoma
colon adenocarcinoma
colonic adenocarcinoma
colorectal adenocarcinoma
acinic cell carcinoma
serrated adenoma
adenoid cystic carcinoma
epithelial-myoepithelial carcinoma
mucoepidermoid carcinoma
salivary gland neoplasms
ductal adenocarcinoma
lung adenocarcinoma
lung neoplasms
squamous cell carcinoma
breast cancer
duct carcinoma
mammary carcinoma
squamous cell carcinoma
hepatocellular carcinoma
bone neoplasms
ewing sarcoma
ewing sarcoma of bone
neuroblastoma
neuroectodermal tumor
sarcoma
sarcoma of bone
central nervous system neoplasms
hemangioblastoma
renal cell carcinoma
prostate cancer
prostatic adenocarcinoma
papillary thyroid carcinoma
thyroid carcinoma
thyroid tumor
appendiceal tumor
endometrial carcinoma
endometrial endometrioid adenocarcinoma
endometrioid adenocarcinoma
stage iib endometrial carcinoma
lymphoma
malt lymphoma
marginal zone b-cell lymphoma
mucosa-associated lymphoid tissue
adenoid cystic carcinoma
precancerous conditions
leukemia
glioblastoma
retinoblastoma
intraepithelial neoplasia
pancreatic cancer
pancreatic intraepithelial neoplasia
adenoid cystic carcinoma
nasopharyngeal carcinoma
nasopharyngeal neoplasms
hepatocellular carcinoma
acute leukaemia
leukaemia
leukemia
bladder cancer
transitional cell carcinoma
bladder cancer
germ cell tumor
penile cancer
prostate carcinoma
renal cell carcinoma
testicular germ cell tumor
follicular adenoma
follicular carcinoma
melanoma
papillary thyroid carcinoma
thyroid carcinoma
burkitt lymphoma
lymphoma
multiple myeloma
myeloma
glioblastoma
hodgkin disease
hodgkin lymphoma
lymphoma
oral squamous carcinoma
squamous carcinoma
squamous cell carcinoma
mammary cancer
mammary carcinoma
colorectal cancer
colorectal neoplasms
intestinal neoplasms
intestinal tumor
colorectal cancer
colorectal neoplasms
myeloma
hemangioma
prostate cancer
anaplastic astrocytoma
astrocytoma
glioblastoma
glioblastoma multiforme
malignant astrocytoma
diffuse large b-cell lymphoma
lymphoma
breast carcinoma
basal cell carcinoma
cutaneous melanoma
melanoma
skin cancer
squamous cell carcinoma
lymphoma
transitional cell carcinoma
breast cancer
colorectal cancer
colorectal neoplasms
prostatic carcinoma
colorectal cancer
colorectal neoplasms
pancreatic carcinoma
sarcoma
glioblastoma
breast cancer
cervical cancer
cervical intraepithelial neoplasia
cervix cancer
intraepithelial neoplasia
uterine cervix cancer
lung neoplasms
myelolipoma
pancreatic cancer
colorectal adenoma
colorectal neoplasms
lymphoma
nasopharyngeal neoplasms
non-hodgkin lymphoma
t cell lymphoma
neuroblastoma
bone tumour
cysts
thymic carcinoma
thymic epithelial tumour
thymoma
colorectal adenocarcinoma
colorectal cancer
colorectal carcinoma
colorectal neoplasms
ovarian adenocarcinoma
ovarian carcinoma
ovarian mucinous carcinoma
cervical adenocarcinoma
endometrial adenocarcinoma
endometrioid adenocarcinoma
mesenchymal tumour
mesonephric adenocarcinoma
minimal deviation adenocarcinoma
adult t-cell leukaemia
adult t-cell leukaemia lymphoma
intestinal neoplasms
leukaemia
lymphoma
malignant lymphoma
malt lymphoma
mantle cell lymphoma
marginal zone b-cell lymphoma
mucosa-associated lymphoid tissue
t-cell leukaemia
t-cell lymphoma
stomach neoplasms
gastric mesenchymal tumour
gastrointestinal stromal tumour
leiomyoma
mesenchymal tumour
stomach neoplasms
stromal tumour
hodgkin disease
multiple myeloma
myeloma
prostate cancer
anaplastic large cell lymphoma
anaplastic lymphoma
lymphoma
lymphomatoid papulosis
malignant lymphoma
mycosis fungoides
ovarian cancer
carcinoid
melanoma
nevus
lentigo maligna
melanoma
precancerous conditions
solar keratoses
solar keratosis
dermatofibrosarcoma
fibrous histiocytoma
malignant fibrous histiocytoma
myxoid malignant fibrous histiocytoma
sarcoma
liposarcoma
round cell liposarcoma
sarcoma
breast carcinoma
invasive breast carcinoma
soft tissue tumor
leukemia
lymphoblastic leukemia
lymphoma
sarcoma
bladder cancer
carcinoma in situ
retinoblastoma
endodermal sinus tumor
germ cell tumor
testicular yolk sac tumor
yolk sac tumor
gastrointestinal stromal tumor
stromal tumor
malignant peripheral nerve sheath tumour
neurofibroma
neurofibromatosis
peripheral nerve sheath tumour
recurrent mpnst
soft tissue tumour
follicular dendritic cell sarcoma
sarcoma
lung cancer
lung neoplasms
non-small cell lung cancer
pharyngeal cancer
squamous cell carcinoma
cervical cancer
breast cancer
breast carcinoma
carcinoma in situ
invasive breast carcinoma
lobular carcinoma
lobular carcinoma in situ
leiomyoma
leiomyomata
ovarian cancer
acute leukemia
leukemia
multiple myeloma
myeloma
carcinoma in situ
melanoma
melanoma in situ
precancerous conditions
hepatocellular carcinoma
angiosarcoma
bone neoplasms
epithelioid hemangioendothelioma
epithelioid hemangioma
hemangioendothelioma
hemangioma
hemangiosarcoma
tumor of bone
vascular tumor
vascular tumor of bone
giant cell tumor
pigmented villonodular synovitis
tenosynovial giant cell tumor
xanthoma
follicular adenoma
follicular carcinoma
precancerous conditions
thyroid anaplastic carcinoma
prostatic adenocarcinoma
mesenchymal neoplasm
ductal adenocarcinoma
pancreatic cancer
pancreatic carcinoma
pancreatic ductal adenocarcinoma
squamous cell carcinoma
breast cancer
ovarian cancer
burkitt lymphoma
diffuse large b-cell lymphoma
follicular lymphoma
lymphoma
melanoma
nevus
melanoma
spindle cell melanoma
uveal melanoma
breast cyst
cyst
granular cell tumor
fibroadenoma
fibrolipoma
fibroma
lipoma
melanoma
sarcoma
lung neoplasms
melanoma
nevus
superficial spreading melanoma
bone neoplasms
extrarenal rhabdoid tumor
malignant extrarenal rhabdoid tumor
rhabdoid tumor
fibroma
carcinoma of small intestine
intestinal neoplasms
neuroendocrine carcinoma
bone neoplasms
osteochondroma
duct carcinoma
salivary duct carcinoma
urethral neoplasms
desmoplastic small round cell tumor
cerebellar neoplasms
gliosarcoma
malignant melanoma
melanoma
nevus
myelolipoma
multiple myeloma
myeloma
lymphoma
t-cell lymphoma
inflammatory myofibroblastic tumor
castleman disease
giant lymph node hyperplasia
hemangioma
prostate carcinoma
prostatic adenocarcinoma
cysts
desmoplastic melanoma
malignant melanoma
melanoma
paranasal sinus neoplasms
cervical cancer
low-grade squamous intraepithelial lesion
squamous intraepithelial lesion
cervical cancer
gastric cancer
stomach neoplasms
choriocarcinoma
gestational trophoblastic disease
hydatidiform mole
trophoblastic neoplasms
transitional cell carcinoma
lung cancer
lung neoplasms
colorectal cancer
colorectal neoplasms
cyst
cysts
multiple myeloma
myeloma
glioblastoma
neuroblastoma
hepatocellular carcinoma
leiomyoma
myofibroma
myofibromatosis
rhabdomyosarcoma
hepatocellular carcinoma
colorectal neoplasms
rectal adenocarcinoma
rectal tumour
tubular adenoma
prostate cancer
breast cancer
histiocytosis
malignant histiocytosis
endodermal sinus tumor
gonadoblastoma
yolk sac tumour
colon cancer
colonic adenocarcinoma
breast cancer
lung cancer
lung neoplasms
precancerous conditions
preneoplasia
squamous cell carcinoma
colon cancer
colorectal cancer
colorectal neoplasms
rectal cancer
adenoid cystic carcinoma
mucoepidermoid carcinoma
nasopharyngeal adenocarcinoma
nasopharyngeal carcinoma
nasopharyngeal neoplasms
hepatocellular carcinoma
premalignant condition
endometrial cancer
endometrial carcinoma
benign mesothelial tumor
fibrohistiocytic tumor
lipomatous tumor
malignant soft tissue tumor
muscle tumor
osseous tumor
perivascular tumor
sarcoma
skeletal muscle tumor
smooth muscle tumor
soft tissue tumor
synovial tumor
vascular tumor
renal cell carcinoma
carcinoma in situ
breast carcinoma
invasive breast carcinoma
endometrial carcinoma
endometrioid carcinoma
follicular thyroid carcinoma
papillary thyroid carcinoma
thyroid carcinoma
cholangiocarcinoma
ductal carcinoma
epithelioid sarcoma
malignant mesothelioma
mesothelioma
neuroendocrine tumor
pancreatic ductal carcinoma
sarcoma
thyroid tumor
inflammatory pseudotumor
monoclonal gammopathy of undetermined significance
chronic myelogenous leukemia
leukemia
myelogenous leukemia
myeloproliferative disorders
adult t-cell leukemia
adult t-cell leukemia lymphoma
classical hodgkin lymphoma
hodgkin disease
hodgkin lymphoma
leukemia
lymphoma
t-cell leukemia
astrocytoma
glial tumor
bladder cancer
malignant bladder tumor
chronic granulocytic leukemia
leukemia
mammary adenocarcinoma
breast cancer
ductal adenocarcinoma
hepatocellular carcinoma
intraepithelial neoplasia
pancreatic cancer
pancreatic ductal adenocarcinoma
pancreatic intraepithelial neoplasia
lung neoplasms
squamous cell carcinoma
pancreas adenocarcinoma
pancreatic adenocarcinoma
pancreatic cancer
pancreatic carcinoma
colon cancer
lung adenocarcinoma
lung neoplasms
endometrial carcinoma
cerebellar neoplasms
desmoplastic medulloblastoma
medulloblastoma
leukemia
leukemia plasmacytic
monoclonal gammopathy of undetermined significance
multiple myeloma
myeloma
plasma cell leukemia
lung neoplasms
glioblastoma
endometrial adenocarcinoma
endometrial cancer
endometrioid adenocarcinoma
lung neoplasms
squamous metaplasia
uterine cancer
glioma
neuroblastoma
neurofibroma
neuroma
peripheral nervous system neoplasms
retinoblastoma
schwannoma
naevus
gastric cancer
stomach neoplasms
tubular adenoma
cervical cancer
cervical intraepithelial neoplasia
intraepithelial neoplasia
invasive cervical cancer
cysts
renal cell carcinoma
gastric adenocarcinoma
gastric cancer
stomach cancer
stomach neoplasms
retinoblastoma
squamous cell carcinoma
ductal adenocarcinoma
pancreatic adenocarcinoma
breast carcinoma
carcinoma in situ
classic infiltrating lobular carcinoma
ductal carcinoma
infiltrating lobular carcinoma
lobular breast carcinoma
lobular carcinoma
lobular carcinoma in situ
cervical intraepithelial neoplasia
intraepithelial neoplasia
squamous cell carcinoma
actinic keratoses
actinic keratosis
carcinoma in situ
cutaneous carcinoma
cutaneous squamous cell carcinoma
squamous cell carcinoma
gastric cancer
gastric carcinoma
stomach neoplasms
bladder cancer
papillary urothelial carcinoma
transitional cell papilloma
urothelial papilloma
prostate tumor
breast cancer
carcinoma in situ
invasive breast cancer
precancerous conditions
bone neoplasms
juxtacortical osteosarcoma
osteosarcoma
parosteal osteosarcoma
hepatocellular carcinoma
liver cancer
aberrant crypt
colon cancer
breast cancer
ductal carcinoma
infiltrating ductal carcinoma
invasive ductal carcinoma
b-cell non-hodgkin lymphoma
lymphoma
non-hodgkin lymphoma
acute lymphoblastic leukemia
leukemia
lymphoblastic leukemia
cyst
epidermal cyst
epidermoid cyst
lung neoplasms
malignant melanoma
melanoma
pulmonary adenocarcinoma
cutaneous b-cell lymphoma
lymphoma
squamous cell carcinoma
cutaneous lymphoma
cutaneous t-cell lymphoma
lymphoma
mycosis fungoides
sezary syndrome
t-cell lymphoma
fibrous histiocytoma
carcinoid
gastrinoma
glucagonoma
insulinoma
neuroendocrine carcinoma
neuroendocrine tumor
pancreatic tumor
malignant melanoma
malignant schwannoma
melanoma
neurilemmoma
neurofibroma
sarcoma
schwannoma
prostate cancer
germinoma
granular cell tumor
pituitary adenoma
pituitary neoplasms
ductal carcinoma
infiltrating ductal carcinoma
follicular lymphoma
lymphoma
follicular adenoma
follicular carcinoma
pituitary adenoma
pituitary neoplasms
prolactinoma
lung neoplasms
neuroendocrine tumor
fibrosarcoma
ovarian carcinoma
follicular lymphoma
lymphoma
mucosa-associated lymphoid tissue
stomach neoplasms
high-grade prostatic intraepithelial neoplasia
intraepithelial neoplasia
prostatic intraepithelial neoplasia
prostate adenocarcinoma
prostate cancer
breast cancer
granulosa cell tumor
sertoli cell tumor
adrenal cortical tumor
sertoli cell tumor
ovarian carcinoma
hepatocellular carcinoma
breast cancer
carcinoma in situ
ductal carcinoma
invasive breast cancer
invasive ductal carcinoma
prostate cancer
lung adenocarcinoma
lung cancer
lung neoplasms
non-small cell lung cancer
stage iii nsclc
pancreatic adenocarcinoma
angiotropic lymphoma
carcinoma in situ
laryngeal carcinoma
lymphoma
squamous cell carcinoma
vascular neoplasms
acute lymphoblastic leukemia
acute myeloid leukemia
chronic lymphocytic leukemia
leukemia
lymphoblastic leukemia
lymphocytic leukemia
lymphoma
myeloid leukemia
b-cell chronic lymphocytic leukemia
chronic lymphocytic leukemia
leukemia
lymphocytic leukemia
lymphoma
pancreatic cancer
esophageal carcinoma
gastric carcinoma
stage gastric carcinoma
stomach neoplasms
colorectal cancer
colorectal neoplasms
prostate cancer
prostate tumor
gastric cancer
gastric carcinoma
stomach neoplasms
leukemia
endometrial adenocarcinoma
prostate adenocarcinoma
bone neoplasms
lung neoplasms
pulmonary adenocarcinoma
pulmonary carcinoma
chronic myelogenous leukemia
leukemia
myelogenous leukemia
leukemia
ovarian cancer
ovarian carcinoma
chorioangioma
haemangioma
hemangioma
cns lymphoma
lymphoma
malignant lymphoma
primary cns lymphoma
primary effusion lymphoma
pancreatic carcinoma
pancreatic tumor
breast cancer
cutaneous melanoma
melanoma
lymphoma
teratoma
thymic epithelial tumour
thymoma
esophageal squamous cell carcinoma
squamous cell carcinoma
gastric carcinoma
stomach neoplasms
glioblastoma
glioma
breast cancer
lung cancer
lung tumor
acute myeloid leukemia
adult acute myeloid leukemia
leukemia
myeloid leukemia
astrocytoma
glial tumor
glioblastoma
glioma
oligodendroglioma
bladder cancer
transitional cell carcinoma
prostate cancer
prostate carcinoma
anaplastic astrocytoma
astrocytic tumor
astrocytoma
diffuse astrocytoma
glioblastoma
glioblastoma multiforme
glioma
rhabdomyosarcoma
sarcoma
malignant peripheral nerve sheath tumor
malignant triton tumor
peripheral nerve sheath tumor
rhabdomyosarcoma
malignant melanoma
melanoma
breast cancer
carcinoma in situ
angiosarcoma
congenital hemangioma
hemangioma
hemangiosarcoma
primary angiosarcoma
benign neoplasms
neurilemmoma
schwannoma
phyllodes tumor
breast cancer
breast carcinoma
invasive breast carcinoma
lobular carcinoma
multiple myeloma
myeloma
oral squamous cell carcinoma
squamous cell carcinoma
breast cancer
breast carcinoma
cholangiocarcinoma
hepatocellular carcinoma
intrahepatic cholangiocarcinoma
gastric carcinoma
stomach neoplasms
lung neoplasms
intraepithelial neoplasia
prostate cancer
prostatic intraepithelial neoplasia
breast cancer
familial breast cancer
colonic adenoma
colonic carcinoma
colorectal neoplasms
retinoblastoma
hepatocellular carcinoma
retinoblastoma
ovarian cancer
ovarian carcinoma
prostate cancer
hepatoid adenocarcinoma
stomach neoplasms
bladder adenocarcinoma
bladder cancer
breast cancer
colonic adenocarcinoma
endometrial carcinoma
fibrous histiocytoma
gastric adenocarcinoma
malignant fibrous histiocytoma
medullary breast cancer
ovarian cancer
phaeochromocytoma
rhabdomyosarcoma
squamous cell carcinoma
urinary bladder cancer
papillary thyroid carcinoma
thyroid carcinoma
thyroid tumour
basal cell carcinoma
medulloblastoma
rhabdomyosarcoma
follicular carcinoma
malignant thyroid tumor
thyroid tumor
colorectal cancer
colorectal neoplasms
embryonal rhabdomyosarcoma
rhabdomyosarcoma
central neurocytoma
cystic teratoma
mature cystic teratoma
neurocytoma
peripheral nervous system neoplasms
teratoma
myeloma
ependymoma
ewing sarcoma
insulinoma
medulloblastoma
meningioma
neuroblastoma
neuroendocrine tumor
paraganglioma
peripheral nervous system tumor
pituitary adenoma
pituitary neoplasms
sarcoma
thyroid carcinoma
thyroid tumor
thyroid cancer
carcinoma in situ
cervical cancer
cervical carcinoma
cervical carcinoma in situ
cervical intraepithelial neoplasia
intraepithelial neoplasia
pancreatic cancer
esophageal cancer
lung cancer
lung neoplasms
non-small cell lung cancer
squamous cell carcinoma
precancerous conditions
hepatocellular carcinoma
melanoma
colorectal neoplasms
breast cancer
pancreatic cancer
pancreatic carcinoma
adenomatous polyposis coli
lymphocyte-rich thymoma
polyposis coli
retinoblastoma
thymic epithelial tumor
thymoma
malignant mesothelioma
mesothelioma
neurilemmoma
intraepithelial tumor
skin cancer
fibroid
leiomyoma
precancerous conditions
teratoma
esophageal cancer
esophageal carcinoma
premalignant conditions
squamous cell carcinoma
gastric cancer
gastric carcinoma
stomach neoplasms
cervical intraepithelial neoplasia
intraepithelial neoplasia
cervix cancer
lymphoma
cutaneous malignant melanoma
malignant melanoma
melanoma
colorectal cancer
colorectal neoplasms
high-grade prostatic intraepithelial neoplasia
intraepithelial neoplasia
prostate adenocarcinoma
prostate cancer
prostatic intraepithelial neoplasia
basal cell carcinoma
cyst
cystic teratoma
cysts
dermoid
dermoid cyst
mature cystic teratoma
sebaceous carcinoma
teratoma
precancer
precancerous conditions
anaplastic large cell lymphoma
anaplastic lymphoma
lymphoma
lymphomatoid papulosis
breast carcinoma
angiomyolipoma
oncocytoma
renal carcinoma
renal cell carcinoma
breast cancer
invasive breast cancer
acinic cell carcinoma
adenoid cystic carcinoma
adenomyoepithelioma
benign myoepithelioma
malignant myoepithelioma
mucoepidermoid carcinoma
myoepithelioma
pleomorphic adenoma
salivary gland neoplasms
melanoma
breast cancer
carcinoma in situ
precancerous conditions
retinoblastoma
angiofibroma
cyst
lipoma
spindle cell lipoma
basal cell carcinoma
chondroid syringoma
squamous cell carcinoma
sweat gland neoplasms
syringoma
sarcoma
vascular neoplasms
vascular tumour
glioblastoma
glioblastoma multiforme
craniopharyngioma
cyst
cysts
dermoid
dermoid cyst
epidermal cyst
neurilemmoma
peripheral nervous system neoplasms
pituitary neoplasms
basal cell carcinoma
pilomatricoma
pilomatrix carcinoma
fibrous histiocytoma
inflammatory malignant fibrous histiocytoma
liposarcoma
malignant fibrous histiocytoma
mesothelioma
hepatocellular carcinoma
duodenal adenocarcinoma
intestinal carcinoma
colorectal cancer
colorectal neoplasms
cysts
warts
neurofibromatosis
neurofibromatosis type
colorectal cancer
hepatocellular carcinoma
liver cancer
cholangiocarcinoma
gastric carcinoma
stomach neoplasms
melanoma
naevus
nevus
bone neoplasms
sarcoma
bone neoplasms
lung neoplasms
anaplastic astrocytoma
arteriovenous malformation
astrocytoma
cyst
cysts
glioblastoma
lymphoma
cervical intraepithelial neoplasia
cervical intraepithelial neoplasia grade
intraepithelial neoplasia
atrial myxoma
cardiac myxoma
cardiac tumor
left atrial myxoma
myxoma
lymphangioma
malignant peripheral nerve sheath tumor
neuroectodermal tumor
peripheral nerve sheath tumor
sarcoma
lung neoplasms
precancerous conditions
seborrheic keratosis
solar keratosis
squamous cell carcinoma
carcinosarcoma
collecting duct carcinoma
conventional renal cell carcinoma
duct carcinoma
renal cell carcinoma
carcinoid
carcinoid tumor
carcinosarcoma
giant cell tumor
hepatocellular carcinoma
sarcomatoid hepatocellular carcinoma
cervical intraepithelial neoplasia
intraepithelial neoplasia
minimal deviation adenocarcinoma
precancerous conditions
intraepithelial neoplasia
prostate cancer
prostatic intraepithelial neoplasia
cervical cancer
atypical squamous metaplasia
cervical intraepithelial neoplasia
high-grade squamous intraepithelial lesion
intraepithelial neoplasia
precancerous conditions
squamous intraepithelial lesion
squamous metaplasia
bone neoplasms
sarcoma
sarcoma of bone
sertoli-leydig cell tumor
bone neoplasms
parachordoma
angiosarcoma
embryonal carcinoma
intravascular papillary endothelial hyperplasia
papillary endothelial hyperplasia
lung neoplasms
lung neoplasms
colorectal adenocarcinoma
epithelial mesothelioma
mesothelioma
pulmonary adenocarcinoma
serous carcinoma
colorectal adenocarcinoma
colorectal neoplasms
seborrheic keratosis
squamous papilloma
vulvar seborrheic keratosis
warts
leiomyosarcoma
mesenchymal neoplasm
metastatic leiomyosarcoma
rectal cancer
central nervous system neoplasms
renal cell carcinoma
renal tumor
solar keratosis
indolent systemic mastocytosis
mast cell disease
mast cell sarcoma
mastocytosis
sarcoma
systemic mastocytosis
medulloepithelioma
neuroectodermal tumor
penile cancer
penile carcinoma
ovarian carcinoma
stromal tumor
adenomatoid tumor
esophageal adenocarcinoma
gastric adenocarcinoma
precancerous conditions
central nervous system lymphoma
diffuse large b-cell lymphoma
lymphoma
primary central nervous system lymphoma
t-cell lymphoma
anaplastic large cell lymphoma
cyst
lymphoma
lymphomatoid papulosis
lymphoma
t-cell-rich b-cell lymphoma
follicular lymphoma
lymphoma
marginal zone b-cell lymphoma
carcinoma in situ
salivary gland neoplasms
astrocytoma
glioblastoma
glioblastoma multiforme
glioma
oligodendroglioma
lymphoma
malignant lymphoma
cervical intraepithelial neoplasia
intraepithelial neoplasia
mesenchymal tumor
soft tissue tumor
leiomyoma
lung neoplasms
lung cancer
lung neoplasms
non-small cell lung cancer
stage i nsclc
neuroblastoma
lung cancer
lung neoplasms
carcinoma in situ
ductal carcinoma
breast cancer
mammary carcinoma
breast cancer
lymphoma
paranasal sinus neoplasms
t cell lymphoma
carcinoid
carcinoid tumor
stomach neoplasms
gastric cancer
oral malignancy
precancerous conditions
squamous cell carcinoma
gastric cancer
stomach cancer
stomach neoplasms
follicular adenoma
follicular carcinoma
precancerous conditions
thyroid follicular adenoma
thyroid follicular carcinoma
bladder cancer
carcinoma in situ
precancerous conditions
urinary bladder cancer
chronic myeloid leukemia
gastrointestinal stromal tumor
leukemia
mesenchymal tumor
myeloid leukemia
stromal tumor
colorectal cancer
colorectal carcinoma
colorectal neoplasms
ductal adenocarcinoma
gastric carcinoma
sarcoma
soft tissue sarcoma
prostate cancer
adenoid cystic carcinoma
mucoepidermoid carcinoma
salivary gland carcinoma
salivary gland neoplasms
ductal carcinoma
invasive ductal carcinoma
lymphatic vessel tumor
breast cancer
ductal carcinoma
gastrointestinal stromal tumor
germ cell tumor
mast cell tumor
mastocytosis
pure seminoma
seminoma
stromal tumor
testicular germ cell tumor
benign mixed tumor
carcinosarcoma
myoepithelioma
osteosarcoma
melanoma
uveal melanoma
dermatofibrosarcoma
dermatofibrosarcoma protuberans
meningioma
meningothelial meningioma
squamous cell carcinoma
colorectal neoplasms
acute myeloid leukemia
leukemia
myeloid leukemia
breast carcinoma
carcinoma in situ
primary synovial sarcoma
sarcoma
squamous metaplasia
synovial sarcoma
phaeochromocytoma
pheochromocytoma
breast carcinoma
colonic carcinoma
lymphoma
complete mole
hydatidiform mole
invasive mole
partial mole
sarcoma
soft tissue tumour
cyst
cysts
hepatocellular carcinoma
basal cell carcinoma
squamous cell carcinoma
acute lymphoblastic leukaemia
childhood acute lymphoblastic leukaemia
leukaemia
leukemia
lymphoblastic leukaemia
bone neoplasms
lymphoma
neuroendocrine tumor
pancreatic tumor
hemangioendothelioma
lung neoplasms
lung neoplasms
bone neoplasms
sarcoma
astrocytoma
bone neoplasms
fibroma
paranasal sinus neoplasms
cyst
cysts
epidermal cyst
inclusion cyst
choriocarcinoma
epithelioid trophoblastic tumor
hydatidiform mole
trophoblastic neoplasms
trophoblastic tumor
salivary gland neoplasms
lymphoma
angiomyolipoma
leiomyoma
leiomyosarcoma
lymphangioleiomyomatosis
lymphangiomyomatosis
sarcoma
angiosarcoma
angiosarcoma arising in the prostate
angiosarcoma of prostate
hemangiosarcoma
high-grade sarcoma
sarcoma
cerebellar neoplasms
ependymoma
lymphoma
non-hodgkin lymphoma
cyst
cysts
epidermal cyst
germ cell tumor
malignant germ cell tumor
malignant testicular germ cell tumor
teratoma
testicular germ cell tumor
high-grade prostatic intraepithelial neoplasia
intraepithelial neoplasia
prostatic intraepithelial neoplasia
glioblastoma
glioblastoma multiforme
glioma
adrenal cyst
cyst
cysts
breast cancer
cervical cancer
hepatoma
lung cancer
lung neoplasms
thyroid cancer
bone neoplasms
chondroblastoma
chondromyxoid fibroma
fibroma
lung cancer
lung neoplasms
lung tumor
non-small cell lung cancer
pulmonary adenocarcinoma
retinoblastoma
squamous cell carcinoma
hepatoma
malignant melanoma
melanoma
lymphoma
malignant lymphoma
ovarian cancer
adenomatoid tumor
endometrial adenocarcinoma
endometrial carcinoma
leiomyoma
cervical carcinoma
cervical intraepithelial neoplasia
cin ii
intraepithelial neoplasia
invasive cervical carcinoma
cervical cancer
cervical intraepithelial neoplasia
intraepithelial neoplasia
squamous cell carcinoma
colorectal cancer
colorectal neoplasms
oral squamous cell carcinoma
squamous cell carcinoma
stomach neoplasms
atypical fibroxanthoma
cutaneous atypical fibroxanthoma
fibrous histiocytoma
malignant fibrous histiocytoma
colorectal adenoma
colorectal neoplasms
villous adenoma
breast cancer
breast carcinoma
recurrent breast carcinoma
gastric adenocarcinoma
stomach neoplasms
classical hodgkin lymphoma
hodgkin disease
hodgkin lymphoma
lymphoma
bone neoplasms
osteosarcoma
oesophageal scc
oesophageal squamous cell carcinoma
squamous cell carcinoma
cervical cancer
cervical intraepithelial neoplasia
intraepithelial neoplasia
squamous cell carcinoma
malignant mixed mullerian tumor
teratocarcinoma
squamous cell carcinoma
malignant rhabdoid tumor of kidney
medulloblastoma
neuroblastoma
retinoblastoma
rhabdoid tumor
rhabdoid tumor of kidney
hemangioendothelioma
melanoma
breast cancer
breast carcinoma
benign thyroid tumor
malignant thyroid tumor
thyroid carcinoma
thyroid tumor
cervical adenocarcinoma
endometrial adenocarcinoma
retinoblastoma
cervical carcinoma
invasive cervical carcinoma
large cell neuroendocrine carcinoma
lung neoplasms
neuroendocrine carcinoma
cervical carcinoma
papillary transitional cell carcinoma
squamous cell carcinoma
transitional cell carcinoma
ameloblastoma
follicular carcinoma
papillary thyroid carcinoma
thyroid carcinoma
thyroid tumor
follicular lymphoma
lymphoma
small lymphocytic lymphoma
diffuse large b-cell lymphoma
follicular lymphoma
lymphoma
hepatoma
lung cancer
lung neoplasms
breast cancer
breast carcinoma
astrocytoma
central neurocytoma
desmoplastic infantile ganglioglioma
ganglioglioma
neurocytoma
neuroepithelial tumor
papillary glioneuronal tumor
oral squamous cell carcinoma
squamous cell cancer
squamous cell carcinoma
ovarian cancer
gastric tumor
gastrointestinal stromal tumor
intestinal tumor
mesenchymal tumor
muscle tumor
sarcoma
smooth muscle tumor
stromal tumor
follicular lymphoma
lymphoma
blast phase
chronic myeloid leukemia
leukemia
myeloid leukemia
chronic lymphocytic leukemia
leukemia
lymphocytic leukemia
lymphoma
small lymphocytic lymphoma
cyst
cysts
mediastinal cyst
rhabdomyoma
inflammatory myofibroblastic tumor
cutaneous squamous cell carcinoma
cyst
epidermal inclusion cyst
inclusion cyst
squamous cell carcinoma
acinic cell carcinoma
adenoid cystic carcinoma
benign salivary gland tumor
carcinoma ex pleomorphic adenoma
duct carcinoma
malignant salivary gland tumor
mucoepidermoid carcinoma
pleomorphic adenoma
salivary duct carcinoma
salivary gland neoplasms
salivary gland tumor
colorectal cancer
colorectal neoplasms
lymphoma
t-cell lymphoma
anaplastic lymphoma
lymphoma
non-hodgkin lymphoma
astrocytoma
central nervous system neoplasms
diffuse astrocytoma
glioma
pilocytic astrocytoma
hypopharyngeal neoplasms
hypopharyngeal squamous cell carcinoma
retinoblastoma
squamous carcinoma
squamous cell carcinoma
brenner tumor
breast cancer
breast carcinoma
ovarian cancer
hepatoma
germinoma
cardiac sarcoma
sarcoma
vascular neoplasms
cervical dysplasia
cervical intraepithelial neoplasia
intraepithelial neoplasia
preneoplasia
carcinoma in situ
endodermal sinus tumor
germ cell tumor
germinoma
leydig cell tumor
lymphoma
mature teratoma
seminoma
spermatocytic seminoma
teratoma
testicular germ cell tumor
yolk sac tumor
cellular schwannoma
meningioma
neurilemmoma
schwannoma
bone neoplasms
epithelioid hemangioendothelioma
hemangioendothelioma
lung neoplasms
vascular neoplasm
vascular tumor
endometrioid adenocarcinoma
serous papillary carcinoma
aggressive lymphoma
diffuse follicle center lymphoma
follicle center lymphoma
indolent lymphoma
lymphoma
malignant peripheral nerve sheath tumor
mantle cell lymphoma
neurofibroma
neurofibromatosis
peripheral nerve sheath tumor
retinoblastoma
t-cell lymphoma
thyroid lymphoma
breast carcinoma
carcinoma in situ
ductal carcinoma
fibroadenoma
myoepithelioma
squamous metaplasia
warthin tumor
adenocarcinoma in situ
carcinoma in situ
ductal carcinoma
fibroadenoma
intraductal papilloma
low-grade ductal carcinoma in situ
phyllodes tumor
cervical carcinoma
uterine malignancy
cervical carcinoma
invasive cervical carcinoma
low-grade squamous intraepithelial lesion
squamous intraepithelial lesion
vulvar carcinoma
malignant schwannoma
neurilemmoma
schwannoma
colorectal cancer
colorectal neoplasms
gastric carcinoma
hepatocellular carcinoma
nasopharyngeal carcinoma
breast cancer
carcinoma in situ
ductal carcinoma
colorectal cancer
colorectal neoplasms
colorectal cancer
colorectal neoplasms
gastric adenocarcinoma
gastric adenoma
stomach neoplasms
colorectal carcinoma
colorectal neoplasms
dedifferentiated chondrosarcoma
fibrous histiocytoma
malignant fibrous histiocytoma
fibrous histiocytoma
malignant fibrous histiocytoma
storiform-pleomorphic mfh
hepatocellular carcinoma
malignant peripheral nerve sheath tumor
neurofibromatosis
peripheral nerve sheath tumor
sarcoma
soft tissue sarcoma
meningioma
prostate cancer
carcinoma in situ
cyst
cysts
renal adenoma
renal cell carcinoma
renal cyst
leukemia
hodgkin disease
carcinoma in situ
squamous cell carcinoma
endometrioid adenocarcinoma
endometrioid carcinoma
extramedullary plasmacytoma
multiple myeloma
myeloma
plasmacytoma
fibroma
solitary fibrous tumor
epithelioid hemangioendothelioma
hemangioendothelioma
lung metastatic adenocarcinoma
lung neoplasms
pulmonary epithelioid hemangioendothelioma
astrocytoma
dysembryoplastic neuroepithelial tumor
fibrillary astrocytoma
ganglioglioma
neuroepithelial tumor
bizarre leiomyoma
leiomyoma
leiomyosarcoma
prostatic adenocarcinoma
prostatic carcinoma
stage iii prostatic adenocarcinoma
colorectal adenocarcinoma
colorectal cancer
colorectal neoplasms
bone neoplasms
tumor of bone
nasopharyngeal carcinoma
nasopharyngeal neoplasms
prostate cancer
prostatic adenocarcinoma
prostatic carcinoma
adenomatoid tumor
leukemia
lymphoma
adrenal cortical tumor
extraadrenal paraganglioma
paraganglioma
pheochromocytoma
fibroma
granulosa cell tumor
juvenile granulosa cell tumor
ovarian sex cord-stromal tumor
sertoli-leydig cell tumor
thecoma
ovarian carcinoma
hodgkin disease
lymphoma
hepatocellular carcinoma
mycosis fungoides
sezary syndrome
colloid carcinoma
ductal adenocarcinoma
pancreatic carcinoma
adenomyoma
ampullary adenoma
anal intraepithelial neoplasia
cervical intraepithelial neoplasia
intraepithelial neoplasia
penile intraepithelial neoplasia
precancerous conditions
vaginal intraepithelial neoplasia
vulval intraepithelial neoplasia
warts
cervical cancer
cervical intraepithelial neoplasia
intraepithelial neoplasia
prostate cancer
cholangiocarcinoma
aberrant crypt
colorectal neoplasms
precancerous conditions
epithelial ovarian carcinoma
ovarian adenocarcinoma
ovarian cancer
ovarian carcinoma
cyst
endodermal cyst
endometrial carcinoma
colorectal cancer
colorectal neoplasms
lung neoplasms
cerebellar neoplasms
gangliocytoma
ganglioneuroma
intraepithelial neoplasm
prostate cancer
prostatic adenocarcinoma
lung neoplasms
pseudolymphoma
pulmonary hamartoma
leukemia
sarcoma
soft tissue sarcoma
thyroid cancer
thyroid tumor
lung neoplasms
ovarian cancer
melanoma
multiple myeloma
myeloma
basal cell carcinoma
gastric carcinoma
pancreatic carcinoma
stomach neoplasms
prostate cancer
lymphoma
breast cancer
leukemia
lymphoma
malignant lymphoma
primary effusion lymphoma
lymphoma
central nervous system lymphoma
diffuse large b-cell lymphoma
lymphoma
primary central nervous system lymphoma
colorectal carcinoma
colorectal neoplasms
osteoid osteoma
osteoma
acute lymphoblastic leukemia
leukemia
lymphoblastic leukemia
acute lymphoblastic leukemia
leukemia
lymphoblastic leukemia
cervical cancer
hepatocellular carcinoma
prostate cancer
colon carcinoma
acute lymphoblastic leukemia
acute myeloid leukemia
chronic lymphocytic leukemia
chronic myeloid leukemia
leukemia
lymphoblastic leukemia
lymphocytic leukemia
lymphoma
mantle cell lymphoma
myeloid leukemia
small lymphocytic lymphoma
breast cancer
prostate cancer
adenosarcoma
cyst
cysts
mullerian adenosarcoma
colorectal cancer
colorectal neoplasms
endometrial carcinoma
precancerous conditions
cyst
cysts
epidermal cyst
epithelial ovarian cancer
ovarian cancer
precancerous conditions
mucoepidermoid carcinoma
gastric carcinoma
stomach neoplasms
gastric lymphoma
low-grade lymphoma
lymphoblastic lymphoma
lymphoma
malt lymphoma
maltoma
mucosa-associated lymphoid tissue
mucosa-associated lymphoid tissue lymphoma
colorectal carcinoma
colorectal neoplasms
hepatocellular carcinoma
diffuse large b-cell lymphoma
gastric lymphoma
lymphoma
stomach neoplasms
adenomatous polyposis coli
breast cancer
breast carcinoma
carcinoma in situ
infiltrating lobular breast carcinoma
lobular breast cancer
lobular breast carcinoma
lobular cancer
polyposis coli
colon carcinoma
cervical intraepithelial neoplasia
intraepithelial neoplasia
lymphoma
malignant lymphoma
gastric cancer
stomach neoplasms
cervical cancer
colorectal cancer
colorectal neoplasms
prostate cancer
prostate carcinoma
prostate cancer
prostatic adenocarcinoma
ovarian carcinoma
serous ovarian carcinoma
prostate cancer
astrocytic tumor
astrocytoma
malignant astrocytoma
mesothelioma
pleural mesothelioma
embryonal rhabdomyosarcoma
retinoblastoma
rhabdomyosarcoma
lung cancer
lung neoplasms
non-small cell lung cancer
squamous cell carcinoma
germinoma
teratoma
ovarian cancer
glioma
neurofibromatosis
optic nerve neoplasms
atypical carcinoid
carcinoid
carcinoid tumor
breast carcinoma
colonic adenocarcinoma
colonic cancer
gastric adenocarcinoma
gastric carcinoma
stomach neoplasms
lymphoma
acute leukemia
blastic nk-cell lymphoma
leukemia
leukemias
lymphoma
acute myeloid leukemia
leukemia
leukemias
myeloid leukemia
prostate cancer
prostatic adenocarcinoma
prostate cancer
intraepithelial neoplasia
prostate cancer
prostatic intraepithelial neoplasia
oncocytoma
renal oncocytoma
renal tumor
cellular schwannoma
malignant peripheral nerve sheath tumor
melanoma
melanotic schwannoma
myxoma
myxoma of skin
neurilemmoma
peripheral nerve sheath tumor
plexiform schwannoma
schwannoma
lung neoplasms
seminoma
testicular cancer
testicular carcinoma
ovarian adenocarcinoma
ovarian cancer
adenocarcinoma of prostate
germ cell tumour
testicular germ cell tumour
oral squamous cell carcinoma
squamous cell carcinoma
breast cancer
hodgkin disease
lymphoma
nasopharyngeal neoplasms
bladder carcinoma
transitional cell carcinoma
gastric cancer
gastric carcinoma
stomach neoplasms
oral squamous cell carcinoma
squamous cell carcinoma
breast cancer
lung neoplasms
bone neoplasms
osteosarcoma
colon carcinoma
hepatocellular adenoma
hepatocellular carcinoma
breast cancer
ductal carcinoma
invasive ductal carcinoma
liposarcoma
malignant mesenchymoma
malignant soft tissue tumor
mesenchymoma
sarcoma
soft tissue tumor
chronic myelogenous leukemia
leukemia
myelogenous leukemia
breast cancer
renal tumour
follicular lymphoma
lymphoma
squamous cell carcinoma
choroid plexus papilloma
cyst
desmoplastic small round cell tumor
sarcoma
lung neoplasms
sarcoma
soft tissue tumor
synovial sarcoma
thyroid tumor
gastrointestinal stromal tumor
stromal tumor
neurothekeoma
tumor of soft tissue
acute lymphocytic leukemia
leukemia
lymphocytic leukemia
neuroectodermal tumor
mucoepidermoid carcinoma
salivary gland neoplasms
salivary gland tumor
leiomyosarcoma
sarcoma
cervical intraepithelial neoplasia
intraepithelial neoplasia
lymphoma
neuroblastoma
neuroectodermal tumor
peripheral neuroectodermal tumor
retinoblastoma
rhabdomyosarcoma
sarcoma
synovial sarcoma
wilms tumor
colorectal cancer
colorectal neoplasms
cervical intraepithelial neoplasia
grade squamous intraepithelial lesion
high grade squamous intraepithelial lesion
intraepithelial neoplasia
squamous intraepithelial lesion
cervical intraepithelial neoplasia
intraepithelial neoplasia
precancerous conditions
squamous cell carcinoma
squamous intraepithelial lesion
benign neoplasms
cysts
lymphoma
salivary gland carcinoma
adenoid cystic carcinoma
fibroadenoma
phyllodes tumor
fibroma
fibromatosis
fibromatosis colli
cyst
cysts
craniopharyngioma
cyst
cysts
epidermal cyst
epidermoid cyst
metastatic squamous cell carcinoma
rathke cleft cyst
squamous cell carcinoma
duct carcinoma
ductal carcinoma
infiltrating ductal carcinoma
salivary duct carcinoma
salivary gland neoplasms
cyst
dermoid
dermoid cyst
squamous cell carcinoma
blast crisis
chronic myeloid leukemia
leukemia
leukemias
myeloid leukemia
angiomyolipoma
renal angiomyolipoma
multiple myeloma
myeloma
cavernous hemangioma
hemangioma
lymphangioma
cutaneous melanoma
melanoma
melanoma in situ
nevus
breast cancer
atypical teratoid rhabdoid tumour
neuroectodermal tumour
rhabdoid tumor
rhabdoid tumour
teratoma
prostatic stromal sarcoma
sarcoma
stromal sarcoma
bone neoplasms
diffuse malignant mesothelioma
malignant mesothelioma
mesothelioma
neuroblastoma
neuroectodermal tumor
neuroendocrine carcinoma
olfactory neuroblastoma
carcinoma of ampulla of vater
lung neoplasms
squamous cell carcinoma
adult t-cell lymphoma
adult t-cell lymphoma leukemia
anaplastic large cell lymphoma
anaplastic lymphoma
angioimmunoblastic t-cell lymphoma
leukemia
lymphoma
malignant lymphoma
mycosis fungoides
t-cell lymphoma
cyst
cysts
ameloblastoma
calcifying odontogenic cyst
cyst
cysts
unicystic ameloblastoma
aneurysmal bone cyst
cyst
cysts
oral squamous cell carcinoma
squamous cell carcinoma
glioblastoma
glioma
adenoid cystic carcinoma
basaloid squamous carcinoma
malignant salivary gland tumour
salivary gland neoplasms
salivary gland tumour
sialoblastoma
squamous carcinoma
lymphoma
plasmablastic lymphoma
plasmacytoma
fibroma
ossifying fibromyxoid tumour
differentiated thyroid carcinoma
poorly differentiated thyroid carcinoma
thyroid carcinoma
breast carcinoma
atypical ductal hyperplasia
breast cancer
carcinoma in situ
ductal carcinoma
invasive ductal carcinoma
breast adenocarcinoma
breast cancer
ductal carcinoma
lobular carcinoma
multiple myeloma
myeloma
leukaemia
leukemia
fibrolipoma
fibroma
lipoma
lipomatosis
histiocytosis
sarcoma
acute leukaemia
leukaemia
leukemia
myeloproliferative disorders
bone neoplasms
liposarcoma
sarcoma
atypical fibroxanthoma
glioma
haemangioendothelioma
hemangioendothelioma
vascular neoplasm
vascular neoplasms
bacillary angiomatosis
basal cell carcinoma
sarcoma
squamous cell carcinoma
verruca
verruca vulgaris
xeroderma pigmentosum
lung neoplasms
oral squamous cell carcinoma
squamous cell carcinoma
carcinoma of uterine cervix
squamous cell carcinoma
breast cancer
invasive breast cancer
thyroid nodule
breast carcinoma
gastric adenocarcinoma
glioma
oral squamous cell carcinoma
squamous cell carcinoma
thyroid papillary carcinoma
anaplastic astrocytoma
astrocytoma
glioblastoma
glioblastoma
glioma
malignant glioma
breast carcinoma
breast carcinoma
sporadic breast carcinoma
neuroblastoma
neuroectodermal tumor
peripheral neuroepithelioma
peripheral pnet
ependymoma
glial tumor
chronic myeloid leukaemia
leukaemia
leukemia
myeloid leukaemia
ki-1 lymphoma
lymphoma
vascular neoplasms
mycosis fungoides
carcinoma in situ
lymphoma
lymphoproliferative disease
cutaneous malignant melanoma
dysplastic nevi
malignant melanoma
melanoma
astrocytoma
astroglioma
neuroblastoma
chronic myeloid leukemia
leukemia
myeloid leukemia
choriocarcinoma
embryonal carcinoma
germ cell tumor
germinoma
seminoma
teratoma
testicular germ cell tumor
yolk sac tumor
anaplastic ependymoma
astrocytic tumor
astrocytoma
cerebellar neoplasms
ependymoma
glial tumor
glioblastoma
glioma
medulloblastoma
myxopapillary ependymoma
neuroectodermal tumor
oligodendroglioma
ovarian carcinoma
schwannoma
pancreatic cancer
pancreatic carcinoma
acute lymphoblastic leukemia
leukemia
lymphoblastic leukemia
lymphoblastic lymphoma
lymphoma
neuroectodermal tumor
sarcoma
anaplastic large cell lymphoma
burkitt lymphoma
follicular lymphoma
hodgkin disease
hodgkin lymphoma
lymphoma
gastric adenocarcinoma
gastric cancer
stomach neoplasms
endometrioid adenocarcinoma
ovarian endometrioid adenocarcinoma
ovarian cancer
ovarian carcinoma
breast cancer
breast carcinoma
ductal carcinoma
invasive ductal carcinoma
glioblastoma
embryonal rhabdomyosarcoma
rhabdomyosarcoma
embryonal carcinoma
breast carcinoma
lymphoma
thymic lymphoma
basal cell carcinoma
carcinoma of lung
lung cancer
lung neoplasms
lung tumor
nonsmall cell lung cancer
lymphoma
malignant lymphoma
marginal zone b-cell lymphoma
nodal marginal zone b-cell lymphoma
conventional renal cell carcinoma
renal cell carcinoma
ovarian cancer
lymphoma
malignant lymphoma
cutaneous melanoma
melanoma
nodular melanoma
superficial spreading melanoma
epithelial ovarian carcinoma
ovarian carcinoma
lymphoma
non-hodgkin lymphoma
chronic lymphatic leukemia
diffuse large b-cell lymphoma
follicular lymphoma
leukemia
lymphoma
mantle cell lymphoma
breast cancer
gastric cancer
hepatocellular carcinoma
borderline tumor
malignant pheochromocytoma
pheochromocytoma
choriocarcinoma
exaggerated placental site
atypical lymphoid hyperplasia
lymphoid tumour
lymphoma
breast cancer
cyst
cysts
pleomorphic adenoma
salivary gland neoplasms
salivary gland tumor
squamous cell carcinoma
squamous metaplasia
breast cancer
ductal carcinoma
infiltrating ductal carcinoma
male breast cancer
endobronchial hamartoma
pulmonary hamartoma
hodgkin disease
hodgkin lymphoma
lymphoma
lymphoproliferative disease
post-transplantation lymphoproliferative disease
colorectal cancer
colorectal carcinoma
renal cell carcinoma
breast cancer
invasive breast cancer
cystadenofibroma
leiomyoma
gastric adenocarcinoma
gastric carcinoma
stomach neoplasms
embryonal carcinoma
germ cell tumor
seminoma
testicular germ cell tumor
breast carcinoma
carcinoma in situ
ductal carcinoma
invasive breast carcinoma
breast carcinoma
invasive breast carcinoma
mammary paget disease
bone neoplasms
colon carcinoma
ductal adenocarcinoma
ductal carcinoma
hepatocellular carcinoma
invasive ductal carcinoma
lung neoplasms
pancreatic ductal adenocarcinoma
renal cell carcinoma
transitional cell carcinoma
embryonal carcinoma
endodermal sinus tumor
extragonadal germ cell tumor
germ cell tumor
germinoma
renal cell carcinoma
seminoma
teratoma
yolk sac tumor
melanoma
malignant melanoma
melanoma
uveal melanoma
carcinoma in situ
colorectal neoplasms
grade prostatic intraepithelial neoplasia
intraepithelial neoplasia
precancerous conditions
prostatic intraepithelial neoplasia
gastric adenoma
gastric cancer
stomach neoplasms
astrocytoma
glioblastoma
glioblastoma multiforme
malignant astrocytoma
meningioma
retinoblastoma
astrocytoma
optic nerve neoplasms
pilocytic astrocytoma
meningioma
secretory meningioma
verrucae
cysts
lung cancer
lung neoplasms
cervical cancer
cervical carcinoma
cervical intraepithelial neoplasia
intraepithelial neoplasia
invasive cervical carcinoma
lymphoma
basal cell carcinoma
cutaneous ganglioneuroma
ganglioneuroma
basal cell carcinoma
dermal nevus
nevus
seborrheic keratosis
trichilemmoma
verruca
breast adenocarcinoma
breast carcinoma
colon carcinoma
lung cancer
lung neoplasms
pancreatic cancer
bednar tumor
dermatofibrosarcoma
angiosarcoma
ductal carcinoma
hemangiosarcoma
infiltrating ductal carcinoma
bone neoplasms
bladder cancer
transitional cell carcinoma
meningioma
oligodendroglioma
acute lymphoblastic leukemia
acute lymphoid leukemia
leukemia
lymphoblastic leukemia
lymphoid leukemia
acute promyelocytic leukemia
leukemia
promyelocytic leukemia
colon carcinoma
renal cell carcinoma
carcinoma of cervix
carcinoma of cervix uteri
cervical cancer
cervical intraepithelial neoplasia
intraepithelial neoplasia
blue nevus
carcinoma in situ
cellular blue nevus
deep penetrating nevus
dysplastic nevus
lentigo maligna
lentigo maligna melanoma
melanoma
melanoma in situ
nevus
nodular melanoma
spitz nevus
superficial spreading melanoma
gastric malt lymphoma
lymphoma
malt lymphoma
mucosa-associated lymphoid tissue
stomach neoplasms
gastric malt lymphoma
lymphoma
malt lymphoma
mucosa-associated lymphoid tissue
primary gastric malt lymphoma
stomach neoplasms
cutaneous malignant melanoma
cutaneous melanoma
malignant cutaneous melanoma
malignant melanoma
melanoma
prostate cancer
superficial spreading melanoma
renal cell carcinoma
adrenocortical adenoma
neuroblastoma
neuroendocrine tumor
neuroendocrine tumour
pancreatic carcinoma
pheochromocytoma
breast cancer
breast carcinoma
esophageal adenocarcinoma
esophageal tumor
bladder cancer
transitional cell carcinoma
transitional cell carcinoma
urothelial transitional cell carcinoma
breast cancer
leukemia
malignant melanoma
melanoma
choriocarcinoma
colon adenocarcinoma
hepatocellular carcinoma
esophageal squamous cell carcinoma
squamous cell carcinoma
retinoblastoma
melanoma
adult hd
hodgkin disease
lymphoma
glucagonoma
insulinoma
alveolar soft part sarcoma
lung neoplasms
sarcoma
cervical intraepithelial neoplasia
cin 2
intraepithelial neoplasia
hepatoblastoma
hepatocellular carcinoma
precancerous conditions
preneoplastic nodules
endometrial endometrioid carcinoma
endometrioid carcinoma
ovarian carcinoma
serous carcinoma
atypical ductal hyperplasia
carcinoma in situ
ductal carcinoma
radial scar
malignant melanoma
melanoma
sarcoma
cervical intraepithelial neoplasia
cin ii
high-grade squamous intraepithelial lesion
intraepithelial neoplasia
squamous intraepithelial lesion
alveolar soft part sarcoma
cutaneous melanoma
epithelioid sarcoma
melanoma
plasmacytoma
sarcoma
breast carcinoma
ductal carcinoma
invasive ductal carcinoma
rhabdoid tumor
leukemia
leukemias
acute myeloid leukemia
aleukemic leukemia
aleukemic leukemia cutis
leukemia
leukemia subleukemic
lymphoma
malignant lymphoma
myeloid leukemia
nasopharyngeal neoplasms
cholangiocarcinoma
lymphoma
lung neoplasms
gastric carcinoma
stomach neoplasms
ovarian carcinoma
gastric adenocarcinoma
stomach neoplasms
neuroblastoma
colon carcinoma
gastric cancer
stomach neoplasms
endometrioid carcinoma
ovarian carcinoma
prostate cancer
prostate tumor
giant cell tumor
embryonal rhabdomyosarcoma
malignant triton tumor
neurilemmoma
neuroectodermal tumor
peripheral nerve sheath tumor
peripheral nervous system neoplasms
rhabdomyosarcoma
schwannoma
breast cancer
breast carcinoma
stage ii breast cancer
breast cancer
precancerous conditions
breast cancer
breast carcinoma
invasive breast cancer
invasive breast carcinoma
sarcoma
carcinoma in situ
ductal carcinoma
burkitt lymphoma
lymphoma
carcinoid
carcinoid tumor
intestinal carcinoid tumor
small intestinal carcinoid tumor
endometrial carcinoma
endometrioid adenocarcinoma
high-grade prostatic intraepithelial neoplasia
intraepithelial neoplasia
prostate cancer
prostatic intraepithelial neoplasia
lymphoma
alveolar soft part sarcoma
renal carcinoma
sarcoma
glomus tumor
hemangiopericytoma
paranasal sinus neoplasms
sinonasal-type hemangiopericytoma
adenofibroma
serous carcinoma
cutaneous superficial spreading melanoma
melanoma
superficial spreading melanoma
angiosarcoma
bone neoplasms
hemangiosarcoma
ciliary body melanoma
malignant melanoma
melanoma
uveal melanoma
malignant mesothelioma
mesothelioma
bone neoplasms
osteochondroma
lymphoma
nasopharyngeal neoplasms
acute myeloid leukemia
leukemia
myeloid leukemia
acute lymphoblastic leukemia
acute myeloid leukemia
adult all
b-cell acute lymphoblastic leukemia
breast carcinoma
follicular lymphoma
leukemia
leukemias
lymphoblastic leukemia
lymphoma
myeloid leukemia
therapy-related acute myeloid leukemia
oral leukoplakia
precancerous conditions
fibroma
lipoma
myxoma
papillary fibroelastoma
leiomyosarcoma
primary leiomyosarcoma
pulmonary artery leiomyosarcoma
sarcoma
vascular neoplasms
colorectal cancer
colorectal neoplasms
prostate cancer
fibroma
leiomyosarcoma
sarcoma
lymphoma
splenic marginal zone lymphoma
hodgkin disease
lymphoma
thymic lymphoma
gastrointestinal stromal tumor
stromal tumor
cyst
cysts
carcinoma of tongue
scc of tongue
squamous cell carcinoma
squamous cell carcinoma of tongue
tongue squamous cell carcinoma
adrenal cortical tumor
sertoli cell tumor
testicular sertoli cell tumor
precancerous conditions
colon carcinoma
glioblastoma
gastrointestinal stromal tumor
leiomyoma
mesenchymal tumor
mesenchymoma
stromal tumor
carcinoma of lung
lung neoplasms
small cell carcinoma of lung
small cell lung carcinoma
squamous cell carcinoma
squamous cell carcinoma of lung
acute myeloid leukemia
leukemia
myelodysplasia
myeloid leukemia
lymphoma
histiocytosis
acute lymphoblastic leukemia
leukemia
lymphoblastic leukemia
acute lymphoblastic leukemia
blast crisis
chronic myelogenous leukemia
leukemia
lymphoblastic leukemia
myelogenous leukemia
chronic myeloid leukemia
gastrointestinal stromal tumor
leukemia
myeloid leukemia
stromal tumor
acute leukemia
acute lymphocytic leukemia
acute myelocytic leukemia
leukemia
lymphocytic leukemia
myelocytic leukemia
neonatal leukemia
cerebral tumor
glioblastoma
glioma
large cell lung carcinoma
lung cancer
lung neoplasms
lung tumor
squamous cell carcinoma
gastric carcinoma
stomach neoplasms
salivary gland neoplasms
cervical carcinoma
lymphoma
inverted papilloma
squamous cell carcinoma
breast cancer
colon cancer
hepatocellular carcinoma
leiomyosarcoma
liver cancer
lymphoma
prostate cancer
squamous cell cancer
breast cancer
mammary cancer
in situ carcinoma
pancreatic cancer
cervical carcinoma
squamous cell carcinoma
breast cancer
mesothelioma
colonic lipoma
lipoma
lymphoma
t cell lymphoma
gastric adenocarcinoma
gastric cancer
precancerous conditions
stomach neoplasms
adenomatous polyposis coli
colorectal neoplasms
polyposis coli
mesothelioma
pleural mesothelioma
adrenocortical carcinoma
lung neoplasms
lung neoplasms
lung tumor
neuroendocrine tumor
prostatic carcinoma
gastrointestinal stromal tumour
mesenchymoma
stromal tumour
squamous cell carcinoma
breast cancer
diffuse large b-cell lymphoma
lymphoma
follicular lymphoma
lymphoma
cervical cancer
basal cell carcinoma
lung neoplasms
breast cancer
haemangioma
hemangioma
fallopian tube carcinoma
malignant melanoma
melanoma
meningioma
cutaneous melanoma
melanoma
lung cancer
lung neoplasms
non-small cell lung cancer
lung neoplasms
lung tumour
pulmonary blastoma
colorectal cancer
colorectal carcinoma
colorectal neoplasms
colorectal adenoma
colorectal carcinoma
colorectal neoplasms
leiomyosarcoma
papillary urothelial carcinoma
stomach neoplasms
transitional cell carcinoma
bone tumour
lung neoplasms
myxoid chondrosarcoma
sarcoma
soft tissue tumor
lung cancer
renal cell carcinoma
solitary fibrous tumor
benign tumor of smooth muscle
leiomyoma
tumor of smooth muscle
urethral neoplasms
renal carcinoma
cyst
epidermal cyst
lymphoma
malignant lymphoma
progressive transformation of germinal centers
lung neoplasms
angiosarcoma
cavernous hemangioma
hemangioendothelioma
hemangioma
hemangiosarcoma
papillary endothelial hyperplasia
melanoma
sarcoma
breast cancer
breast carcinoma
cancer of colon
colon cancer
colonic cancer
colorectal cancer
gastric carcinoma
stomach neoplasms
intraepithelial neoplasia
prostate cancer
prostate carcinoma
prostatic intraepithelial neoplasia
gastric cancer
gastric carcinoma
stomach neoplasms
colorectal cancer
colorectal neoplasms
breast cancer
breast carcinoma
gastric carcinoma
stomach neoplasms
carcinoma of esophagus
esophageal carcinoma
esophageal squamous carcinoma
squamous carcinoma
squamous cell carcinoma
squamous cell carcinoma of esophagus
nasopharyngeal carcinoma
nasopharyngeal neoplasms
lung cancer
lung neoplasms
lung squamous cell carcinoma
non-small cell lung cancer
precancerous lesions
squamous cell carcinoma
bone neoplasms
cns lymphoma
lymphoma
mycosis fungoides
t-cell lymphoma
angiolipoma
cutaneous malignant melanoma
lipoma
malignant melanoma
melanoma
colorectal cancer
colorectal neoplasms
nodular fasciitis
phyllodes tumor
ductal carcinoma
infiltrating ductal carcinoma
infiltrating lobular carcinoma
lobular carcinoma
mammary carcinoma
carcinoma in situ
germ cell tumour
germinoma
testicular germ cell tumour
classic seminoma
germ cell tumour
germinoma
intratubular germ cell neoplasm
seminoma
germ cell tumor
testicular cancer
testicular germ cell tumor
carcinoma in situ
germ cell tumour
germinoma
seminoma
spermatocytic seminoma
teratoma
testicular germ cell tumour
yolk sac tumor
carcinoma in situ
germ cell tumour
germinoma
intratubular seminoma
seminoma
testicular germ cell tumour
breast cancer
breast carcinoma
invasive breast carcinoma
lymphoma
malignant lymphoma
cutaneous malignant melanoma
malignant melanoma
melanoma
superficial spreading melanoma
myoepithelioma
angiosarcoma
colorectal carcinoma
fibrous histiocytoma
leiomyosarcoma
liposarcoma
malignant fibrous histiocytoma
malignant schwannoma
ovarian carcinoma
prostate carcinoma
rhabdomyosarcoma
sarcoma
schwannoma
stomach carcinoma
aggressive angiomyxoma
angiomyxoma
myxoma
paraganglioma
fibroadenoma
giant fibroadenoma
pericanalicular fibroadenoma
cyst
epidermal cyst
epidermoid cyst
laryngeal squamous cell carcinoma
squamous cell carcinoma
acute myeloid leukemia
chronic myelomonocytic leukemia
leukemia
myelodysplastic syndrome
myeloid leukemia
myeloproliferative disorders
preneoplastic lesions
prostate cancer
plasmacytoma
breast cancer
prostate cancer
ovarian cancer
ovarian carcinoma
breast cancer
mammary cancer
esophageal cancer
esophageal tumor
precancerous conditions
squamous cell carcinoma
lung neoplasms
breast cancer
hereditary breast cancer
anaplastic large cell lymphoma
anaplastic lymphoma
inflammatory myofibroblastic tumor
lymphoma
breast carcinoma
mammary carcinoma
neuroblastoma
glioma
gliosarcoma
melanoma
glioma
melanoma
cyst
cysts
lymphoma
malt lymphoma
marginal zone b-cell lymphoma
mucosa-associated lymphoid tissue
t-cell lymphoma
bilateral retinoblastoma
bladder cancer
leiomyosarcoma
mesenchymal tumor
retinoblastoma
sarcoma
squamous cell carcinoma
malignant melanoma
melanoma
nevus
spitz nevus
diffuse large b-cell lymphoma
lymphoma
myxoid chondrosarcoma
sarcoma
soft tissue sarcoma
diffuse large b-cell lymphoma
lymphoma
mucosa-associated lymphoid tissue
mucosa-associated lymphoid tissue lymphoma
follicular adenoma
papillary thyroid carcinoma
thyroid carcinoma
hepatoblastoma
appendix cancer
hepatocellular carcinoma
pancreas cancer
dysembryoplastic neuroepithelial tumor
neuroepithelial tumor
carcinoma of tongue
oral squamous cell carcinoma
squamous cell carcinoma
squamous cell carcinoma of tongue
lymphoma
leukemia
promyelocytic leukemia
prostate adenocarcinoma
prostate cancer
sertoli cell tumor
renal carcinoma
renal cell carcinoma
thyroid tumor
endometrial cancer
endometrial carcinoma
endometrioid carcinoma
duct carcinoma
gallbladder carcinoma
intrahepatic bile duct carcinoma
gastric carcinoma
stomach neoplasms
chorioangioma
hemangioma
chorioangioma
hemangioma
breast carcinoma
cyst
cysts
apocrine metaplasia
breast cancer
fibroadenoma
prostate cancer
bone neoplasms
lung neoplasms
malignant melanoma
melanoma
pheochromocytoma
myelolipoma
pheochromocytoma
papillary thyroid carcinoma
thyroid carcinoma
pituitary adenoma
pituitary neoplasms
malignant pituitary tumor
pituitary adenoma
pituitary carcinoma
pituitary neoplasms
pituitary tumor
gastric adenoma
gastric cancer
stomach neoplasms
cerebellar liponeurocytoma
cerebellar neoplasms
ependymoma
hemangioblastoma
lipoma
medulloblastoma
neurocytoma
neuroepithelial tumor
oligodendroglioma
renal cell carcinoma
cerebellar neoplasms
medulloblastoma
gastric gastrointestinal stromal tumor
gastrointestinal stromal tumor
sarcoma
stomach neoplasms
stromal tumor
carcinoma of gastric cardia
lung neoplasms
parietal cell carcinoma
stomach neoplasms
neuroblastoma
peripheral nervous system neoplasms
lymphoma
non-hodgkin lymphoma
fibroma
epithelioid trophoblastic tumour
gestational trophoblastic disease
trophoblastic neoplasms
trophoblastic tumour
ganglioneuroma
neuroblastoma
bone neoplasms
bone tumour
tumour of bone
angiosarcoma
colorectal adenocarcinoma
leukemia
melanoma
breast cancer
central nervous system lymphoma
lymphoma
pinealoma
primary central nervous system lymphoma
astrocytoma
glioma
astrocytoma
diffuse astrocytoma
glioblastoma
grade i astrocytoma
pilocytic astrocytoma
glioblastoma
angiolipoma
pituitary adenoma
pituitary neoplasms
acute lymphoblastic leukemia
childhood acute lymphoblastic leukemia
leukemia
lymphoblastic leukemia
acute lymphoblastic leukemia
childhood acute lymphoblastic leukemia
leukemia
lymphoblastic leukemia
angiosarcoma
epithelioid sarcoma
sarcoma
vascular tumour
leiomyosarcoma
sarcoma
colorectal cancer
colorectal neoplasms
colorectal neoplasms
prostatic cancer
prostatic carcinoma
leukemia
leiomyoma
lymphoma
t-cell lymphoma
lymphoma
mantle cell lymphoma
sarcoma
lymphoma
hemangioma
teratoma
fibroma
breast cancer
breast carcinoma
follicular adenoma
follicular carcinoma
thyroid tumor
breast cancer
colorectal cancer
colorectal carcinoma
colorectal neoplasms
breast cancer
colon cancer
colorectal adenoma
colorectal carcinoma
colorectal neoplasms
melanoma
breast cancer
nasopharyngeal carcinoma
salivary gland neoplasms
anaplastic astrocytoma
astrocytic glioma
astrocytoma
diffuse astrocytoma
glioblastoma
glioblastoma multiforme
glioma
oligodendroglioma
prostate cancer
cervical cancer
cervical carcinoma
cervical intraepithelial neoplasia
intraepithelial neoplasia
laryngeal squamous cell carcinoma
squamous cell carcinoma
gastric adenocarcinoma
gastric carcinoma
precancerous conditions
stomach neoplasms
atrial myxoma
cardiac myxoma
left atrial myxoma
myxoma
fibroma
breast cancer
breast carcinoma
breast cancer
cyst
lung neoplasms
lung tumor
lung cancer
lung neoplasms
lung tumor
non-small cell lung cancer
squamous cell carcinoma
squamous cell carcinoma
breast cancer
prostate cancer
bladder adenocarcinoma
cutaneous melanoma
mammary carcinoma
melanoma
hepatocellular carcinoma
breast carcinoma
carcinoid
carcinoid tumour
medullary thyroid carcinoma
midgut carcinoid tumour
neuroendocrine tumor
neuroendocrine tumour
thyroid carcinoma
glioblastoma
glioblastoma multiforme
familial medullary thyroid carcinoma
medullary thyroid carcinoma
thyroid carcinoma
glioblastoma
glioma
squamous cell carcinoma
prostate cancer
paraganglioma
pheochromocytoma
osteosarcoma
cervical cancer
cervical intraepithelial neoplasia
intraepithelial neoplasia
squamous intraepithelial lesion
large cell neuroendocrine carcinoma
lung neoplasms
neuroendocrine carcinoma
squamous cell carcinoma
stage i nsclc
colorectal adenocarcinoma
colorectal carcinoma
colorectal neoplasms
dukes c colorectal carcinoma
nasopharyngeal undifferentiated carcinoma
tumor arising in the esophagus
chronic myeloid leukemia
leukemia
myeloid leukemia
hepatocellular carcinoma
hepatoma
hodgkin disease
sarcoma
cyst
cystic mesothelioma
mesothelioma
breast cancer
lymphoma
mucosa-associated lymphoid tissue
burkitt lymphoma
follicular lymphoma
lymphoma
mantle cell lymphoma
lymphoma
leukemia
leukemia
ampullary carcinoma
duodenal carcinoma
melanoma
intracranial meningioma
intraspinal meningioma
lung neoplasms
meningioma
primary pulmonary meningioma
pulmonary meningioma
renal tumor
thyroid carcinoma
lymphoma
malignant lymphoma
malt lymphoma
rectal lymphoma
pituitary adenoma
pituitary neoplasms
colorectal carcinoma
colorectal neoplasms
angiomyolipoma
renal angiomyolipoma
lymphoma
mantle cell lymphoma
transitional cell carcinoma
transitional cell papilloma
follicular adenoma
follicular carcinoma
follicular thyroid carcinoma
hurthle cell tumor
thyroid carcinoma
thyroid follicular carcinoma
thyroid tumor
thymoma
breast cancer
high-grade prostatic intraepithelial neoplasia
intraepithelial neoplasia
prostate cancer
prostate carcinoma
prostatic intraepithelial neoplasia
pituitary adenoma
pituitary neoplasms
pituitary tumor
carcinoma in situ
cyst
dermoid
dermoid cyst
embryonal carcinoma
germ cell tumor
germinoma
gonadoblastoma
seminoma
spermatocytic seminoma
teratoma
yolk sac tumor
ovarian cancer
gastrointestinal stromal tumor
stromal tumor
epithelial ovarian cancer
ovarian cancer
bone neoplasms
bone tumor
prostate cancer
cervical intraepithelial neoplasia
intraepithelial neoplasia
precancerous conditions
stomach carcinoma
hodgkin disease
lymphoma
nasopharyngeal carcinoma
nasopharyngeal neoplasms
retinoblastoma
retinoblastoma
breast cancer
breast cancer
breast carcinoma
inflammatory breast carcinoma
mammary carcinoma
colorectal cancer
colorectal neoplasms
bladder cancer
transitional cell carcinoma
urinary bladder cancer
prostate cancer
salivary gland cancer
salivary gland neoplasms
squamous cell cancer
precancerous conditions
prostate carcinoma
cysts
odontogenic tumor
prostate cancer
prostatic carcinoma
breast cancer
squamous cell carcinoma
extramedullary plasmacytoma
lymphoid tumor
plasmacytoma
colorectal cancer
colorectal neoplasms
ovarian cancer
carcinoid
carcinoid tumor
ovarian carcinoid tumor
mast cell tumor
sarcoma
cysts
ameloblastoma
mucoepidermoid carcinoma
salivary gland neoplasms
lung adenocarcinoma
lung neoplasms
pineal region tumor
diffuse large b-cell lymphoma
lymphoma
lymphoma
melanoma
sarcoma
meningioma
ependymoma
myxoid chondrosarcoma
myxoma
myxopapillary ependymoma
intraepithelial neoplasia
prostatic intraepithelial neoplasia
hemangiopericytoma
sarcoma
solitary fibrous tumor
synovial sarcoma
vascular tumor
breast cancer
metastatic breast cancer
melanoma
neuroblastoma
gastrointestinal stromal tumor
stromal tumor
adenomatous polyposis coli
colorectal cancer
colorectal neoplasms
familial adenomatous polyposis
polyposis coli
gastric cancer
gastric carcinoma
stomach neoplasms
epithelial-myoepithelial carcinoma
myoepithelioma
sarcoma
skin cancer
renal cell carcinoma
gastrointestinal stromal tumour
leiomyosarcoma
mesenchymoma
stromal tumour
intraepithelial neoplasia
prostate cancer
prostatic intraepithelial neoplasia
colorectal carcinoma
colorectal neoplasms
gastric cancer
preneoplastic lesions
cervical cyst
cyst
cystic hygroma
cysts
lymphangioma
mediastinal cyst
thyroglossal cyst
hepatocellular carcinoma
gastric carcinoma
stomach neoplasms
retinoblastoma
squamous cell carcinoma
prostate cancer
prostatic cancer
leukemia
breast cancer
hereditary breast cancer
ovarian cancer
hepatoma
squamous cell carcinoma
esophageal squamous cell carcinoma
gallbladder cancer
hepatocellular carcinoma
lung adenocarcinoma
pancreatic cancer
squamous cell carcinoma
adenofibroma
clear cell myomelanocytic tumor
perivascular epithelioid cell tumor
anaplastic lymphoma
leukemia
lymphoma
peripheral t-cell lymphoma
t-cell lymphoma
adnexal carcinoma
breast carcinoma
malignant melanoma
melanoma
nevus
squamous cell carcinoma
cystic teratoma
mature cystic teratoma
teratoma
islet cell tumor
neuroendocrine carcinoma
neuroendocrine tumor
rhabdoid tumor
gastrointestinal stromal tumor
leiomyoma
leiomyosarcoma
mesenchymal tumor
neurofibromatosis
neurofibromatosis type
sarcoma
stromal tumor
renal cell carcinoma
sarcoma
lymphoma
malignant melanoma
melanoma
nasopharyngeal neoplasms
neuroblastoma
olfactory neuroblastoma
sarcoma
colloid carcinoma
ductal carcinoma
colorectal cancer
colorectal carcinoma
colorectal neoplasms
cystic nephroma
cystic partially differentiated nephroblastoma
nephroblastoma
renal cell carcinoma
renal neoplasm
stromal tumor
atypical ductal hyperplasia
carcinoma in situ
ductal carcinoma
precancerous conditions
cystosarcoma phyllodes
phyllodes tumor
melanoma
melanoma
oral squamous cell carcinoma
squamous cancer
squamous cell carcinoma
leukemia
diffuse large b-cell lymphoma
lymphoma
malignant lymphoma
colon cancer
colorectal neoplasms
lung cancer
lung neoplasms
gastric cancer
lung cancer
non-small cell lung cancer
stomach neoplasms
gastric adenocarcinoma
stomach cancer
stomach carcinoma
stomach neoplasms
ovarian carcinoma
osteoma
intraneural perineurioma
perineurioma
peripheral nervous system neoplasms
reticular perineurioma
soft tissue perineurioma
bilateral breast carcinoma
borderline tumor
breast carcinoma
ductal carcinoma
invasive ductal carcinoma
lung neoplasms
serous carcinoma
transitional cell carcinoma
rhabdoid tumor
thymic carcinoma
malignant melanoma
melanoma
pigmented villonodular synovitis
benign neoplasms
granular cell tumor
squamous cell carcinoma
lung neoplasms
malignant solitary fibrous tumor
solitary fibrous tumor
hepatocellular carcinoma
hepatoid adenocarcinoma
lymphoma
mucosa-associated lymphoid tissue
stomach neoplasms
differentiated thyroid carcinoma
follicular thyroid cancer
thyroid cancer
thyroid carcinoma
stomach neoplasms
bladder cancer
melanoma
uveal melanoma
cholangiocarcinoma
malignant mesothelioma
mesothelioma
sarcomatoid mesothelioma
colorectal cancer
colorectal carcinoma
colorectal neoplasms
gastric adenocarcinoma
stomach neoplasms
gastric cancer
stomach neoplasms
anaplastic lymphoma
inflammatory myofibroblastic tumour
lymphoma
cutaneous b cell lymphoma
lymphoma
mycosis fungoides
mature teratoma
teratoma
carcinosarcoma
endometrioid adenocarcinoma
hepatoid carcinoma
malignant uterine tumor
sarcoma
carcinoid
carcinoid tumor
cyst
cysts
lymphangioma
glomus tumor
hemangiopericytoma
myoma
paranasal sinus neoplasms
clear cell ependymoma
ependymoma
ovarian cancer
fibroma
malignant solitary fibrous tumor
soft tissue tumor
solitary fibrous tumor
colorectal neoplasms
serrated adenoma
tubular adenoma
esophageal scc
esophageal squamous cell carcinoma
squamous cell carcinoma
precancerous conditions
squamous cell carcinoma
breast cancer
lung neoplasms
oropharyngeal neoplasms
squamous cell carcinoma
ovarian carcinoma
prostate cancer
carcinoma in situ
ductal carcinoma
infiltrating ductal carcinoma
invasive lobular carcinoma
lobular carcinoma
nephroblastoma
wilms tumor
eccrine tumor
malignant eccrine tumor
sweat gland carcinoma
sweat gland neoplasms
sweat gland carcinoma
sweat gland neoplasms
colon carcinoma
hereditary nonpolyposis colon carcinoma
sarcoma
soft tissue sarcoma
hepatocellular carcinoma
precancerous conditions
hepatic cancer
thymic epithelial tumour
thymoma
lung cancer
lung neoplasms
small cell lung cancer
melanoma
prostate carcinoma
prostatic carcinoma
prostate cancer
hepatocellular carcinoma
breast adenocarcinoma
squamous cell carcinoma
carcinoid
carcinoid tumor
large cell neuroendocrine carcinoma
lung cancer
lung neoplasms
lung tumor
neuroendocrine carcinoma
small cell lung carcinoma
lung cancer
lung neoplasms
small cell lung cancer
lung cancer
lung neoplasms
lung tumor
mammary carcinoma
melanoma
breast cancer
breast carcinoma
inflammatory breast carcinoma
myoepithelial tumor
myoepithelioma
cysts
prostate cancer
oral scc
oral squamous cell carcinoma
squamous cell carcinoma
neuroblastoma
ganglioneuroblastoma
ganglioneuroma
neuroblastoma
fibrosarcoma
ovarian cancer
chronic myeloid leukemia
leukemia
myeloid leukemia
acral lentiginous melanoma
malignant melanoma
melanoma
giant cell tumor
breast carcinoma
glioma
bone neoplasms
blast crisis
chronic myelogenous leukemia
leukemia
myelogenous leukemia
leukemia
diffuse large b-cell lymphoma
lymphoma
adult t-cell leukemia
adult t-cell leukemia lymphoma
leukemia
lymphoma
t-cell leukemia
rhabdoid tumor
chronic lymphocytic leukemia
leukemia
lymphocytic leukemia
acute lymphoblastic leukemia
b-cell acute lymphoblastic leukemia
burkitt lymphoma
follicular lymphoma
leukemia
lymphoblastic leukemia
lymphoma
renal cell carcinoma
papillary thyroid carcinoma
thyroid carcinoma
thyroid nodule
chronic lymphocytic leukemia
leukemia
lymphocytic leukemia
lymphoma
non-hodgkin lymphoma
prostate cancer
small lymphocytic lymphoma
breast cancer
lung neoplasms
ductal carcinoma
invasive ductal carcinoma
colorectal cancer
colorectal neoplasms
ductal carcinoma
invasive ductal carcinoma
intraepithelial neoplasia
prostate adenocarcinoma
prostate cancer
prostatic intraepithelial neoplasia
renal carcinoma
renal tumor
gastric cancer
gastric carcinoma
precancerous conditions
stomach neoplasms
gastric cancer
stomach neoplasms
endometrial carcinoma
adult t-cell leukemia
adult t-cell leukemia lymphoma
leukemia
lymphoma
t-cell leukemia
t-cell lymphoma
gastric carcinoma
stomach neoplasms
precancerous conditions
preneoplastic lesions
pleomorphic adenoma
salivary gland neoplasms
gastrinoma
insulinoma
neuroendocrine tumor
neuroendocrine tumour
lung cancer
precancer
anaplastic large cell lymphoma
anaplastic lymphoma
lymphoma
acute myelogenous leukemia
leukemia
myelogenous leukemia
acute leukemia
acute lymphoblastic leukemia
adult all
leukemia
lymphoblastic leukemia
histiocytosis
ovarian carcinoma
anaplastic large cell lymphoma
leukemia
lymphoblastic leukemia
lymphoblastic lymphoma
lymphoepithelioid lymphoma
lymphoma
peripheral t cell lymphoma
precursor t lymphoblastic leukemia
t cell lymphoma
multiple myeloma
myeloma
breast cancer
leukemia
prostate cancer
bladder carcinoma
breast cancer
breast carcinoma
bladder transitional cell carcinoma
fibrosarcoma
transitional cell carcinoma
urinary bladder transitional cell carcinoma
melanoma
breast cancer
multiple myeloma
myeloma
ovarian carcinoma
serous ovarian carcinoma
ovarian carcinoma
colorectal cancer
colorectal neoplasms
rectal cancer
lymphangioleiomyomatosis
lymphangiomyomatosis
pulmonary lymphangioleiomyomatosis
neurocytoma
rhabdomyosarcoma
cervical carcinoma
cervical intraepithelial neoplasia
intraepithelial neoplasia
precancerous conditions
melanoma
paranasal sinus neoplasms
sarcoma
breast carcinoma
carcinoma in situ
ductal carcinoma
intracystic papillary carcinoma
intraductal papilloma
cervical intraepithelial neoplasia
intraepithelial neoplasia
precancerous conditions
follicular adenoma
follicular thyroid carcinoma
thyroid carcinoma
in situ carcinoma
mammary carcinoma
hepatoblastoma
fibroma
lipoma
breast carcinoma
carcinoma in situ
ductal carcinoma
gastrointestinal stromal tumor
mesenchymal tumor
stromal tumor
melanoma
colorectal cancer
colorectal neoplasms
bladder carcinoma
transitional cell carcinoma
gastric adenocarcinoma
gastric cancer
precancerous conditions
stomach neoplasms
gastric adenocarcinoma
gastric carcinoma
gastric tumour
precancerous conditions
precancerous lesions
stomach neoplasms
breast cancer
carcinoma in situ
ductal carcinoma
glioblastoma
glioblastoma multiforme
glioma
basal cell carcinoma
retinoblastoma
acute promyelocytic leukaemia
leukaemia
leukemia
promyelocytic leukaemia
cervical carcinoma
cysts
mesonephric carcinoma
gastric adenocarcinoma
hepatocellular carcinoma
hepatoid adenocarcinoma
stomach neoplasms
leiomyosarcoma
adenomatous polyposis coli
familial adenomatous polyposis
polyposis coli
thyroid carcinoma
thyroid tumour
leiomyoma
muscle tumor
myxoma
smooth muscle tumor
lung neoplasms
lung tumor
pulmonary adenoma
glioblastoma
colorectal cancer
colorectal neoplasms
endometrial cancer
gastric cancer
gastric carcinoma
stomach neoplasms
hepatocellular adenoma
thyroid tumor
colorectal cancer
acute lymphoblastic leukemia
leukemia
lymphoblastic leukemia
pediatric acute lymphoblastic leukemia
chondroid hamartoma
mesenchymal tumor
pulmonary chondroid hamartoma
ganglioglioma
central nervous system lymphoma
lymphoma
primary central nervous system lymphoma
t-cell rich b-cell lymphoma
gastric cancer
stomach neoplasms
breast cancer
breast cancer stage
breast cancer stage iib
lung cancer
lung neoplasms
carcinoid
carcinoid tumor
leiomyoma
soft tissue tumor
breast cancer
inflammatory breast cancer
colorectal cancer
colorectal neoplasms
stage ii colorectal cancer
krukenberg tumor
stomach neoplasms
ovarian cancer
lung cancer
lung neoplasms
preneoplastic lesions
squamous cell carcinoma
squamous metaplasia
lymphoma
malignant schwannoma
neurilemmoma
neurofibroma
paranasal sinus neoplasms
schwannoma
pancreatic cancer
intraepithelial neoplasia
gastric adenoma
gastric cancer
precancerous conditions
stomach neoplasms
neurofibromatosis
anaplastic large cell lymphoma
lymphoma
systemic anaplastic large cell lymphoma
cervical intraepithelial neoplasia
intraepithelial neoplasia
adenoid cystic carcinoma
myoepithelioma
pleomorphic adenoma
polymorphous low grade adenocarcinoma
salivary gland neoplasms
salivary gland tumor
colorectal cancer
colorectal neoplasms
lymphoma
alveolar soft part sarcoma
anaplastic lymphoma
angiosarcoma
extraskeletal osteosarcoma
fibrosarcoma
fibrous histiocytoma
granular cell tumor
leiomyosarcoma
liposarcoma
lymphoma
malignant granular cell tumor
melanoma
osteosarcoma
pleomorphic leiomyosarcoma
pleomorphic liposarcoma
pleomorphic rhabdomyosarcoma
rhabdomyosarcoma
sarcoma
sarcoma of soft tissue
sarcomatoid carcinoma
melanoma
desmoplastic small round cell tumor
liposarcoma
lymphoma
malignant peripheral nerve sheath tumor
merkel cell tumor
myxoid liposarcoma
neuroblastoma
neuroectodermal tumor
neuroendocrine carcinoma
osteosarcoma
peripheral nerve sheath tumor
peripheral neuroectodermal tumor
rhabdomyosarcoma
sarcoma
schwannoma
small cell osteosarcoma
synovial sarcoma
nevus
sarcoma
nasopharyngeal carcinoma
nasopharyngeal neoplasms
precancerous conditions
multiple myeloma
myeloma
plasma cell neoplasm
plasmacytoma
solitary plasmacytoma
solitary plasmacytoma of bone
carcinosarcoma
lung cancer
lung neoplasms
mucoepidermoid carcinoma
complete hydatidiform mole
hydatidiform mole
gastric cancer
gastric carcinoma
stomach neoplasms
gastric carcinoma
retinoblastoma
stomach neoplasms
anaplastic large cell lymphoma
anaplastic lymphoma
lymphoma
lymphomatoid papulosis
systemic anaplastic large cell lymphoma
lymphoma
marginal zone b-cell lymphoma
mucosa-associated lymphoid tissue
paranasal sinus neoplasms
ductal adenocarcinoma
ductal carcinoma
pancreatic carcinoma
pancreatic ductal adenocarcinoma
pancreatic ductal carcinoma
ancient neurilemmoma
neurilemmoma
neurofibromatosis
anaplastic large cell lymphoma
lymphoma
peripheral t-cell lymphoma
posttransplantation lymphoproliferative disorders
t-cell lymphoma
hepatocellular carcinoma
squamous cell carcinoma
actinic keratoses
actinic keratosis
basal cell carcinoma
merkel cell carcinoma
neuroendocrine tumor
squamous cell carcinoma
prostate cancer
melanoma
breast carcinoma
breast carcinoma metastatic
breast lobular carcinoma
endometrial carcinoma
endometrial polyp
lobular breast carcinoma
lobular carcinoma
metastatic breast carcinoma
colorectal neoplasms
tonsillar neoplasms
colorectal cancer
colorectal carcinoma
colorectal neoplasms
fibroid
gastrointestinal stromal tumor
inflammatory myofibroblastic tumor
muscle tumor
schwannoma
smooth muscle tumor
solitary fibrous tumor
stromal tumor
adenomatous polyposis coli
polyposis coli
precancerous conditions
precancerous conditions
esophageal dysplasia
precancerous conditions
breast cancer
breast carcinoma
invasive breast carcinoma
carcinoma in situ
gallbladder carcinoma
in situ carcinoma
precancerous conditions
retinoblastoma
malignant peripheral nerve sheath tumor
neurofibroma
neuroma
perineurial mpnst
perineurioma
peripheral nerve sheath tumor
schwannoma
traumatic neuroma
pituitary neoplasms
colonic cancer
colorectal cancer
colorectal neoplasms
cholangiocarcinoma
hepatocellular carcinoma
gastric malt lymphoma
lymphoma
malt lymphoma
mucosa-associated lymphoid tissue
stomach neoplasms
precancerous conditions
bladder cancer
transitional cell carcinoma
acoustic neuroma
neuroma
endometrial adenocarcinoma
endometrioid adenocarcinoma
leiomyoma
myxoid chondrosarcoma
sarcoma
uterine sarcoma
angiofibroma
capillary hemangioma
cavernous hemangioma
hemangioma
hemangiosarcoma
melanoma
vascular tumor
endometrial cancer
endometrial carcinoma
endometrioid cancer
serous papillary adenocarcinoma
serous papillary cancer
acute myeloblastic leukemia
acute myeloid leukemia
leukemia
lymphoma
myeloid leukemia
lymphoma
peripheral t-cell lymphoma
pseudolymphoma
t-cell lymphoma
melanoma
cutaneous t-cell lymphoma
lymphoma
mycosis fungoides
t-cell lymphoma
renal cell carcinoma
anaplastic large cell lymphoma
anaplastic lymphoma
lymphoma
b cell chronic lymphocytic leukemia
chronic lymphocytic leukemia
gastric lymphoma
leukemia
lymphocytic leukemia
lymphoma
mucosa-associated lymphoid tissue
non-hodgkin lymphoma
stomach neoplasms
thyroid lymphoma
chronic myelogenous leukemia
leukemia
lymphoma
myelogenous leukemia
cutaneous mastocytosis
indolent systemic mastocytosis
leukemia
lymphoma
mast cell leukemia
mast cell sarcoma
mastocytosis
sarcoma
systemic mastocytosis
urticaria pigmentosa
lymphoma
mantle cell lymphoma
aggressive lymphoma
hodgkin disease
lymphoma
leukemia
lymphoma
hodgkin disease
lymphoma
glioma
glioma
malignant glioma
sarcoma
leukemia
multiple myeloma
myeloma
acute myeloid leukemia
leukemia
myeloid leukemia
chronic myelogenous leukemia
gastrointestinal stromal tumor
leukemia
melanoma
mycosis fungoides
myelogenous leukemia
pseudolymphoma
stromal tumor
basal cell carcinoma
malignant melanoma
melanoma
pilomatricoma
pilomatrixoma
colorectal adenocarcinoma
familial adenomatous polyposis
acute myelogenous leukemia
leukemia
multiple myeloma
myelogenous leukemia
myeloma
cyst
epithelioid sarcoma
malignant soft tissue tumor
sarcoma
soft tissue tumor
synovial sarcoma
basal cell carcinoma
lung neoplasms
hepatocellular carcinoma
colorectal adenocarcinoma
colorectal carcinoma
bladder carcinoma
transitional cell carcinoma
breast cancer
breast carcinoma
invasive breast carcinoma
salivary gland tumor
sarcoma
submandibular gland tumor
colon cancer
colorectal cancer
colorectal carcinoma
colorectal neoplasms
lung adenocarcinoma
lung neoplasms
squamous cell carcinoma
colorectal cancer
colorectal neoplasms
carcinoid
carcinoid tumor
neuroendocrine tumor
sarcoma
synovial sarcoma
colon carcinoma
multiple myeloma
myeloma
stromal tumor
giant lymph node hyperplasia
anaplastic large cell lymphoma
ki-1 lymphoma
leukemia
lymphoblastic lymphoma
lymphoma
mycosis fungoides
chronic lymphocytic leukemia
follicular lymphoma
leukemia
lymphocytic leukemia
lymphoma
mantle cell lymphoma
myeloma
plasmacytoma
small lymphocytic lymphoma
ductal carcinoma
mixed ductal-endocrine carcinoma
carcinoid
carcinoid tumor
lung neoplasms
neuroendocrine tumor
cyst
cysts
dermoid
ovarian serous cystadenoma
serous cystadenoma
duct carcinoma
extrahepatic bile duct carcinoma
gastric mucosa-associated lymphoid tissue lymphoma
lymphoma
malt lymphoma
mucosa-associated lymphoid tissue
mucosa-associated lymphoid tissue lymphoma
stomach neoplasms
diffuse large b-cell lymphoma
follicular lymphoma
gastric malt lymphoma
lymphoma
malignant lymphoma
malt lymphoma
mucosa-associated lymphoid tissue
stomach neoplasms
sertoli cell tumor
anaplastic oligodendroglioma
oligodendroglioma
cerebral tumor
hemangiopericytoma
meningeal hemangiopericytoma
meningioma
epithelioid hemangioma
hemangioendothelioma
hemangioma
vascular neoplasms
bone tumor
cysts
histiocytosis
apocrine carcinoma
breast apocrine carcinoma
breast carcinoma
cyst
lobular carcinoma
breast malignant phyllodes tumor
cystosarcoma phyllodes
lung neoplasms
malignant phyllodes tumor
phyllodes tumor
carcinoma in situ
conjunctival intraepithelial neoplasia
intraepithelial neoplasia
lymphoma
nevus
squamous cell carcinoma
squamous metaplasia
oncocytoma
salivary gland neoplasms
salivary gland tumor
squamous metaplasia
carcinoid
lung neoplasms
lymphoma
malignant mesothelioma
mesothelioma
skull base neoplasms
bone neoplasms
soft tissue tumor
tumor of bone
breast cancer
breast ductal carcinoma
duct carcinoma
ductal carcinoma
infiltrating ductal carcinoma
breast carcinoma
duct carcinoma
ductal carcinoma
infiltrating ductal carcinoma
infiltrating lobular carcinoma
lobular breast carcinoma
lobular carcinoma
squamous carcinoma
squamous cell carcinoma
cervical intraepithelial neoplasia
cin 2
intraepithelial neoplasia
squamous cell carcinoma
endometrial adenocarcinoma
endometrial polyp
mammary cancer
myoepithelioma
astrocytoma
ependymoma
glioblastoma
glioma
colorectal cancer
colorectal neoplasms
lipoblastoma
lipoma
lipomatous tumor
lung neoplasms
lung tumor
pulmonary blastoma
lung adenocarcinoma
lung neoplasms
precancerous conditions
preneoplasia
preneoplastic lesion
lung cancer
lung neoplasms
lung tumour
intraepithelial neoplasia
prostate adenocarcinoma
prostate cancer
prostatic intraepithelial neoplasia
colorectal neoplasms
glioma
lung cancer
lung neoplasms
small cell lung cancer
multiple myeloma
myeloma
adenoid cystic carcinoma
salivary gland carcinoma
salivary gland neoplasms
borderline tumor
pancreatic carcinoma
pancreatic tumor
epithelial ovarian cancer
ovarian cancer
prostate cancer
prostatic carcinoma
pancreatic adenocarcinoma
pancreatic cancer
ovarian cancer
ovarian carcinoma
classical hodgkin lymphoma
hodgkin disease
hodgkin lymphoma
lymphoma
endometrial carcinoma
chronic myeloid leukemia
leukemia
myeloid leukemia
angioimmunoblastic t-cell lymphoma
lymphoma
t-cell lymphoma
renal cell carcinoma
lung neoplasms
lymphangiomyomatosis
fibroadenoma
bone neoplasms
osteosarcoma
bone neoplasms
osteosarcoma
phyllodes tumor
acinic cell carcinoma
lung neoplasms
adenomatoid tumor
mesothelioma
solitary fibrous tumor
hairy cell leukemia
hairy cell leukemia variant
leukemia
polycythemia vera
cysts
carcinosarcoma
lung neoplasms
sarcoma
sarcomatoid carcinoma
synovial sarcoma
cyst
cysts
histiocytosis
rosai-dorfman disease
sinus histiocytosis with massive lymphadenopathy
cyst
leiomyoma
lung neoplasms
muscle tumor
smooth muscle tumor
epithelial-myoepithelial carcinoma
lung neoplasms
lung tumor
lipoma
leiomyoma
lung neoplasms
germinoma
atrial myxoma
cardiac myxoma
intestinal neoplasms
left atrial myxoma
myxoma
atypical lymphoid hyperplasia
pleomorphic adenoma
sweat gland neoplasms
gastrointestinal stromal tumor
stromal tumor
malignant mesothelioma
mesothelioma
stomach neoplasms
central nervous system neoplasms
fibrous meningioma
hemangiopericytoma
meningeal hemangiopericytoma
meningioma
solitary fibrous tumor
carcinoma of large intestine
colorectal carcinoma
gastric cancer
gastric carcinoma
intestinal adenocarcinoma
intestinal neoplasms
intestine cancer
large intestine cancer
pancreatic cancer
prostatic cancer
stomach neoplasms
hepatocellular carcinoma
hepatoma
cyst
cysts
adamantinoma
ameloblastoma
bone neoplasms
bone tumor
fibroma
thymic epithelial tumor
thymoma
teratocarcinoma
leukemia
myelodysplastic syndromes
myeloproliferative disorders
acute myelocytic leukemia
leukemia
myelocytic leukemia
esophageal carcinoma
cervical carcinoma
cutaneous malignant melanoma
malignant melanoma
melanoma
stage melanoma
breast cancer
breast carcinoma
infiltrating breast carcinoma
invasive breast cancer
sweat gland neoplasms
sweat gland tumour
breast carcinoma
carcinoma of breast
hemangioendothelioma
intraepithelial neoplasia
prostate tumor
prostatic intraepithelial neoplasia
squamous cell carcinoma
hemangiopericytoma
solitary fibrous tumor
nasopharyngeal carcinoma
oral squamous cell carcinoma
squamous cell carcinoma
nasopharyngeal neoplasms
oropharyngeal neoplasms
fibroma
fibromyxolipoma
lipoma
liposarcoma
myxoid liposarcoma
spindle cell lipoma
endometrial stromal sarcoma
endometrial stromal tumor
sarcoma
stromal sarcoma
stromal tumor
adrenal carcinoma
adrenocortical adenoma
myelolipoma
gastric cancer
gastric carcinoma
gastric tumor
hepatocellular carcinoma
stomach neoplasms
angiomyolipoma
hepatocellular carcinoma
lung neoplasms
lymphangioleiomyomatosis
lymphangiomyomatosis
pulmonary lymphangioleiomyomatosis
cyst
endodermal cyst
osteoma
paranasal sinus neoplasms
nephroblastoma
wilms tumor
papillary thyroid carcinoma
thyroid carcinoma
b-cell chronic lymphocytic leukemia
chronic lymphocytic leukemia
diffuse large b-cell lymphoma
high-grade lymphoma
leukemia
lymphocytic leukemia
lymphoma
glioma
atypical teratoid rhabdoid tumor
neuroectodermal tumor
rhabdoid tumor
teratoma
tumor of cns
central neurocytoma
cerebellar neoplasms
lung neoplasms
melanoma
neurocytoma
fibroadenoma
fibroadenoma of breast
cysts
malignant melanoma
melanoma
endodermal sinus tumour
endometrioid carcinoma
germ cell tumour
germinoma
granulosa cell tumour
stromal tumour
teratoma
neurilemmoma
schwannoma
botryoid-type embryonal rhabdomyosarcoma
carcinoma in situ
embryonal rhabdomyosarcoma
rhabdomyosarcoma
lung cancer
lung neoplasms
non-small cell lung cancer
squamous cell carcinoma
bladder cancer
transitional cell carcinoma
colon carcinoma
colorectal neoplasms
breast carcinoma
breast cancer
breast carcinoma
carcinoma in situ
ductal carcinoma
invasive ductal carcinoma
invasive lobular carcinoma
lobular carcinoma
lymphoma
non-hodgkin lymphoma
cervical cancer
squamous cell carcinoma
paranasal sinus neoplasms
malignant pheochromocytoma
pheochromocytoma
renal clear cell carcinoma
lung neoplasms
lymphoma
t cell lymphoma
nephroblastoma
precancerous conditions
wilms tumor
desmoplastic small round cell tumor
diffuse large b-cell lymphoma
leukemia
leukemias
lymphoma
merkel cell carcinoma
mesenchymal chondrosarcoma
myxoid chondrosarcoma
neuroblastoma
neuroectodermal tumor
osteosarcoma
rhabdomyosarcoma
sarcoma
small cell osteosarcoma
fibrous histiocytoma
malignant fibrous histiocytoma
sarcoma
atypical ductal hyperplasia
carcinoma in situ
cervical carcinoma
cervical intraepithelial neoplasia
cervical squamous cell carcinoma
ductal carcinoma
intraepithelial neoplasia
squamous cell carcinoma
atypical ductal hyperplasia
atypical lobular hyperplasia
breast cancer
breast carcinoma
carcinoma in situ
ductal carcinoma
lobular carcinoma
lobular carcinoma in situ
intraepithelial neoplasia
prostate cancer
prostatic carcinoma
prostatic intraepithelial neoplasia
colorectal cancer
bladder cancer
oral squamous cell carcinoma
squamous cell carcinoma
squamous carcinoma
squamous cell carcinoma
leukemia
alveolar rhabdomyosarcoma
rhabdomyosarcoma
ductal adenocarcinoma
pancreatic adenocarcinoma
pancreatic cancer
pancreatic ductal adenocarcinoma
prostate cancer
prostate cancer
thecoma
fibroid
inflammatory myofibroblastic tumor
inflammatory pseudotumor
leiomyoma
lymphoma
mesenchymal neoplasm
solitary fibrous tumor
thyroid neoplasm
lymphoma
papillary urothelial carcinoma
squamous cell carcinoma
glioblastoma
glioblastoma multiforme
lung cancer
medulloblastoma
oligodendroglial tumor
oligodendroglioma
breast cancer
mammary cancer
prostate cancer
breast cancer
breast carcinoma
breast cancer
breast carcinoma
invasive breast cancer
invasive breast carcinoma
cutaneous malignant melanoma
malignant melanoma
melanoma
precancerous conditions
stomach neoplasms
hodgkin disease
lymphoma
anaplastic oligodendroglioma
glial tumor
glioblastoma
glioma
malignant glioma
oligodendroglioma
breast cancer
renal cancer
renal cell carcinoma
renal clear cell carcinoma
colon cancer
leukaemia
leukemia
cerebellar neoplasms
medulloblastoma
meningioma
neuroectodermal tumor
breast cancer
invasive breast cancer
hepatocellular carcinoma
bladder cancer
cholangiocarcinoma
hepatocellular carcinoma
intrahepatic cholangiocarcinoma
hepatocellular carcinoma
liver cell cancer
liver cell dysplasia
precancerous conditions
preneoplastic lesions
pituitary adenoma
pituitary neoplasms
carcinoma of thyroid
medullary carcinoma of thyroid
thyroid tumor
follicular carcinoma
retinoblastoma
papillary thyroid carcinoma
thyroid carcinoma
leukemia
sarcoma
thyroid cancer
differentiated thyroid cancer
follicular carcinoma
thyroid cancer
colonic adenocarcinoma
lung adenocarcinoma
lung neoplasms
squamous cell carcinoma
squamous metaplasia
malignant melanoma
melanoma
neuroblastoma
breast cancer
retinoblastoma
non-melanoma skin cancer
skin cancer
squamous cell carcinoma
warts
multiple myeloma
myeloma
plasma cell dyscrasia
plasmacytoma
xanthoma
breast cancer
chronic myelogenous leukaemia
chronic neutrophilic leukaemia
leukaemia
leukemia
myelogenous leukaemia
myeloproliferative disorder
neutrophilic leukaemia
carcinoma in situ
ductal carcinoma
fibroadenoma
infiltrating ductal carcinoma
radial scar
bladder carcinoma
urinary bladder carcinoma
hepatocellular carcinoma
colorectal cancer
bone neoplasms
osteosarcoma
hairy cell leukemia
leukemia
cutaneous neuroendocrine carcinoma
merkel cell tumour
neuroendocrine carcinoma
colorectal cancer
colorectal neoplasms
gastrointestinal tract cancer
stomach cancer
stomach neoplasms
breast cancer
breast carcinoma
carcinoma in situ
ductal carcinoma
infiltrating ductal carcinoma
infiltrating lobular carcinoma
invasive breast carcinoma
lobular carcinoma
lobular carcinoma in situ
mammary carcinoma
high-grade prostatic intraepithelial neoplasia
intraepithelial neoplasia
precancerous conditions
prostate cancer
prostatic cancer
prostatic carcinoma
prostatic intraepithelial neoplasia
prostate cancer
anaplastic lymphoma
desmoid tumor
gastrointestinal stromal tumor
inflammatory myofibroblastic tumor
lymphoma
nodular fasciitis
stromal tumor
hodgkin disease
hodgkin lymphoma
lymphoma
non-hodgkin lymphoma
vascular neoplasms
leukemia
neuroectodermal tumor
pinealoma
lung adenocarcinoma
lung cancer
lung neoplasms
lung squamous cell carcinoma
precancerous conditions
premalignant lesion
squamous cell carcinoma
glioblastoma
neuroma
squamous cell carcinoma
tonsillar carcinoma
tonsillar neoplasms
anaplastic ependymoma
ependymoma
glioma
leiomyosarcoma
soft tissue tumor
breast cancer
ganglioneuroblastoma
hemangioma
lung cancer
metastatic breast cancer
metastatic lung cancer
pancoast tumor
peripheral nervous system neoplasms
schwannoma
ductal adenocarcinoma
invasive ductal adenocarcinoma
pancreatic cancer
pancreatic cancer
endodermal sinus tumor
seminoma
yolk sac tumor
anaplastic lymphoma
fibromatosis
gastrointestinal stromal tumor
intraabdominal fibromatosis
lymphoma
stromal tumor
lymphoma
marginal zone b-cell lymphoma
progressive transformation of germinal centers
prostate adenocarcinoma
follicular adenoma
follicular carcinoma
hyalinizing trabecular tumor
malignant thyroid tumor
papillary and follicular carcinoma
papillary thyroid carcinoma
thyroid carcinoma
thyroid tumor
anaplastic large cell lymphoma
lymphoma
adenocarcinoma in situ
prostate cancer
prostatic carcinoma
fibroma
ossifying fibromyxoid tumor
sarcoma
soft tissue neoplasm
cholangiocarcinoma
neurilemmoma
perineurioma
peripheral nerve sheath tumour
cysts
lymphoma
non-hodgkin lymphoma
nevus
bladder carcinoma
transitional cell carcinoma
multiple myeloma
myeloma
squamous cell carcinoma
gastrointestinal stromal tumor
stomach neoplasms
stromal tumor
colorectal carcinoma
colorectal neoplasms
cervical carcinoma
cervical intraepithelial neoplasia
intraepithelial neoplasia
precancerous conditions
precancerous lesions
prostate carcinoma
colorectal cancer
colorectal neoplasms
neuroblastoma
peripheral neuroblastoma
cyst
lymphangioleiomyomatosis
lymphangiomyoma
pulmonary lymphangioleiomyomatosis
lung neoplasms
multiple myeloma
myeloma
melanoma
hodgkin disease
lymphoma
nasopharyngeal carcinoma
nasopharyngeal neoplasms
anaplastic oligodendroglioma
oligodendroglioma
leiomyoblastoma
leiomyoma
muscle tumour
smooth muscle tumour
endometrial adenocarcinoma
colorectal neoplasms
serrated adenoma
tubular adenoma
breast cancer
carcinoma ex pleomorphic adenoma
carcinoma of parotid
carcinoma of parotid gland
duct carcinoma
ductal carcinoma
invasive ductal carcinoma
malignant salivary gland tumour
pleomorphic adenoma
salivary duct carcinoma
salivary gland tumour
cysts
hepatocellular carcinoma
precancerous conditions
precancerous lesion
hepatocellular carcinoma
sarcoma
oral scc
oral squamous cell carcinoma
precancerous conditions
squamous cell carcinoma
prostate cancer
prostate carcinoma
prostatic cancer
prostatic carcinoma
prostatic malignancy
colorectal neoplasms
hemangiopericytoma
odontogenic tumor
bone neoplasms
sarcoma
lymphoma
nevus
sarcoma
lung neoplasms
rhabdoid tumor
sarcoma
adenofibroma
atypical lobular hyperplasia
cyst
fibroadenoma
lipoma
lung neoplasms
malignant peripheral nerve sheath tumor
peripheral nerve sheath tumor
rhabdomyosarcoma
high-grade lymphoma
intestinal neoplasms
lymphoma
t-cell lymphoma
paraganglioma
renal medullary carcinoma
carcinoid
carcinoid tumor
ductal carcinoma
infiltrating ductal carcinoma
mammary carcinoma
renal cell carcinoma
hepatosplenic t-cell lymphoma
lymphoma
t-cell lymphoma
anaplastic large cell lymphoma
breast lymphoma
lymphoma
hemangioma
lung neoplasms
fibroadenoma
glomus tumor
renal clear cell carcinoma
cutaneous malignant melanoma
malignant melanoma
melanoma
merkel cell carcinoma
angiosarcoma
embryonal carcinoma
germ cell tumor
hemangiosarcoma
mature teratoma
mature testicular teratoma
sarcoma
teratoma
testicular teratoma
acute leukemia
acute lymphoblastic leukemia
leukemia
leukemias
lymphoblastic leukemia
ameloblastic sarcoma
ameloblastoma
malignant ameloblastoma
sarcoma
skull base neoplasms
anaplastic large cell lymphoma
lymphoma
breast carcinoma
ductal carcinoma
hemangioma
lung neoplasms
pulmonary sclerosing hemangioma
pulmonary tumor
sclerosing hemangioma
burkitt lymphoma
chronic lymphocytic leukemia
leukemia
leukemias
lymphocytic leukemia
lymphoma
prolymphocytic leukemia
cellular leiomyoma
leiomyoma
leiomyosarcoma
muscle tumor
paranasal sinus neoplasms
smooth muscle tumor
cysts
bone neoplasms
hepatocellular carcinoma
fibrolipoma
intramuscular lipoma
lip neoplasms
lipoma
salivary gland neoplasms
spindle cell lipoma
gastric cancer
leukemia
lymphoma
malignant lymphoma
nephroblastoma
wilms tumor
lymphoma
malignant lymphoma
actinic keratosis
lentigo maligna
malignant melanoma
melanoma
melanoma in situ
pancreatic adenocarcinoma
pancreatic cancer
lung neoplasms
lymphoma
malt lymphoma
marginal zone b-cell lymphoma
mucosa-associated lymphoid tissue
borderline tumor
glioma
follicular adenoma
follicular cancer
follicular carcinoma
follicular thyroid cancer
thyroid cancer
thyroid carcinoma
colorectal cancer
colorectal neoplasms
hodgkin disease
lymphoma
breast cancer
leukaemia
leukemia
t cell leukaemia
leukemia
pecoma
perivascular epithelioid cell tumor
sarcoma
fibrous histiocytoma
inflammatory malignant fibrous histiocytoma
leiomyosarcoma
malignant fibrous histiocytoma
cellular mesoblastic nephroma
congenital fibrosarcoma
congenital mesoblastic nephroma
fibrosarcoma
mesoblastic nephroma
renal tumor
bone neoplasms
cartilaginous tumor
ductal carcinoma
pancreatic ductal carcinoma
bone neoplasms
breast cancer
breast carcinoma
anaplastic lymphoma
inflammatory myofibroblastic tumor
lymphoma
meningioma
lymphoma
leiomyoma
lipoma
lung neoplasms
lung tumor
adenomatoid tumor
leiomyomata
adenofibroma
adenosarcoma
serous carcinoma
brenner tumor
cysts
ovarian brenner tumor
endometrial stromal sarcoma
fibrosarcoma
gastrointestinal stromal tumor
leiomyosarcoma
leukemias
mastocytosis
mesenchymal tumor
ovarian fibrosarcoma
ovarian sarcoma
sarcoma
stromal sarcoma
stromal tumor
uterine leiomyosarcoma
ovarian cancer
ovarian carcinoma
retinoblastoma
melanoma
ovarian steroid cell tumor
choriocarcinoma
exaggerated placental site
placental site trophoblastic tumor
trophoblastic neoplasms
trophoblastic tumor
endometrial adenocarcinoma
endometrial cancer
malignant melanoma
melanoma
carcinoma in situ
cutaneous melanoma
cutaneous melanoma in situ
cutaneous squamous cell carcinoma
melanoma
melanoma in situ
squamous cell carcinoma
in situ carcinoma
carcinoma in situ
cervical intraepithelial neoplasia
in situ carcinoma
intraepithelial neoplasia
precancerous conditions
lung adenocarcinoma
lung cancer
lung neoplasms
prostate cancer
leiomyoma
leiomyomata
myoma
leukemia
leukemia plasmacytic
multiple myeloma
myeloma
diffuse large b-cell lymphoma
lymphoma
high-grade prostatic intraepithelial neoplasia
intraepithelial neoplasia
prostate cancer
prostatic intraepithelial neoplasia
carcinoma in situ
squamous carcinoma
squamous cell carcinoma
squamous metaplasia
ovarian adenocarcinoma
ovarian cancer
retinoblastoma
cervical intraepithelial neoplasia
intraepithelial neoplasia
squamous intraepithelial lesion
chronic leukemia
leukemia
myelodysplastic syndrome
hepatocellular carcinoma
liver cancer
sertoli-leydig cell tumor
lymphoma
malignant lymphoma
primary effusion lymphoma
chronic lymphocytic leukaemia
leukaemia
leukemia
lymphocytic leukaemia
chronic myeloid leukemia
leukemia
myeloid leukemia
collecting duct carcinoma
duct carcinoma
renal cell carcinoma
renal tumor
sarcomatoid renal cell carcinoma
leiomyoma
papillary renal cell carcinoma
renal cell carcinoma
diffuse large b-cell lymphoma
lymphoma
retinoblastoma
follicular adenoma
papillary thyroid carcinoma
thyroid carcinoma
thyroid nodule
cutaneous squamous cell carcinoma
papillary squamous cell carcinoma
squamous cell carcinoma
classical hodgkin lymphoma
hodgkin disease
hodgkin lymphoma
lymphoma
nodular lymphocyte predominant hodgkin lymphoma
acute promyelocytic leukemia
leukemia
neuroblastoma
promyelocytic leukemia
cervical adenocarcinoma
endometrial adenocarcinoma
endometrioid carcinoma
papillary serous adenocarcinoma
serous adenocarcinoma
uterine adenocarcinoma
ductal adenocarcinoma
mixed ductal-endocrine carcinoma
gastrointestinal tract cancer
gastric cancer
stomach neoplasms
ovarian cancer
intestinal neoplasms
giant lymph node hyperplasia
lymphoma
marginal zone b-cell lymphoma
nodal marginal zone b-cell lymphoma
plasmacytoma
precancerous conditions
acute promyelocytic leukemia
leukemia
promyelocytic leukemia
neuroblastoma
acute nonlymphocytic leukemia
blast crisis
leukemia
myelodysplastic syndrome
hepatocellular carcinoma
hepatoma
anaplastic large cell lymphoma
lymphoepithelioid lymphoma
lymphoma
non-hodgkin lymphoma
peripheral t-cell lymphoma
t-cell lymphoma
t-cell non-hodgkin lymphoma
gastric adenocarcinoma
gastric mucosa-associated lymphoid tissue lymphoma
lymphoma
mucosa-associated lymphoid tissue
mucosa-associated lymphoid tissue lymphoma
stomach neoplasms
breast cancer
breast carcinoma
infiltrating breast carcinoma
adrenocortical carcinoma
cholangiocarcinoma
esophageal adenocarcinoma
hepatocellular carcinoma
islet cell tumor
lung neoplasms
pulmonary adenocarcinoma
renal cell carcinoma
cervical intraepithelial neoplasia
high-grade squamous intraepithelial lesion
intraepithelial neoplasia
low-grade squamous intraepithelial lesion
squamous cell carcinoma
squamous intraepithelial lesion
ovarian cancer
desmoid fibromatosis
fibromatosis
ovarian cancer
ovarian carcinoma
borderline tumor
ovarian carcinoma
ovarian serous carcinoma
serous carcinoma
serous ovarian carcinoma
leukemia
intraepithelial neoplasia
preneoplastic lesions
prostate cancer
prostatic intraepithelial neoplasia
lung cancer
lung neoplasms
non-small cell lung cancer
pulmonary malignant tumor
squamous cell carcinoma
giant cell tumor
prostatic carcinoma
pancreatic adenocarcinoma
pancreatic cancer
oral squamous cell carcinoma
squamous cell carcinoma
hepatocellular carcinoma
nasopharyngeal carcinoma
neuroepithelial tumor
epithelial thymoma
medullary thymoma
thymic tumour
thymoma
thymoma type a
neurothekeoma
dermatofibrosarcoma
dermatofibrosarcoma protuberans
sebaceous adenoma
sebaceous carcinoma
sebaceous gland tumor
breast cancer
colon cancer
colorectal carcinoma
colorectal neoplasms
gastrointestinal stromal tumor
leiomyoma
mesenchymal neoplasm
mesenchymoma
muscle tumor
smooth muscle tumor
stromal tumor
lymphoma
cyst
gastrointestinal stromal tumor
leiomyoma
leiomyosarcoma
mesenchymal neoplasm
neurofibroma
schwannoma
stromal tumor
ampullary adenocarcinoma
ampullary carcinoma
colloid carcinoma
pancreatic adenocarcinoma
angiosarcoma
hemangiosarcoma
primary angiosarcoma
salivary gland neoplasms
dedifferentiated liposarcoma
fibrous histiocytoma
liposarcoma
malignant fibrous histiocytoma
retroperitoneal sarcoma
sarcoma
well-differentiated liposarcoma
intracranial meningioma
melanoma
meningioma
neurilemmoma
paraganglioma
schwannoma
desmoplastic small round cell tumor
mesothelioma
neuroectodermal tumor
rhabdomyosarcoma
sarcoma
lymphoma
malt lymphoma
mucosa-associated lymphoid tissue
adenofibroma
borderline tumor
ovarian serous carcinoma
serous carcinoma
bone neoplasms
giant cell tumor
giant cell tumor of bone
tumor of bone
prostate cancer
prostatic adenocarcinoma
carcinoma in situ
urothelial dysplasia
cysts
high-grade pin
high-grade prostatic intraepithelial neoplasia
intraepithelial neoplasia
prostatic intraepithelial neoplasia
histiocytosis
apocrine adenoma
sweat gland neoplasms
sweat gland tumor
syringocystadenoma papilliferum
burkitt lymphoma
lymphoma
colon carcinoma
carcinoid
carcinoid tumor
intestinal neoplasms
ovarian cancer
ovarian carcinoma
lymphoma
mantle cell lymphoma
colorectal neoplasms
hepatocellular carcinoma
stomach neoplasms
hepatocellular carcinoma
preneoplastic lesions
lung neoplasms
prostate cancer
leukemia
lymphoma
esophageal carcinoma
hepatocellular carcinoma
stomach neoplasms
cutaneous squamous cell carcinoma
squamous cell carcinoma
liposarcoma
liposarcoma metastatic
lipomatous tumour
liposarcoma
malignant lipomatous tumour
pleomorphic liposarcoma
round cell liposarcoma
sarcoma
malignant mesothelioma
mesothelioma
wilms tumour
endometrial atypical hyperplasia
endometrial cancer
endometrial carcinoma
endometrioid carcinoma
precancerous conditions
cervical intraepithelial neoplasia
cin 2
cin grade
intraepithelial neoplasia
ductal adenocarcinoma
intraepithelial neoplasia
pancreatic intraepithelial neoplasia
gastric adenoma
gastric cancer
gastric carcinoma
stomach neoplasms
gastric carcinoma
stomach neoplasms
breast cancer
ductal carcinoma
infiltrating ductal carcinoma
atypical carcinoid
carcinoid
large cell neuroendocrine carcinoma
lung cancer
lung neoplasms
neuroendocrine carcinoma
diffuse large b-cell lymphoma
leukemia
lymphoma
myelodysplastic syndrome
gastric carcinoma
lymphoma
nasopharyngeal carcinoma
ameloblastic carcinoma
ameloblastoma
inverted papilloma
breast cancer
melanoma
neuroma
thyroid carcinoma
leiomyoma
leiomyosarcoma
muscle tumour
smooth muscle tumour
stomach neoplasms
cholangiocarcinoma
hepatocellular carcinoma
gastric cancer
stomach neoplasms
anaplastic wilms tumor
nephroblastoma
wilms tumor
esophageal cancer
esophageal carcinoma
bladder cancer
prostate cancer
prostate carcinoma
phyllodes tumor
phyllodes tumour
lung cancer
lung neoplasms
non-small cell lung cancer
squamous cell carcinoma
prostate tumor
sarcoma
central nervous system lymphoma
central nervous system neoplasms
diffuse large b-cell lymphoma
lymphoma
primary central nervous system lymphoma
cervical cancer
cervical carcinoma
squamous cell carcinoma
breast cancer
lung cancer
lung neoplasms
melanoma
skin melanoma
adenomatoid tumor
benign neoplasms
germ cell tumor
malignant mesothelioma
mesothelioma
vascular neoplasms
papillary urothelial carcinoma
breast cancer
ductal breast cancer
invasive ductal breast cancer
diffuse large b-cell lymphoma
lymphoma
malt lymphoma
mucosa-associated lymphoid tissue
cervical intraepithelial neoplasia
cin 2
grade squamous intraepithelial lesion
high grade squamous intraepithelial lesion
intraepithelial neoplasia
squamous intraepithelial lesion
squamous metaplasia
hepatocellular carcinoma
mucoepidermoid carcinoma
bednar tumor
dermatofibrosarcoma
giant cell fibroblastoma
giant cell tumor
liposarcoma
myxoid liposarcoma
neuroma
renal cell carcinoma
vascular neoplasms
lymphoma
breast cancer
breast cancer
carcinoma in situ
ductal carcinoma
leydig cell tumor
cancer of lip
gastric cancer
hepatoma
lung cancer
lung tumor
pulmonary tumor
neuroectodermal tumor
histiocytosis
intravascular large b-cell lymphoma
lymphoma
vascular neoplasms
gastrointestinal stromal tumor
leiomyoma
mesenchymal tumor
stromal tumor
leukemia
leukemias
lymphoma
breast carcinoma
invasive breast carcinoma
high-grade prostatic intraepithelial neoplasia
intraepithelial neoplasia
prostate carcinoma
prostate tumor
prostatic intraepithelial neoplasia
colorectal carcinoma
colorectal neoplasms
tumor arising in the cecum
breast carcinoma
invasive breast carcinoma
prostate cancer
prostate carcinoma
carcinoma of tongue
mucoepidermoid carcinoma
pleomorphic adenoma
salivary gland tumor
lip neoplasms
lymphoma
pagetoid reticulosis
cyst
cysts
neuroendocrine carcinoma
mammary adenocarcinoma
cancer of cervix
hodgkin lymphoma
lymphoma
sarcoma
breast cancer
glioblastoma
glioblastoma multiforme
glioma
gliosarcoma
astrocytoma
ependymoblastoma
ependymoma
germ cell tumour
germinoma
glioblastoma
medulloblastoma
pilocytic astrocytoma
adenoid cystic carcinoma
chronic myeloid leukemia
leukemia
myeloid leukemia
bladder cancer
prostate cancer
urinary bladder cancer
nasopharyngeal carcinoma
nasopharyngeal neoplasms
anaplastic large cell lymphoma
lymphoma
breast lymphoma
diffuse large b-cell lymphoma
lymphoma
malignant lymphoma
malt lymphoma
appendix neoplasm
colon mucinous adenocarcinoma
ovarian mucinous tumor
tumor of appendix
prostate carcinoma
prostate signet ring cell carcinoma
prostatic carcinoma
ameloblastoma
cyst
cysts
odontogenic tumor
neuroblastoma
histiocytosis
lymphoma
malignant histiocytosis
t cell lymphoma
adenocarcinoma of kidney
adenocarcinoma of stomach
carcinoma of liver
liver cell adenocarcinoma
oncocytoma
parotid carcinoma
aberrant crypt
colorectal carcinoma
colorectal neoplasms
precancerous conditions
preneoplastic lesions
arteriovenous malformation
astrocytoma
choroid plexus papilloma
cyst
ependymoma
glial tumor
glioma
papillary ependymoma
cerebellar neoplasms
desmoplastic medulloblastoma
medulloblastoma
gangliocytoma
ganglioneuroma
pituitary adenoma
pituitary neoplasms
central nervous system neoplasms
central neurocytoma
desmoplastic infantile ganglioglioma
dysembryoplastic neuroepithelial tumor
ganglioglioma
ganglioneuroma
medulloblastoma
medulloepithelioma
neuroblastoma
neurocytoma
neuroectodermal tumor
neuroepithelial tumor
papillary glioneuronal tumor
supratentorial primitive neuroectodermal tumor
esophageal carcinoma
adenocarcinoma of kidney
cholangiocarcinoma
colon adenocarcinoma
colon carcinoma
renal carcinoma
medulloblastoma
acute biphenotypic leukemia
leukemia
leukemias
sweat gland adenocarcinoma
sweat gland neoplasms
anaplastic large cell lymphoma
gastric lymphoma
lymphoma
stomach neoplasms
t-cell lymphoma
angiosarcoma
haemangioma
intestinal neoplasms
hemangioma
lung neoplasms
sclerosing hemangioma
breast cancer
lymphoma
non-hodgkin lymphoma
gastric carcinoma
stomach neoplasms
adenoid cystic carcinoma
epithelial-myoepithelial carcinoma
myoepithelioma
pleomorphic adenoma
polymorphous low-grade adenocarcinoma
breast carcinoma
carcinosarcoma
metaplastic breast carcinoma
rhabdomyosarcoma
cervical cancer
cervical intraepithelial neoplasia
intraepithelial neoplasia
squamous carcinoma
gastrointestinal stromal tumor
mesenchymoma
stromal tumor
carcinoma in situ
transitional cell carcinoma
esophageal cancer
esophageal squamous cell carcinoma
squamous cell carcinoma
hepatocellular carcinoma
prostate cancer
benign fibrous histiocytoma
fibrous histiocytoma
squamous carcinoma
ameloblastic fibrosarcoma
fibrosarcoma
odontogenic tumor
colon cancer
colon carcinoma
colorectal carcinoma
colorectal neoplasms
breast cancer
inflammatory breast cancer
nephroblastoma
wilms tumour
mucoepidermoid carcinoma
oral cavity scc
parotid mucoepidermoid carcinoma
squamous cell carcinoma
gastric cancer
gastric carcinoma
stomach neoplasms
lymphoma
non-hodgkin lymphoma
adenomatoid odontogenic tumour
ameloblastic fibroma
ameloblastoma
fibroma
odontogenic tumor
odontogenic tumour
odontoma
astrocytic neoplasm
astrocytoma
cerebral astrocytoma
desmoplastic infantile ganglioglioma
fibroma
ganglioglioma
gliofibroma
prostate cancer
leiomyoma
leiomyosarcoma
muscle tumor
smooth muscle tumor
tumor of soft tissue
hemangioma
lung neoplasms
baltoma
histiocytosis
immunocytoma
leiomyoma
lung neoplasms
lymphoma
marginal zone b-cell lymphoma
multiple myeloma
myeloma
bone neoplasms
osteosarcoma
sarcoma
mucoepidermoid carcinoma
colonic adenocarcinoma
oligodendroglioma
breast cancer
breast carcinoma
gastric adenocarcinoma
gastric cancer
stomach neoplasms
colon cancer
lymphoma
small lymphocytic lymphoma
leukemia
lymphoma
collecting duct carcinoma
duct carcinoma
oncocytoma
renal carcinoma
cyst
intestinal cancer
intestinal neoplasms
adrenal adenoma
adrenal carcinoma
adrenocortical carcinoma
pheochromocytoma
renal carcinoma
renal cell carcinoma
cervical intraepithelial neoplasia
intraepithelial neoplasia
rhabdomyosarcoma
lung cancer
lung neoplasms
non-small cell lung cancer
large cell neuroendocrine carcinoma
lung neoplasms
lung tumor
neuroendocrine carcinoma
neuroendocrine tumor
retinoblastoma
small cell lung carcinoma
adenoid cystic carcinoma
carcinoma ex pleomorphic adenoma
malignant salivary gland tumor
mucoepidermoid carcinoma
pleomorphic adenoma
salivary gland neoplasms
salivary gland tumor
adrenal cortical tumor
retinoblastoma
breast cancer
monodermal teratoma
ovarian carcinoma
struma ovarii
teratoma
cervical intraepithelial neoplasia
intraepithelial neoplasia
ameloblastoma
lung cancer
lung neoplasms
nonsmall cell lung cancer
germ cell tumor
lung neoplasms
lymphoma
malignant germ cell tumor
malignant melanoma
melanoma
breast cancer
carcinoid
gastrointestinal stromal tumor
lung neoplasms
malignant mesothelioma
mesothelioma
pulmonary small cell carcinoma
squamous cell carcinoma
stromal tumor
breast cancer
breast carcinoma
metastatic breast carcinoma
carcinoma of bladder
transitional cell carcinoma
transitional cell carcinoma of bladder
diffuse large b-cell lymphoma
follicular lymphoma
lymphoma
prostate adenocarcinoma
prostatic adenocarcinoma
leiomyosarcoma
osteosarcoma
retinoblastoma
sarcoma
intraepithelial neoplasia
prostate adenocarcinoma
breast cancer
invasive breast cancer
lobular carcinoma
lymphoma
cervical adenocarcinoma
cervical intraepithelial neoplasia
cervical minimal deviation adenocarcinoma
intraepithelial neoplasia
minimal deviation adenocarcinoma
precancerous conditions
lymphoma
lung neoplasms
pituitary neoplasms
precancerous conditions
preneoplastic lesions
neuroblastoma
anaplastic large cell lymphoma
hodgkin disease
lymphoma
t-cell lymphoma
skin cancer
cysts
lung neoplasms
lymphangioleiomyomatosis
lymphangiomyomatosis
pulmonary lymphangioleiomyomatosis
pheochromocytoma
breast cancer
breast carcinoma
breast carcinoma in situ
carcinoma in situ
ductal carcinoma
gastric cancer
stomach neoplasms
acinic cell carcinoma
salivary gland neoplasms
cyst
pancreatic cyst
chronic lymphocytic leukemia
hodgkin disease
leukemia
lymphocytic leukemia
cyst
ductal adenocarcinoma
pancreatic cyst
bladder cancer
squamous cell carcinoma
verrucous carcinoma
renal cell carcinoma
renal tumor
carcinoma in situ
transitional cell carcinoma
urothelial dysplasia
b-cell non-hodgkin lymphoma
diffuse large b-cell lymphoma
follicular lymphoma
lymphoblastic lymphoma
lymphoma
mantle cell lymphoma
non-hodgkin lymphoma
breast cancer
ductal carcinoma
invasive ductal carcinoma
breast cancer
breast carcinoma
breast cancer
ductal carcinoma
invasive ductal carcinoma
cholangiocarcinoma
gastric adenocarcinoma
gastric carcinoma
stomach neoplasms
gastric tumor
stomach neoplasms
pancreatic cancer
breast cancer
glioma
malignant glioma
melanoma
retinoblastoma
insulinoma
benign cartilaginous tumor
bone neoplasms
cartilaginous tumor
periosteal chondroma
soft tissue tumor
ewing tumor
rhabdomyosarcoma
sarcoma
follicular lymphoma
lymphoma
carcinosarcoma
high-grade sarcoma
lung neoplasms
mesothelioma
sarcoma
sarcomatoid carcinoma
sarcomatoid mesothelioma
breast carcinoma
hairy cell leukemia
leukemia
cyst
cysts
duct dysplasia
pancreatic cyst
lung neoplasms
lymphangioleiomyomatosis
lymphangiomyomatosis
neuroendocrine carcinoma
borderline tumor
serous adenocarcinoma
astrocytoma
glioblastoma
glioma
multiple myeloma
myeloma
precancerous conditions
preneoplastic conditions
preneoplastic lesions
stomach neoplasms
hepatocellular carcinoma
precancerous conditions
osteosarcoma
hydatidiform mole
squamous cell carcinoma
lymphoma
mantle cell lymphoma
lymphoma
mantle cell lymphoma
multiple myeloma
myeloma
non-hodgkin lymphoma
plasmacytoma
breast cancer
ameloblastoma
calcifying odontogenic cyst
cyst
cysts
myxofibroma
odontogenic myxofibroma
odontogenic tumor
odontoma
prostate cancer
cutaneous lymphoma
diffuse large b-cell lymphoma
follicular lymphoma
lymphoma
carcinoma in situ
in situ carcinoma
phyllodes tumor
sarcoma
soft tissue sarcoma
stromal sarcoma
stromal tumor
histiocytosis
histiocytosis x
inflammatory myofibroblastic tumor
mastocytosis
systemic mastocytosis
atypical ductal hyperplasia
atypical lobular hyperplasia
carcinoma in situ
ductal carcinoma
invasive lobular carcinoma
lobular carcinoma
lobular carcinoma in situ
mammary carcinoma
carcinosarcoma
lung neoplasms
pulmonary blastoma
pulmonary carcinoma
immunoblastic lymphoma
lung neoplasms
lymphoma
posttransplantation lymphoproliferative disorders
colonic carcinoma
cyst
ovarian carcinoma
basal cell carcinoma
cysts
meningioma
nevus
gastric cancer
stomach neoplasms
large cell neuroendocrine carcinoma
lung cancer
lung neoplasms
neuroendocrine carcinoma
acute myeloid leukemia
leukemia
myeloid leukemia
ductal carcinoma
colorectal adenocarcinoma
colorectal neoplasms
breast cancer
breast carcinoma
mammary carcinoma
breast cancer
breast carcinoma
invasive breast cancer
laryngeal carcinoma
pituitary adenoma
pituitary neoplasms
ovarian cancer
serous adenocarcinoma
hepatoblastoma
hepatocellular carcinoma
hepatocellular carcinoma
retinoblastoma
glioma
nasopharyngeal carcinoma
nasopharyngeal neoplasms
actinic keratosis
basal cell carcinoma
breast cancer
carcinoma in-situ
squamous carcinoma
squamous cell carcinoma
intraepithelial neoplasia
precancerous conditions
prostate cancer
prostatic intraepithelial neoplasia
breast cancer
breast carcinoma
lung adenocarcinoma
lung neoplasms
acute myeloid leukemia
leukemia
leukemias
myeloid leukemia
leukemia
lymphoma
renal tumor
sarcoma
fibroadenoma
sweat gland neoplasms
syringofibroadenoma
mesothelioma
pleural mesothelioma
squamous carcinoma
adenoid cystic carcinoma
polymorphous low-grade adenocarcinoma
basal cell carcinoma
cysts
nevus
carcinosarcoma
cutaneous malignant melanoma
liposarcoma
malignant melanoma
melanoma
breast cancer
ductal carcinoma
carcinoma in situ
germinoma
intratubular germ cell neoplasia
diffuse gastric carcinoma
gastric carcinoma
stomach neoplasms
neuroblastoma
conventional renal cell carcinoma
renal cell carcinoma
renal tumor
colorectal carcinoma
colorectal neoplasms
intraepithelial neoplasia
serrated adenoma
tubular adenoma
liposarcoma
myxoid chondrosarcoma
myxoid liposarcoma
sarcoma
soft tissue sarcoma
urticaria pigmentosa
colorectal neoplasms
serrated adenoma
prostate cancer
hepatocellular adenoma
hepatocellular carcinoma
precancerous conditions
preneoplasia
preneoplastic foci
hepatocellular carcinoma
liver cell dysplasia
precancerous condition
precancerous conditions
preneoplasia
preneoplastic conditions
preneoplastic lesions
hepatocellular carcinoma
precancerous conditions
preneoplastic foci
preneoplastic lesions
prostatic cancer
prostatic carcinoma
cholangiocarcinoma
cysts
myelodysplasia
myelodysplastic syndromes
ductal carcinoma
infiltrating ductal carcinoma
lymphoma
malignant lymphoma
cervical cancer
cervical intraepithelial neoplasia
intraepithelial neoplasia
pulmonary adenocarcinoma
pulmonary adenomatosis
cyst
cysts
endometrial stromal sarcoma
endometrial stromal tumor
leiomyoma
leiomyosarcoma
lung neoplasms
sarcoma
stromal sarcoma
stromal tumor
sarcoma
follicular lymphoma
klatskin tumour
lymphoma
esophageal carcinoma
esophageal squamous cell carcinoma
squamous cell carcinoma
gastric cancer
gastric carcinoma
stomach neoplasms
colon adenocarcinoma
colon carcinoma
mucinous colon adenocarcinoma
mucinous colon carcinoma
burkitt lymphoma
lymphoma
bladder cancer
carcinoma in situ
urinary bladder cancer
malignant mesothelioma
mesothelioma
neuroblastoma
squamous cell carcinoma
diffuse large b-cell lymphoma
follicular lymphoma
high-grade lymphoma
lymphoma
borderline tumor
cysts
ovarian borderline tumor
cysts
precancerous conditions
neuroblastoma
pancreatic cancer
pancreatic carcinoma
adenocarcinoma of colon
colorectal carcinoma
colorectal neoplasms
metastatic squamous cell carcinoma
squamous cell carcinoma
squamous metaplasia
anal melanoma
malignant melanoma
melanoma
tonsillar neoplasms
cyst
pancreatic cyst
breast sarcoma
fibrosarcoma
haemangioendothelioma
hemangioendothelioma
sarcoma
cyst
cysts
lipoma
mesenchymal tumour
neurilemmoma
neuroblastoma
sarcoma
soft tissue tumour
central nervous system neoplasms
cysts
dermoid
carcinosarcoma
cyst
cysts
papillary cystadenocarcinoma
serous papillary cystadenocarcinoma
breast cancer
breast carcinoma
bone neoplasms
bone sarcoma
desmoid tumor
lymphoma
melanoma
myeloma
myositis ossificans
neurofibroma
sarcoma
schwannoma
soft tissue sarcoma
soft tissue tumor
bone neoplasms
osteosarcoma
b-cell chronic lymphocytic leukaemia
chronic lymphocytic leukaemia
leukaemia
leukemia
lymphocytic leukaemia
lung cancer
lung neoplasms
nonsmall cell lung cancer
squamous cell carcinoma
stage i nsclc
chronic lymphocytic leukemia
leukemia
lymphocytic leukemia
lymphoma
non-hodgkin lymphoma
cervical cancer
esophageal adenocarcinoma
premalignant condition
pancreatic adenocarcinoma
pancreatic cancer
lymphoma
t cell lymphoma
t-cell lymphoma
lymphoma
mantle cell lymphoma
small lymphocytic lymphoma
carcinoma in situ
ductal carcinoma
precancerous conditions
giant lymph node hyperplasia
lymphoma
primary effusion lymphoma
sarcoma
adrenal cortical carcinoma
breast carcinoma
cholangiocarcinoma
colonic adenocarcinoma
gastric adenocarcinoma
gastric carcinoma
hepatocellular carcinoma
melanoma
mesothelioma
ovarian carcinoma
pancreatic carcinoma
renal cell carcinoma
yolk sac tumor
colorectal adenocarcinoma
colorectal neoplasms
intestinal neoplasms
small bowel adenocarcinoma
atypical lobular hyperplasia
carcinoma in situ
lobular carcinoma
lobular carcinoma in situ
precancerous conditions
breast cancer
glioma
ovarian cancer
central nervous system lymphoma
central nervous system neoplasms
lymphoma
primary central nervous system lymphoma
neuroblastoma
prostatic carcinoma
breast cancer
laryngeal squamous cell carcinoma
squamous cell carcinoma
cervical carcinoma
cervical intraepithelial neoplasia
intraepithelial neoplasia
malignant mesothelioma
mesothelioma
anaplastic large cell lymphoma
anaplastic lymphoma
lymphoma
liposarcoma
myxoid liposarcoma
round cell liposarcoma
epithelial mesothelioma
lung neoplasms
malignant epithelial mesothelioma
malignant mesothelioma
mesothelioma
pulmonary adenocarcinoma
adenocarcinoma in situ
carcinoma in situ
extraskeletal osteochondroma
myositis ossificans
osteochondroma
sarcoma
colon cancers
glioblastoma
glioblastoma multiforme
glioma
retinoblastoma
breast cancer
mammary carcinoma
prostatic adenocarcinoma
squamous cell carcinoma
cholangiocarcinoma
lung neoplasms
malignant phyllodes tumor
phyllodes tumor
prostatic phyllodes tumor
solitary fibrous tumor
colon cancer
colorectal cancer
gastric carcinoma
stomach neoplasms
lymphoma
malt lymphoma
marginal zone b-cell lymphoma
mucosa-associated lymphoid tissue
salivary gland neoplasms
bone neoplasms
desmoplastic fibroma
desmoplastic fibroma of bone
fibroma
fibrosarcoma
fibrous histiocytoma
malignant fibrous histiocytoma
osteosarcoma
adenomyoma
colon cancer
carcinosarcoma
leiomyosarcoma
rhabdomyosarcoma
carcinoid
carcinoid tumor
urethral neoplasms
cholangiocarcinoma
cyst
hepatocellular carcinoma
squamous cell carcinoma
gastric carcinoma
stomach neoplasms
breast cancer
breast carcinoma
gastric adenocarcinoma
stomach cancer
stomach neoplasms
localized malignant mesothelioma
malignant mesothelioma
mesothelioma
atypical endometrial hyperplasia
ovarian borderline endometrioid tumor
ovarian endometrioid tumor
dermatofibrosarcoma
dermatofibrosarcoma protuberans
basal cell carcinoma
hairy cell leukaemia
leukaemia
leukemia
mast cell disease
mastocytosis
systemic mast cell disease
breast adenocarcinoma
colorectal adenocarcinoma
gastric adenocarcinoma
mesothelioma
ovarian adenocarcinoma
ovarian serous adenocarcinoma
pancreatic adenocarcinoma
serous adenocarcinoma
carcinoma in situ
acute lymphoblastic leukaemia
leukaemia
leukemia
lymphoblastic leukaemia
diffuse large b-cell lymphoma
lymphoma
lymphomatoid granulomatosis
lymphoproliferative disorder
posttransplant lymphoproliferative disorders
classical hodgkin lymphoma
hodgkin lymphoma
lymphoid tumour
lymphoma
t-cell lymphoma
melanoma
sarcoma
soft tissue sarcoma
ductal adenocarcinoma
pancreatic ductal adenocarcinoma
chronic lymphocytic leukemia
chronic lymphocytic leukemias
leukemia
leukemias
lymphocytic leukemia
endometrial cancer
precancerous conditions
ovarian cancer
thymic carcinoma
thymoma
breast cancer
colorectal adenocarcinoma
colorectal cancer
colorectal neoplasms
cysts
diffuse malignant mesothelioma
malignant mesothelioma
mesothelioma
peritoneal mesothelioma
well-differentiated papillary mesothelioma
bone neoplasms
breast carcinoma
breast carcinoma metastatic
metastatic breast carcinoma
neuroendocrine carcinoma
neuroendocrine tumor
thyroid nodule
differentiated thyroid carcinoma
follicular carcinoma
thyroid carcinoma
thyroid nodule
thyroid tumor
bone neoplasms
lung neoplasms
lung tumor
pleomorphic adenoma
cervical carcinoma
cervical intraepithelial neoplasia
cin 2
intraepithelial neoplasia
squamous cell carcinoma
intraductal papilloma
breast cyst
cyst
cysts
hepatocellular carcinoma
basal cell carcinoma
carcinoma in situ
nevus
squamous cell carcinoma
squamous metaplasia
ganglioneuroblastoma
ganglioneuroma
malignant schwannoma
neuroblastoma
paraganglioma
pheochromocytoma
schwannoma
malignant pheochromocytoma
neurofibromatosis
pheochromocytoma
thyroid carcinoma
carcinoid
carcinoid tumor
lymphoma
malignant lymphoma
sarcoma
colorectal neoplasms
lymphoma
lipoma
prostatic adenocarcinoma
pheochromocytoma
seminoma
gastric adenocarcinoma
gastric carcinoma
stomach neoplasms
cyst
dermoid
dermoid cyst
carcinoma in situ
fibroadenoma
lymphoma
cervical intraepithelial neoplasia
intraepithelial neoplasia
fibroadenoma
malignant phyllodes tumour
phyllodes tumor
phyllodes tumour
pleomorphic adenoma
salivary gland tumor
precancerous conditions
prostate cancer
ameloblastoma
unicystic ameloblastoma
in situ carcinoma
leukemia
lip cancer
lip neoplasms
lymphoma
calcifying epithelial odontogenic tumor
cyst
odontogenic tumor
melanoma
fibrous histiocytoma
malignant fibrous histiocytoma
sarcoma
burkitt lymphoma
follicular lymphoma
leukemia
lymphoma
non-hodgkin lymphoma
calcifying odontogenic cyst
cyst
cysts
odontoma
oral squamous cell carcinoma
squamous cell carcinoma
esophageal cancer
esophageal carcinoma
thecoma
acute lymphoblastic leukaemia
acute myeloid leukaemia
chronic myeloid leukaemia
leukaemia
leukemia
lymphoblastic leukaemia
lymphoid leukaemia
lymphoma
mantle cell lymphoma
myeloid leukaemia
follicular lymphoma
lymphoma
cervical cancer
precancerous conditions
precancerous lesions
astrocytoma
cysts
ganglioglioma
hemangioblastoma
neurilemmoma
pilocytic astrocytoma
schwannoma
glioblastoma
malignant ovarian teratoma
malignant teratoma
ovarian teratoma
teratoma
hepatocellular carcinoma
precancerous conditions
preneoplastic lesion
granular cell tumor
atypical ductal hyperplasia
carcinoma in situ
ductal carcinoma
precancerous conditions
hairy cell leukemia
leukemia
anaplastic large cell lymphoma
anaplastic lymphoma
extramedullary myeloid tumor
lymphoma
myeloid tumor
anaplastic large cell lymphoma
anaplastic lymphoma
hodgkin disease
lymphoma
hodgkin disease
hodgkin lymphoma
lymphoma
nodular lymphocyte predominant hodgkin lymphoma
hepatocellular carcinoma
breast cancer
ductal and lobular carcinoma
ductal carcinoma
infiltrating ductal carcinoma
lobular carcinoma
ameloblastic carcinoma
ameloblastoma
bone neoplasms
esophageal carcinoma
breast cancer
neurilemmoma
neurofibromatosis
neuroma
peripheral nervous system neoplasms
schwannoma
lymphoma
t-cell lymphoma
dedifferentiated liposarcoma
fibrous histiocytoma
liposarcoma
malignant fibrous histiocytoma
pleomorphic liposarcoma
sarcoma
adult t-cell leukemia
adult t-cell leukemia lymphoma
adult t-cell lymphoma
adult t-cell lymphoma leukemia
angioimmunoblastic t-cell lymphoma
leukemia
lymphoma
t-cell leukemia
t-cell lymphoma
adenomatous polyposis coli
oral squamous cell carcinoma
polyposis coli
squamous cell carcinoma
colorectal cancer
colorectal carcinoma
colorectal neoplasms
odontogenic carcinoma
odontogenic tumor
diffuse large b-cell lymphoma
lung neoplasms
lymphoma
lymphomatoid granulomatosis
lymphoproliferative disorder
pulmonary lymphomatoid granulomatosis
cyst
cysts
squamous metaplasia
carcinosarcoma
sarcoma
stomach neoplasms
gastric carcinoma
stomach neoplasms
chronic atrophic gastritis
gastric carcinoma
stomach neoplasms
gastric cancer
gastric carcinoma
intestinal neoplasms
stomach neoplasms
esophageal cancer
prostate cancer
lung neoplasms
bladder carcinoma
malignant melanoma
melanoma
renal cell carcinoma
squamous cell carcinoma
metanephric stromal tumor
stromal tumor
urethral neoplasms
prostate cancer
ganglioglioma
breast cancer
borderline tumor
epithelial ovarian cancer
ovarian cancer
breast cancer
germ cell tumor
germinoma
mature teratoma
retinoblastoma
seminoma
teratoma
breast cancer
breast carcinoma
invasive breast carcinoma
breast cancer
acute myeloid leukemia
leukemia
leukemias
myeloid leukemia
lung neoplasms
basal cell carcinoma
germinoma
lymphoma
neuroendocrine tumor
thymoma
hepatocellular carcinoma
rhabdomyosarcoma
adamantinoma
ameloblastoma
aneurysmal bone cyst
bone neoplasms
cyst
cysts
rhabdomyosarcoma
rhabdomyosarcoma of childhood
sarcoma
soft tissue sarcoma
hemangiopericytoma
leiomyosarcoma
primary synovial sarcoma
renal synovial sarcoma
sarcoma
synovial sarcoma
chondroblastoma
chondromyxoid fibroma
fibroma
angiosarcoma
carcinosarcoma
hemangiosarcoma
ovarian carcinosarcoma
papillary cystadenocarcinoma
serous cystadenocarcinoma
serous papillary cystadenocarcinoma
fibroma
hemangiopericytoma
orbital hemangiopericytoma
soft tissue tumor
solitary fibrous tumor
follicular lymphoma
lymphoma
mucosa-associated lymphoid tissue
salivary gland neoplasms
colon cancer
colonic adenocarcinoma
colonic adenoma
colonic carcinoma
pheochromocytoma
acute myeloid leukemia
leukemia
leukemias
myeloid leukemia
leukemia
lipoma
lung hamartoma
anaplastic ependymoma
cns tumour
ependymoma
medulloblastoma
breast cancer
glial tumor
brenner tumor
precancerous conditions
melanoma
inflammatory myofibroblastic tumor
colon cancer
breast adenocarcinoma
fibrosarcoma
hepatoma
mammary carcinoma
neuroblastoma
pancreatic carcinoma
sarcoma
squamous cell carcinoma
colon cancer
liver cancer
aberrant crypt
colorectal cancer
colorectal neoplasms
premalignant lesions
perineurioma
soft tissue perineurioma
neuroblastoma
pancreatic carcinoma
leiomyosarcoma
sarcoma
soft tissue sarcoma
lung neoplasms
osteosarcoma
cervical carcinoma
prostatic carcinoma
gastric carcinoma
gastric tumor
stomach neoplasms
lung tumor
pancreatic adenocarcinoma
pancreatic tumor
preneoplastic lesions
breast cancer
melanoma
oropharyngeal neoplasms
hydatidiform mole
partial hydatidiform mole
partial mole
squamous cell carcinoma
tongue squamous cell carcinoma
colon adenocarcinoma
leukemia
glioblastoma
sarcoma
precancerous conditions
premalignant lesions
squamous cell carcinoma
chronic lymphocytic leukemia
leukemia
lymphocytic leukemia
carcinosarcoma
esophageal squamous cell carcinoma
squamous cell carcinoma
bladder carcinoma
transitional cell carcinoma
glioblastoma
atypical teratoid rhabdoid tumor
neuroectodermal tumor
rhabdoid tumor
teratoma
squamous cell carcinoma
precancerous conditions
squamous carcinoma
rhabdomyosarcoma
leukemia
hodgkin disease
lung neoplasms
cerebellar neoplasms
cysts
neurilemmoma
chromophobe renal cell carcinoma
collecting duct carcinoma
duct carcinoma
renal cell carcinoma
sarcoma
leiomyosarcoma
pleomorphic leiomyosarcoma
primary leiomyosarcoma
pulmonary carcinoma
plasmacytoma
prostate adenocarcinoma
prostate cancer
choriocarcinoma
hepatocellular carcinoma
lung neoplasms
renal neoplasm
bronchus-associated lymphoid tissue lymphoma
lymphoma
lipoma
hemangiopericytoma
lung neoplasms
hodgkin disease
muscle tumor
pecoma
perivascular epithelioid cell tumor
smooth muscle tumor
vascular neoplasms
acute leukemia
leukemia
leukemias
cysts
papillary renal cell carcinoma
renal cell carcinoma
apocrine neoplasm
hidradenoma
hidradenoma papilliferum
sweat gland neoplasms
b-cell chronic lymphocytic leukemia
chronic lymphocytic leukemia
leukemia
lymphocytic leukemia
lymphoma
small lymphocytic lymphoma
thymoma
angiosarcoma
hemangiosarcoma
thyroid tumor
hepatocellular carcinoma
lymphoma
malignant lymphoma
mantle cell lymphoma
colorectal cancer
colorectal neoplasms
cysts
lymphoma
nephroblastoma
renal tumor
angiomyoma
adrenocortical carcinoma
lipoma
liposarcoma
pheochromocytoma
large cell neuroendocrine carcinoma
neuroendocrine carcinoma
central nervous system neoplasms
diffuse large b-cell lymphoma
lymphoma
squamous intraepithelial lesion
islet cell tumor
colonic adenocarcinoma
ductal adenocarcinoma
laryngeal squamous cell carcinoma
lung adenocarcinoma
meningioma
metastatic laryngeal squamous cell carcinoma
squamous cell carcinoma
botryoid rhabdomyosarcoma
rhabdomyosarcoma
sertoli cell tumor
sertoli cell tumour
stromal tumour
fibroadenoma
fibroadenoma of breast
bone neoplasms
bone sarcoma
neurofibromatosis
sarcoma
endometrial stromal sarcoma
malignant uterine tumour
sarcoma
stromal sarcoma
leukemia
myeloma
bone neoplasms
giant cell tumor
giant cell tumor of bone
giant cell tumour
giant cell tumour of bone
lung neoplasms
malignant giant cell tumour
tumor of bone
tumour of bone
leukemia
myelodysplastic syndrome
myelodysplastic syndromes
acute promyelocytic leukemia
leukemia
lymphoma
promyelocytic leukemia
sarcoma
gastric cancer
stomach neoplasms
cysts
mucoepidermoid carcinoma
pleomorphic adenoma
salivary gland neoplasm
adult rhabdomyoma
benign tumor of skeletal muscle
hemangioma
lymphangioma
rhabdomyoma
tumor of skeletal muscle
angiomyolipoma
hemangioma
renal angiomyolipoma
sarcoma
chondroblastoma
soft tissue tumor
papillary thyroid carcinoma
salivary gland neoplasms
thyroid carcinoma
thyroid nodule
cyst
mediastinal cyst
teratoma
thyroglossal cyst
gastric adenocarcinoma
stomach neoplasms
gastric adenocarcinoma
gastric carcinoma
lymphoma
malt lymphoma
mucosa-associated lymphoid tissue
stomach neoplasms
lung cancer
lung neoplasms
hepatocellular carcinoma
colorectal cancer
colorectal neoplasms
adenocarcinoma in situ
cyst
precancerous conditions
urachal cyst
medullary thyroid cancer
medullary thyroid carcinoma
precancerous conditions
thyroid cancer
thyroid carcinoma
carcinoma in situ
ductal carcinoma
in situ carcinoma
atypical lobular hyperplasia
radial scar
mastocytosis
myelodysplastic syndromes
hypopharyngeal neoplasms
squamous carcinoma
cervical cancer
cardiac lymphoma
lymphoma
myxoma
colorectal cancer
colorectal neoplasms
bladder cancer
adenomatous polyposis coli
colon cancer
familial adenomatous polyposis
hereditary non-polyposis colon cancer
polyposis coli
breast cancer
breast carcinoma
burkitt lymphoma
hodgkin lymphoma
invasive breast carcinoma
lymphoma
nasopharyngeal carcinoma
breast cancer
adenomatoid odontogenic tumor
dentinoma
odontogenic tumor
oral squamous cell carcinoma
squamous cell carcinoma
large cell neuroendocrine carcinoma
lung cancer
lung neoplasms
neuroendocrine carcinoma
myxoma
tumor of soft tissue
breast carcinoma
prostate cancer
prostate carcinoma
hepatocellular carcinoma
carcinoid
carcinoid tumor
neuroendocrine carcinoma
gastric adenocarcinoma
gastric cancer
gastric carcinoma
stomach neoplasms
apocrine carcinoma
breast carcinoma
nevus
bone tumor
breast carcinoma
giant cell tumor
giant cell tumor of bone
lobular carcinoma
metastatic breast carcinoma
tumor of bone
atypical ductal hyperplasia
breast carcinoma
carcinoma in situ
ductal breast carcinoma
ductal carcinoma
multiple myeloma
myeloma
plasmacytoma
astrocytoma
glioblastoma
glioblastoma multiforme
glioma
hepatocellular carcinoma
liver cancer
duct adenocarcinoma
pancreatic duct adenocarcinoma
acute myelogenous leukemia
leukemia
myelodysplastic syndrome
myelodysplastic syndromes
myelogenous leukemia
prostate adenocarcinoma
prostate cancer
prostate tumor
acute myeloid leukemia
childhood aml
leukemia
myeloid leukemia
lymphoma
lymphoma
melanoma
granulocytic sarcoma
sarcoma
sarcoma of esophagus
hemangiosarcoma
lung neoplasms
lymphoma
melanoma
pituitary neoplasms
pituitary tumor
pediatric rhabdomyosarcoma
rhabdomyosarcoma
endometrial carcinoma
angioma
hemangioma
anal carcinoma
anal squamous carcinoma
squamous carcinoma
colorectal adenocarcinoma
colorectal cancer
colorectal neoplasms
colorectal neoplasms
precancerous conditions
serrated adenoma
colorectal cancer
colorectal neoplasms
colorectal cancer
colorectal neoplasms
precancerous conditions
precancerous conditions
carcinoma in situ
colorectal cancer
intraepithelial neoplasia
neurofibromatosis
pancreatic cancer
pancreatic tumour
precancerous conditions
premalignant conditions
gastric cancer
gastric carcinoma
precancerous conditions
stomach neoplasms
acute lymphoblastic leukemia
childhood acute lymphoblastic leukemia
childhood all
leukemia
lymphoblastic leukemia
anaplastic lymphoma
lymphoblastic lymphoma
lymphoma
malignant lymphoma
non-hodgkin lymphoma
plasmacytoma
thymic lymphoma
leiomyoma
leiomyomata
bone neoplasms
bone tumor
hodgkin disease
hodgkins disease
lung neoplasms
pulmonary large cell carcinoma
rhabdoid tumor
follicular thyroid carcinoma
gastric carcinoma
intestinal carcinoma
stomach neoplasms
thyroid carcinoma
bladder leiomyoma
leiomyoma
urinary bladder leiomyoma
hepatocellular carcinoma
acute myeloid leukaemia
acute myeloid leukemia
leukaemia
leukemia
myeloid leukaemia
myeloid leukemia
hodgkin disease
lymphoma
breast cancer
sarcoma
oral squamous cell carcinoma
retinoblastoma
squamous cell carcinoma
lymphoma
breast carcinoma
ductal carcinoma
invasive ductal carcinoma
ovarian cancer
sporadic breast carcinoma
thyroid carcinoma
lung neoplasms
sarcoma
malignant mesothelioma
mesothelioma
sarcoma
synovial sarcoma
breast cancer
familial breast cancer
male breast cancer
ovarian cancer
chronic myeloid leukemia
leukemia
myeloid leukemia
leukemia
neuroblastoma
acute myeloid leukemia
acute promyelocytic leukemia
leukemia
myeloid leukemia
promyelocytic leukemia
nodular fasciitis
acute promyelocytic leukemia
leukemia
promyelocytic leukemia
bone neoplasms
ewing sarcoma
sarcoma
cutaneous melanoma
malignant melanoma
melanoma
melanoma in situ
metastatic cutaneous melanoma
nevus
thick melanoma
hepatocellular carcinoma
fibrosarcoma
fibrous histiocytoma
leiomyosarcoma
lung neoplasms
malignant fibrous histiocytoma
schwannoma
seminoma
sertoli cell tumor
sertoli cell tumour
prostate cancer
premalignant lesions
prostatic adenocarcinoma
prostate cancer
lung adenocarcinoma
lung neoplasms
cutaneous lymphoma
lymphoma
mycosis fungoides
panniculitis-like t-cell lymphoma
peripheral t-cell lymphoma
subcutaneous panniculitis-like t-cell lymphoma
t-cell lymphoma
rhabdoid tumor
melanoma
melanoma
uveal melanoma
aggressive angiomyxoma
angiomyxoma
liposarcoma
myxoma
soft tissue tumor
cervical cancer
cervical intraepithelial neoplasia
intraepithelial neoplasia
low-grade squamous intraepithelial lesion
squamous cell carcinoma
squamous intraepithelial lesion
central nervous system neoplasms
lymphoma
sarcoma
epithelial mesothelioma
malignant mesothelioma
mesothelioma
peritoneal mesothelioma
brenner tumor
cysts
proliferating brenner tumor
prostate cancer
oncocytoma
renal cell carcinoma
renal oncocytoma
renal tumor
breast cancer
carcinoma in situ
ductal carcinoma
infiltrating ductal carcinoma
adenocarcinoma in situ
cervical glandular intraepithelial neoplasia
in situ carcinoma
intraepithelial neoplasia
choriocarcinoma
intestinal carcinoma
melanoma
mesonephric adenocarcinoma
mesonephroma
placental site trophoblastic tumor
trophoblastic neoplasms
trophoblastic tumor
leiomyoma
muscle tumor
smooth muscle tumor
microscopic papillary thyroid carcinoma
papillary thyroid carcinoma
thyroid carcinoma
acinar adenocarcinoma
keratinizing squamous carcinoma
lung neoplasms
mesothelioma
nonkeratinizing squamous carcinoma
pulmonary adenocarcinoma
pulmonary carcinoma
squamous carcinoma
colorectal adenocarcinoma
colorectal carcinoma
colorectal neoplasms
lung adenocarcinoma
lung neoplasms
lung tumor
mesothelioma
ovarian adenocarcinoma
leukemia
retinoblastoma
follicular lymphoma
lymphoma
splenic lymphoma with villous lymphocytes
splenic marginal zone lymphoma
colorectal cancer
prostate cancer
prostate carcinoma
prostate tumor
retinoblastoma
medullary thyroid carcinoma
thyroid carcinoma
thyroid tumor
bladder cancer
bladder carcinoma
carcinoma in situ
retinoblastoma
adrenocortical adenoma
adrenocortical carcinoma
melanoma
melanoma
cyst
thymoma
acute myeloid leukemia
chronic myelomonocytic leukemia
leukemia
myeloid leukemia
sarcoma
prostate cancer
benign meningioma
fibroblastic meningioma
lung neoplasms
meningioma
metastatic meningioma
astrocytoma
glioma
malignant astrocytoma
malignant glioma
hemangioma
intestinal neoplasms
choriocarcinoma
gestational choriocarcinoma
intestinal neoplasms
sezary syndrome
cerebellar neoplasms
glioma
hemangioblastoma
neuroendocrine tumor
malignant melanoma
melanoma
nevus
malignant triton tumor
neurofibromatosis
intraneural perineurioma
perineurioma
peripheral nervous system neoplasms
soft tissue perineurioma
colon adenocarcinoma
hemangiopericytoma
myoma
soft tissue neoplasm
bone neoplasms
lung neoplasms
metastatic osteosarcoma
osteosarcoma
precancerous conditions
premalignant condition
stomach neoplasms
eccrine porocarcinoma
prostate cancer
melanoma
nevus
precancerous conditions
desmoplastic melanoma
melanoma
nevus
lymphomatoid papulosis
mesenchymal neoplasm
sarcoma
b-cell chronic lymphocytic leukemia
chronic lymphocytic leukemia
leukemia
lymphocytic leukemia
lymphoma
cutaneous malignant melanoma
ganglioneuroblastoma
malignant melanoma
melanoma
blue nevus
melanocytic nevus
nevus
neurilemmoma
neuroblastoma
neuroectodermal tumor
peripheral neuroectodermal tumor
schwannoma
sarcoma
blue nevus
lung neoplasms
malignant blue nevus
malignant melanoma
melanoma
nevus
malignant melanoma
melanoma
seborrheic keratosis
hodgkin disease
hodgkin lymphoma
lymphoma
lymphoma
glioblastoma
breast cancer
male breast cancer
lung neoplasms
bacillary angiomatosis
sarcoma
adenoid cystic carcinoma
choriocarcinoma
lymphangioma
leukemia
leukaemia
leukemia
leukemia plasmacytic
plasma cell dyscrasia
plasma cell leukaemia
adenoid cystic carcinoma
carcinoma in situ
in situ carcinoma
lymphoma
leukemia
osteosarcoma
promyelocytic leukemia
cyst
cysts
malignant schwannoma
neurilemmoma
osteosarcoma
schwannoma
carcinoma of tongue
squamous carcinoma
adenoid cystic carcinoma
salivary gland neoplasms
grade prostatic intraepithelial neoplasia
intraepithelial neoplasia
prostatic adenocarcinoma
prostatic intraepithelial neoplasia
grade pin
high-grade pin
low-grade pin
prostatic adenocarcinoma
prostatic carcinoma
astrocytoma
glioblastoma
glioma
hemangioblastoma
malignant glioma
meningioma
lung cancer
lung neoplasms
non-small cell lung cancer
benign neoplasms
hemangioblastoma
hemangioendothelioma
hemangioma
hemangiosarcoma
infantile hemangioma
vascular neoplasms
vascular tumor
carcinoid
carcinoid tumor
central nervous system neoplasms
cysts
hemangioblastoma
pancreatic tumor
pheochromocytoma
renal cell carcinoma
carcinoid
carcinoid tumor
sarcoma
cervical intraepithelial neoplasia
intraepithelial neoplasia
cutaneous melanoma
melanoma
nodular melanoma
colorectal cancer
colorectal carcinoma
colorectal neoplasms
breast cancer
breast carcinoma
invasive breast cancer
invasive breast carcinoma
epithelial ovarian cancer
ovarian cancer
aberrant crypt
preneoplastic lesions
colon cancers
colon carcinoma
adult t-cell leukemia
leukemia
t-cell leukemia
acute lymphoblastic leukemia
leukemia
lymphoblastic leukemia
lymphoma
mantle cell lymphoma
breast carcinoma
infiltrating lobular carcinoma
invasive lobular carcinoma
lobular carcinoma
lung neoplasms
malignant mesothelioma
mesothelioma
mesothelioma
cutaneous myxoma
melanotic schwannoma
myxoma
pituitary adenoma
pituitary neoplasms
pituitary tumor
schwannoma
hepatocellular carcinoma
endometrial carcinoma
hepatocellular carcinoma
lung cancer
lung neoplasms
hepatocellular carcinoma
carcinosarcoma
gastric tumor
sarcoma
stomach neoplasms
bone neoplasms
follicular carcinoma
insular carcinoma
lung neoplasms
thyroid carcinoma
rhabdomyosarcoma
soft tissue tumor
fibrosarcoma
sarcoma
neurofibroma
neurofibromatosis
plexiform neurofibroma
acoustic schwannoma
neurilemmoma
schwannoma
lung neoplasms
melanoma
bladder cancer
breast cancer
cervical cancer
follicular carcinoma
renal cell carcinoma
cyst
epidermal cyst
sweat gland neoplasms
syringocystadenoma papilliferum
warts
cyst
cysts
vellus hair cyst
melanoma
ovary carcinoma
multiple myeloma
myeloma
plasmacytoma
basal cell carcinoma
carcinoma in situ
in situ carcinoma
squamous cell carcinoma
parathyroid adenoma
parathyroid tumour
precancerous lesions
gastrointestinal stromal tumor
stromal tumor
squamous cell carcinoma
interstitial cell tumor
pituitary neoplasms
pituitary tumor
breast cancer
osteosarcoma
sarcoma
synovial sarcoma
lung neoplasms
squamous cell carcinoma
hodgkin disease
lymphoma
precancerous conditions
adenomatous polyposis coli
pancreatoblastoma
polyposis coli
prostate cancer
b-cell chronic lymphocytic leukemia
chronic lymphocytic leukemia
diffuse large b-cell lymphoma
leukemia
lymphocytic leukemia
lymphoma
lymphoid neoplasm
lymphoma
t-cell lymphoma
adenomatoid tumor
cysts
fibrous histiocytoma
leiomyosarcoma
lipoma
liposarcoma
lymphoma
malignant fibrous histiocytoma
mesothelioma
rhabdomyosarcoma
glioma
neuroblastoma
insulinoma
pheochromocytoma
chronic myelomonocytic leukemia
leukemia
myeloproliferative disorder
myeloproliferative disorders
malignant melanoma
melanoma
melanomatosis
meningeal melanomatosis
bone neoplasms
hairy cell leukemia
leukemia
lymphoma
diffuse large b-cell lymphoma
hodgkin disease
hodgkin lymphoma
lymphoma
non-hodgkin lymphoma
transitional cell carcinoma
adenocarcinoma of pancreas
ductal adenocarcinoma
ductal adenocarcinoma of pancreas
pancreatic cancer
pancreatic carcinoma
hepatocellular carcinoma
hepatoma
gastric carcinoma
intestinal gastric carcinoma
precancerous lesion
sarcoma
stomach neoplasms
gastric adenocarcinoma
gastric carcinoma
stomach neoplasms
bone neoplasms
breast cancer
prostate cancer
craniopharyngioma
papillary craniopharyngioma
pituitary neoplasms
chronic lymphocytic leukemia
leukemia
lymphocytic leukemia
breast cancer
lung neoplasms
paraganglioma
cardiac tumour
fibrosarcoma
liposarcoma
mesenchymal tumour
mesenchymoma
rhabdomyosarcoma
atypical ductal hyperplasia
atypical lobular hyperplasia
breast cancer
breast with invasive cancer
invasive breast cancer
premalignancy
skin cancer
dermatofibrosarcoma
dermatofibrosarcoma protuberans
chondroid syringoma
malignant melanoma
melanoma
myxoid chondrosarcoma
sweat gland neoplasms
syringoma
intestinal neoplasms
lymphoma
germ cell tumor
germinoma
malignant mediastinal germ cell tumor
mediastinal germ cell tumor
carcinoma in situ
lymphoproliferative disease
bladder cancer
retinoblastoma
oral squamous cell carcinoma
squamous cell carcinoma
hepatocellular carcinoma
gastric carcinoma
stomach neoplasms
colorectal cancer
colorectal neoplasms
lung tumour
breast cancer
colorectal cancer
colorectal neoplasms
ductal adenocarcinoma
pancreatic ductal adenocarcinoma
keratoacanthoma
squamous cell carcinoma
breast cancer
carcinoma in situ
ductal carcinoma
invasive ductal carcinoma
breast carcinoma
breast ductal carcinoma
carcinoma in situ
ductal carcinoma
invasive breast carcinoma
neuroblastoma
astrocytoma
glioblastoma
glioblastoma multiforme
glioma
malignant glioma
colon adenocarcinoma
colon adenoma
colorectal cancer
colorectal neoplasms
colon adenocarcinoma
colon carcinoma
melanoma
lung neoplasms
melanoma
colorectal adenocarcinoma
colorectal neoplasms
leukemia
leukemia
multiple myeloma
myeloma
acute myeloid leukemia
leukemia
myeloid leukemia
acute lymphoblastic leukemia
childhood acute lymphoblastic leukemia
leukemia
lymphoblastic leukemia
chronic myeloid leukemia
chronic phase cml
leukemia
myeloid leukemia
esthesioneuroblastoma
neuroendocrine tumour
gastrointestinal stromal tumor
melanoma
mesenchymal tumor
sarcoma
stromal tumor
vascular tumor
neuroblastoma
oral squamous carcinoma
precancerous conditions
premalignant lesions
squamous carcinoma
breast cancer
breast carcinoma
osteosarcoma
colorectal cancer
colorectal neoplasms
lymphoma
mesothelioma
ewing sarcoma
sarcoma
hepatocellular carcinoma
precancerous conditions
carcinoid
carcinoid tumor
large cell neuroendocrine carcinoma
lung neoplasms
lung tumor
neuroendocrine carcinoma
pheochromocytoma
small cell lung carcinoma
bone neoplasms
osteosarcoma
adenomatous polyposis coli
colorectal adenoma
colorectal neoplasms
familial adenomatous polyposis
polyposis coli
metastatic squamous carcinoma
squamous carcinoma
squamous metaplasia
lung neoplasms
squamous cell carcinoma
stage i nsclc
endometrial adenocarcinoma
fibrolamellar hepatocellular carcinoma
hepatocellular carcinoma
cutaneous squamous cell carcinoma
keratoacanthoma
squamous cell carcinoma
hepatocellular carcinoma
neuroblastoma
sarcoma
laryngeal squamous cell carcinoma
squamous cell carcinoma
melanoma
duct carcinoma
salivary duct carcinoma
salivary gland neoplasms
lymphoma
t cell lymphoma
acute lymphoblastic leukemia
leukemia
leukemias
lymphoblastic leukemia
t-cell acute lymphoblastic leukemia
adenoid cystic carcinoma
carcinoma in situ
ductal carcinoma
esophageal adenocarcinoma
esophageal carcinoma
squamous cell carcinoma
burkitt lymphoma
burkitt-like lymphoma
lymphoma
rectal lymphoma
dermatofibrosarcoma
dermatofibrosarcoma protuberans
lipoma
spindle cell lipoma
gastrointestinal stromal tumor
stromal tumor
cervical carcinoma
invasive cervical carcinoma
squamous cell carcinoma
cyst
cysts
sarcoma
soft tissue tumor
synovial sarcoma
fibrosarcoma
thecoma
mammary carcinoma
carcinoma in situ
cervical intraepithelial neoplasia
intraepithelial neoplasia
vulvar intraepithelial neoplasia
diffuse large b-cell lymphoma
lymphoma
malignant lymphoma
peripheral t-cell lymphoma
t-cell lymphoma
atypical ductal hyperplasia
atypical lobular hyperplasia
carcinoma in situ
ductal carcinoma
lobular carcinoma
lobular carcinoma in situ
acute leukemia
acute lymphoblastic leukemia
acute myeloid leukemia
acute promyelocytic leukemia
b-cell acute lymphoblastic leukemia
leukemia
leukemias
lymphoblastic leukemia
myeloid leukemia
promyelocytic leukemia
t-cell all
breast cancer
breast carcinoma
male breast cancer
male breast carcinoma
breast cancer
diffuse large b-cell lymphoma
follicular lymphoma
lymphoma
malignant lymphoma
pseudolymphoma
meningioma
papillary thyroid carcinoma
thyroid carcinoma
prostate cancer
cyst
hepatocellular carcinoma
lung cancer
lung neoplasms
non-small cell lung cancer
squamous carcinoma
basal cell carcinoma
skin cancer
squamous cell carcinoma
melanoma
nevus
spitz nevus
spitzoid melanocytic tumor
mesenchymoma
acute lymphoblastic leukemia
leukemia
lymphoblastic leukemia
bone neoplasms
bone tumor
neuroblastoma
sarcoma
prostate cancer
mesenchymoma
stomach neoplasms
stromal tumor
precancerous conditions
fibrosarcoma
lung neoplasms
small cell lung carcinoma
breast cancer
colon cancer
colon carcinoma
hepatocellular carcinoma
liver cell adenoma
colon carcinoma
endometrial stromal sarcoma
leiomyosarcoma
sarcoma
stromal sarcoma
uterine cancer
cervical cancer
cervical intraepithelial neoplasia
intraepithelial neoplasia
nasopharyngeal carcinoma
nasopharyngeal neoplasms
neuroendocrine carcinoma
lymphoma
mycosis fungoides
t cell lymphoma
malignant mesothelioma
mesothelioma
colon carcinoma
colorectal adenocarcinoma
colorectal neoplasms
lymphoma
mantle cell lymphoma
diffuse large b-cell lymphoma
lymphoma
colorectal adenoma
colorectal neoplasms
prostate carcinoma
granular cell tumor
malignant granular cell tumor
malignant peripheral nerve sheath tumor
peripheral nerve sheath tumor
peripheral nervous system neoplasms
choriocarcinoma
lung neoplasms
papillary urothelial carcinoma
lymphoma
mucosa-associated lymphoid tissue
mucosa-associated lymphoid tissue lymphoma
gliosarcoma
hemangiopericytoma
histiocytosis
hodgkin disease
leiomyosarcoma
melanocytoma
meningioma
plasmacytoma
rosai-dorfman disease
solitary fibrous tumor
xanthoma
bone neoplasms
osteochondroma
gastric adenocarcinoma
stomach neoplasms
cervical cancer
cervical carcinoma
complete mole
hydatidiform mole
partial mole
cholangiocarcinoma
hepatocellular carcinoma
mesenchymal chondrosarcoma
vascular neoplasms
renal carcinoma
renal cell carcinoma
carcinoma in situ
intratubular germ cell neoplasia
breast carcinoma
carcinoma in situ
ductal carcinoma
infiltrating ductal carcinoma
infiltrating lobular carcinoma
lobular carcinoma
lobular carcinoma in situ
mammary carcinoma
astrocytoma
glioma
lymphoma
sarcoma
precancerous conditions
preneoplastic lesions
precancerous conditions
lung neoplasms
colon cancer
colorectal adenocarcinoma
colorectal cancer
colorectal carcinoma
colorectal neoplasms
lymphoma
mantle cell lymphoma
ganglioneuroblastoma
malignant paraganglioma
neurofibromatosis
paraganglioma
phaeochromocytoma
cns tumor
glial tumor
glioblastoma
glioma
oligodendroglioma
breast cancer
lung tumor
carcinoma arising in submandibular gland
oral scc
oral squamous cell carcinoma
squamous cell carcinoma
ameloblastoma
oropharyngeal neoplasms
oropharyngeal squamous cell carcinoma
squamous cell carcinoma
squamous cell carcinoma
breast cancer
hepatocellular carcinoma
acute lymphoblastic leukemia
leukemia
lymphoblastic leukemia
skin cancer
xeroderma pigmentosum
breast cancer
cervical cancer
cervical intraepithelial neoplasia
cin 2
intraepithelial neoplasia
cervical cancer
breast cancer
pleomorphic adenoma
salivary gland neoplasms
malignant melanoma
melanoma
nevus
nodular malignant melanoma
hemangiopericytoma
meningeal hemangiopericytoma
astrocytoma
central nervous system neoplasms
chronic atrophic gastritis
gastric carcinoma
stomach neoplasms
breast carcinoma
gastric cancer
precancerous lesions
retinoblastoma
stomach neoplasms
intravenous leiomyomatosis
leiomyoma
leiomyomatosis
vascular neoplasms
cutaneous melanoma
melanoma
paranasal sinus neoplasms
uveal melanoma
carcinoid
carcinoid tumor
metastatic carcinoid tumor
thyroid nodule
adenocarcinoma in situ
ductal adenocarcinoma
intracystic papillary adenocarcinoma
squamous carcinoma
cervical intraepithelial neoplasia
intraepithelial neoplasia
squamous cell carcinoma
bone neoplasms
extraskeletal chondrosarcoma
gastrointestinal stromal tumor
lymphoma
melanoma
mesothelioma
ovarian adenocarcinoma
sarcoma
serous papillary carcinoma
solitary fibrous tumor
stromal tumor
atypical carcinoid
carcinoid
large cell neuroendocrine carcinoma
lung neoplasms
lung tumour
neuroendocrine carcinoma
neuroendocrine tumor
neuroendocrine tumour
pulmonary neuroendocrine tumour
small cell lung carcinoma
ovarian cancer
bladder cancer
prostate cancer
follicular lymphoma
intestinal neoplasms
lymphoma
mucosa-associated lymphoid tissue
mucosa-associated lymphoid tissue lymphoma
lung neoplasms
melanoma
hodgkin disease
lymphoma
medulloblastoma
neuroectodermal tumor
leukemia
lymphoma
adenofibroma
metanephric adenoma
metanephric tumor
stromal tumor
chromophobe renal cell carcinoma
oncocytoma
renal cell carcinoma
renal tumor
carcinoma in situ
inverted papilloma
retinoblastoma
squamous cell carcinoma
squamous metaplasia
atypical meningioma
intracranial meningioma
meningioma
squamous cell carcinoma
tongue carcinoma
tongue squamous cell carcinoma
leukemia
lung neoplasms
skin carcinoma
skin papilloma
adenomatous polyposis coli
colorectal cancer
colorectal neoplasms
polyposis coli
atypical teratoid rhabdoid tumor
ganglioglioma
meningioma
neurofibromatosis
rhabdoid meningioma
rhabdoid tumor
central nervous system lymphoma
central nervous system neoplasms
lymphoma
non-hodgkin lymphoma
primary central nervous system lymphoma
neuroendocrine carcinoma
angioimmunoblastic t-cell lymphoma
intestinal neoplasms
intestinal t-cell lymphoma
lymphoma
mature t-cell and nk-cell lymphoma
mycosis fungoides
panniculitis-like t-cell lymphoma
peripheral t-cell lymphoma
sezary syndrome
t-cell lymphoma
lymphoma
malignant lymphoma
breast carcinoma
carcinoma of skin
squamous cell carcinoma
squamous cell carcinoma of skin
breast cancer
prostate cancer
monophasic synovial sarcoma
sarcoma
synovial sarcoma
ampullary adenocarcinoma
hemangiopericytoma
myelodysplastic syndromes
osteochondroma
carcinoma in situ
ductal carcinoma
cervical carcinoma
cervical carcinoma stage
invasive cervical carcinoma
squamous cell carcinoma
astrocytoma
central nervous system tumor
choroid plexus papilloma
ganglioglioma
neuroectodermal tumor
teratoma
cardiac rhabdomyoma
rhabdomyoma
hemangiopericytoma
glomus tumor
stomach neoplasms
leukemia
t-cell large granular lymphocyte leukemia
leukaemia
lung adenocarcinoma
lung neoplasms
ovarian sex cord-stromal tumor
sertoli-leydig cell tumor
sarcoma
soft tissue tumor
cyst
thymoma
carcinoma in situ
intraepithelial neoplasia
pancreatic adenocarcinoma
pancreatic intraepithelial neoplasia
lung adenocarcinoma
lung neoplasms
colorectal carcinoma
colorectal neoplasms
precancerous conditions
serrated adenoma
angiosarcoma
hemangioendothelioma
hemangioma
hemangiosarcoma
sarcoma
vascular neoplasms
epithelioid sarcoma
hemangioendothelioma
hemangiosarcoma
sarcoma
vascular neoplasms
vascular tumor
dedifferentiated liposarcoma
liposarcoma
paratesticular liposarcoma
round cell liposarcoma
well-differentiated liposarcoma
dermatofibrosarcoma
dermatofibrosarcoma protuberans
giant cell fibroblastoma
sarcoma
lymphoma
transitional cell carcinoma
urothelial transitional cell carcinoma
leukemia
leukemias
lymphoma
t-cell lymphoma
colorectal neoplasms
rhabdoid tumor
rhabdoid tumour
wilms tumour
cyst
cysts
synovial cyst
graves disease
paraganglioma
granulosa cell tumor
sertoli-leydig cell tumor
stromal tumor
liposarcoma
recurrent liposarcoma
well-differentiated liposarcoma
anaplastic large cell lymphoma
anaplastic lymphoma
astrocytoma
ependymoma
hepatocellular carcinoma
lymphoma
malignant astrocytoma
medulloblastoma
sarcoma
hepatocellular carcinoma
ganglioneuroma
pituitary neoplasms
hepatocellular carcinoma
precancerous conditions
precancerous lesion
precancerous lesions
hepatocellular carcinoma
ductal adenocarcinoma
pancreatic adenocarcinoma
pancreatic ductal adenocarcinoma
lung neoplasms
glioma
carcinoma arising in hepatocellular
hepatocellular adenoma
hepatocellular carcinoma
cholangiocarcinoma
hepatocellular carcinoma
biliary papillomatosis
lipoma
extramedullary plasmacytoma
lymphoma
plasmacytoma
colorectal cancer
colorectal neoplasms
cervical glandular intraepithelial neoplasia
cervical intraepithelial neoplasia
intraepithelial neoplasia
retinoblastoma
colon cancers
colorectal cancer
colorectal neoplasms
breast carcinoma
lipomatous tumour
liposarcoma
lung cancer
lung neoplasms
pulmonary hamartoma
well-differentiated liposarcoma
acute leukemia
acute lymphoblastic leukemia
acute myeloid leukemia
leukemia
lymphoblastic leukemia
myelodysplastic syndrome
myelodysplastic syndromes
myeloid leukemia
cyst
cysts
hepatic cyst
squamous carcinoma
squamous cell carcinoma
inflammatory pseudotumor
lung neoplasms
lymphoma
marginal zone b-cell lymphoma
mucosa-associated lymphoid tissue
gastric carcinoma
stomach neoplasms
intraepithelial neoplasia
prostatic adenocarcinoma
prostatic intraepithelial neoplasia
bronchioloalveolar carcinoma
lung adenocarcinoma
lung neoplasms
cysts
fibroadenoma
malignant vulvar tumor
endometrial adenocarcinoma
malignant mixed mesodermal tumor
leukemia
lymphoma
melanoma
neuroblastoma
high-grade prostatic intraepithelial neoplasia
intraepithelial neoplasia
precancerous conditions
prostate cancer
prostatic adenocarcinoma
prostatic intraepithelial neoplasia
prostate cancer
carcinosarcoma
embryonal rhabdomyosarcoma
rhabdomyosarcoma
uterine carcinosarcoma
adenosarcoma
carcinosarcoma
endometrial stromal sarcoma
sarcoma
sarcomatoid carcinoma
stromal sarcoma
uterine sarcoma
intraepithelial neoplasia
squamous cell carcinoma
vulvar intraepithelial neoplasia
ovarian carcinoma
borderline tumor
cysts
endometrial carcinoma
ovarian carcinoma
ovarian mucinous carcinoma
borderline tumor
ovarian serous carcinoma
serous carcinoma
borderline tumor
adenocarcinoma in situ
carcinoma in situ
preneoplastic lesions
adenocarcinoma in situ
carcinoma in situ
preneoplastic lesions
cervical intraepithelial neoplasia
cin 2
intraepithelial neoplasia
cervical intraepithelial neoplasia
cin 2
high-grade squamous intraepithelial lesion
intraepithelial neoplasia
squamous intraepithelial lesion
prostate cancer
prostate tumor
leukemias
thymoma
lymphoma
glioma
malignant glioma
diffuse large b-cell lymphoma
lymphoma
mucosa-associated lymphoid tissue
stomach neoplasms
stomach cancer
stomach neoplasms
gastric carcinoma
stomach neoplasms
astrocytoma
glioblastoma
glioblastoma multiforme
neuroectodermal tumor
astrocytoma
childhood astrocytoma
glioblastoma
glioblastoma multiforme
melanoma
malignant melanoma
melanoma
pleomorphic adenoma
pneumocytoma
mammary cancer
colon carcinoma
lung neoplasms
lymphoma
melanoma
small cell lung carcinoma
malignant melanoma
melanoma
acute lymphoblastic leukemia
colon adenocarcinoma
leukemia
lung adenocarcinoma
lymphoblastic leukemia
neuroblastoma
leukemia
endometrioid adenocarcinoma
minimal deviation adenocarcinoma
gastric cancer
stomach neoplasms
gastric cancer
stomach neoplasms
breast lobular carcinoma
breast lobular carcinoma in situ
carcinoma in situ
lobular carcinoma
lobular carcinoma in situ
lymphoma
melanoma
chronic myeloid leukaemia
leukaemia
leukemia
myeloid leukaemia
primary thrombocytosis
breast cancer
ductal carcinoma
invasive ductal carcinoma
invasive lobular carcinoma
lobular carcinoma
ductal carcinoma
invasive ductal carcinoma
juxtaglomerular cell tumor
diffuse large b-cell lymphoma
gastric malt lymphoma
gastric mucosa-associated lymphoid tissue lymphoma
lymphoma
malt lymphoma
mucosa-associated lymphoid tissue
mucosa-associated lymphoid tissue lymphoma
lung neoplasms
breast cancer
gastric cancer
stomach neoplasms
adult rhabdomyoma
mediastinal rhabdomyoma
rhabdomyoma
cyst
cysts
pancreatic cyst
lymphoma
lymphoproliferative disorder
malignant lymphoma
non-hodgkin lymphoma
pseudolymphoma
teratoma
breast cancer
breast carcinoma
ductal carcinoma
fibroadenoma
invasive ductal carcinoma
papillary thyroid carcinoma
thyroid carcinoma
breast carcinoma
sporadic breast carcinoma
esthesioneuroblastoma
ovarian cancer
cutaneous melanoma
malignant melanoma
melanoma
nevus
precancerous conditions
gastric carcinoma
mucinous gastric carcinoma
stomach neoplasms
thyroid carcinoma
thyroid papillary carcinoma
insulinoma
anaplastic astrocytoma
astrocytoma
cerebral astrocytoma
fibrillary astrocytoma
glioblastoma
colorectal cancer
colorectal neoplasms
mammary carcinoma
adenomatous polyposis coli
colorectal neoplasms
polyposis coli
precancerous conditions
serrated adenoma
basal cell carcinoma
wilms tumor
breast carcinoma
colon carcinoma
chronic myelogenous leukemia
leukemia
myelogenous leukemia
colon cancer
colon carcinoma
neuroblastoma
melanoma
breast cancer
gastrointestinal stromal tumor
stromal tumor
lung neoplasms
malignant thymoma
thymic epithelial tumor
thymic tumor
thymoma
sarcoma
synovial sarcoma
angiosarcoma
epithelioid hemangioendothelioma
epithelioid sarcoma
hemangioendothelioma
high-grade sarcoma
melanoma
sarcoma
ovarian carcinoma
pancreatic cancer
carcinoma in situ
melanoma
cutaneous squamous cell carcinoma
keratoacanthoma
squamous cell carcinoma
alveolar rhabdomyosarcoma
rhabdomyosarcoma
lung neoplasms
central nervous system neoplasms
ependymoma
meningioma
peripheral nerve sheath tumor
schwannoma
colorectal cancer
colorectal neoplasms
hepatoma
cervical cancer
hepatocellular carcinoma
precancerous conditions
leiomyoma
muscle tumor
smooth muscle tumor
sternberg tumor
acute myeloid leukemia
leukemia
lymphoma
myeloid leukemia
hepatocellular carcinoma
prostate cancer
anaplastic large cell lymphoma
hodgkin disease
lymphoma
t-cell rich b-cell lymphoma
colorectal cancer
rectal cancer
mycosis fungoides
lymphangioma
sarcoma
leukemia
leukemia
dermatofibroma
melanocytic nevus
melanoma
neurilemmoma
neurofibroma
nevus
lip neoplasms
salivary gland neoplasms
fibrosarcoma
infantile fibrosarcoma
bladder cancer
breast cancer
breast carcinoma
colorectal carcinoma
hepatocellular carcinoma
hepatoma
lung cancer
multiple myeloma
myeloma
bladder cancer
central nervous system neoplasms
glioma
malignant glioma
prostate cancer
malignant melanoma
melanoma
prostate cancer
germ cell tumor
melanoma
pituitary neoplasms
prolactinoma
cervical intraepithelial neoplasia
cervical intraepithelial neoplasia grade
intraepithelial neoplasia
carcinoid
carcinoid tumor
thymic epithelial tumor
thymoma
carcinoma in situ
ductal carcinoma
invasive ductal carcinoma
cholangiocarcinoma
high-grade prostatic intraepithelial neoplasia
intraepithelial neoplasia
prostatic adenocarcinoma
prostatic intraepithelial neoplasia
microfollicular adenoma
papillary thyroid carcinoma
thyroid carcinoma
thyroid tumor
breast carcinoma
malignant melanoma
melanoma
cholangiocarcinoma
hepatocellular carcinoma
hiv-associated hodgkin lymphoma
hodgkin disease
hodgkin lymphoma
lymphoma
lung neoplasms
duct carcinoma
extrahepatic bile duct carcinoma
in situ carcinoma
breast cancer
breast carcinoma
retinoblastoma
colon cancer
colon carcinoma
medullary thyroid carcinoma
thyroid adenoma
thyroid cancer
thyroid carcinoma
thyroid tumor
stomach neoplasms
adenomatous polyposis coli
polyposis coli
stomach neoplasms
colorectal cancer
colorectal carcinoma
lung cancer
breast cancer
acute lymphoblastic leukemia
acute lymphoid leukemia
leukemia
lymphoblastic leukemia
lymphoid leukemia
acute lymphoblastic leukemia
leukemia
leukemias
lymphoblastic leukemia
lymphoblastic lymphoma
lymphoma
precursor t-cell lymphoblastic lymphoma
t-cell acute lymphoblastic leukemia
colon carcinoma
liver cancer
gastric cancer
stomach neoplasms
esophageal cancer
bone neoplasms
osteosarcoma
recurrent osteosarcoma
gastric carcinoma
stomach neoplasms
pancreatic adenocarcinoma
pancreatic cancer
pancreatic carcinoma
benign fibrous histiocytoma
fibrous histiocytoma
bladder carcinoma
colon adenocarcinoma
colon carcinoma
hepatocellular carcinoma
ductal adenocarcinoma
pancreatic adenocarcinoma
pancreatic carcinoma
dermatofibrosarcoma
dermatofibrosarcoma protuberans
sarcoma
lymphoma
t-cell lymphoma
adenocarcinoma in situ
carcinoma in situ
cervical adenocarcinoma
cervical intraepithelial neoplasia
high-grade squamous intraepithelial lesion
intraepithelial neoplasia
squamous intraepithelial lesion
squamous cell carcinoma
verrucous carcinoma
thyroid carcinoma
rhabdoid tumor
squamous cell carcinoma
angiomyolipoma
leiomyoma
sarcoma
osteosarcoma
adenoid cystic carcinoma
lymphoma
pilomatrixoma
pleomorphic adenoma
salivary gland neoplasms
salivary gland tumor
melanoma
rhabdoid tumor
sarcoma
carcinoma in situ
ductal carcinoma
invasive lobular carcinoma
lobular carcinoma
lobular carcinoma in situ
large cell neuroendocrine carcinoma
neuroendocrine carcinoma
arteriovenous hemangioma
capillary hemangioma
cavernous hemangioma
hemangioma
juvenile hemangioma
lobular capillary hemangioma
salivary gland neoplasms
soft tissue tumor
prostate carcinoma
giant cell tumor
osteosarcoma
prostate cancer
prostatic adenocarcinoma
bladder carcinoma
transitional cell carcinoma
bladder cancer
precancerous conditions
oral squamous cell carcinoma
precancerous conditions
squamous cell carcinoma
malignant struma ovarii
ovarian teratoma
struma ovarii
teratoma
merkel cell carcinoma
central nervous system neoplasms
diffuse large b-cell lymphoma
lymphoma
malignant lymphoma
leukemia
indolent lymphoma
leukemia
lymphoma
intestinal tumor
prostate cancer
carcinoma in situ
leiomyosarcoma
primary leiomyosarcoma
soft tissue tumor
collecting duct carcinoma
duct carcinoma
renal medullary carcinoma
renal cell carcinoma
oral leukoplakia
prostate cancer
renal cancer
renal cell cancer
renal cell carcinoma
prostate cancer
papillary transitional cell carcinoma
transitional cell carcinoma
nephroblastoma
wilms tumor
wilms tumour
adenomatous polyposis coli
familial adenomatous polyposis
papillary thyroid carcinoma
polyposis coli
retinoblastoma
thyroid carcinoma
bladder cancer
papillary urothelial carcinoma
gastric cancer
gastric carcinoma
stomach neoplasms
atypical ductal hyperplasia
breast cancer
carcinoma in situ
ductal carcinoma
precancerous conditions
melanoma
colon cancer
colon cancers
colorectal adenocarcinoma
colorectal carcinoma
colorectal neoplasms
breast cancer
carcinoma in situ
ductal carcinoma
ovarian carcinoma
serous papillary adenocarcinoma
colon adenoma
colon cancer
colon carcinoma
atypical nevi
melanoma
nevus
acute leukaemia
leukaemia
leukemia
anaplastic large cell lymphoma
hepatosplenic t-cell lymphoma
intravascular large b-cell lymphoma
leukaemia
leukemia
lymphoma
splenic marginal zone lymphoma
t-cell lymphoma
lymphoma
mantle cell lymphoma
squamous cell carcinoma
esophageal adenocarcinoma
esophageal tumor
stomach neoplasms
epithelioid melanoma
melanoma
ovarian carcinoma
retinoblastoma
adrenal cortical carcinoma
hepatocellular carcinoma
renal cell carcinoma
renal cell carcinoma
gastric adenocarcinoma
stomach neoplasms
malignant melanoma
melanoma
renal cell carcinoma
sarcoma
angioimmunoblastic t-cell lymphoma
diffuse large b-cell lymphoma
lymphoma
t-cell lymphoma
chronic neutrophilic leukemia
leukemia
neutrophilic leukemia
lymphoma
mantle cell lymphoma
hemangioma
germ cell tumor
diffuse large b-cell lymphoma
lymphoma
nephroblastoma
wilms tumor
wilms tumour
renal tumor
breast cancer
colon cancer
hepatocellular carcinoma
prostate carcinoma
squamous cell carcinoma
lymphoma
colorectal cancer
colorectal neoplasms
hepatocellular carcinoma
breast carcinoma
malignant melanoma
melanoma
thyroid nodule
histiocytosis
leukemia
lymphoma
myelodysplastic syndromes
renal cell carcinoma
pediatric synovial sarcoma
sarcoma
soft tissue sarcoma
synovial sarcoma
breast adenocarcinoma
osteosarcoma
ovarian adenocarcinoma
intraepithelial neoplasia
prostate cancer
prostatic intraepithelial neoplasia
gastric adenocarcinoma
gastric cancer
gastric carcinoma
stomach neoplasms
ameloblastic carcinoma
ameloblastoma
carcinosarcoma
odontogenic carcinoma
odontogenic carcinosarcoma
sarcoma
lymphoma
prostate cancer
acute myeloid leukemia
leukemia
myeloid leukemia
choriocarcinoma
gestational trophoblastic tumor
trophoblastic neoplasms
trophoblastic tumor
hepatocellular carcinoma
hepatocellular carcinoma
lung cancer
lung neoplasms
prostate cancer
mammary cancer
mammary cancer
mammary carcinoma
precancerous conditions
premalignant lesions
lung adenocarcinoma
lung neoplasms
high-grade prostatic intraepithelial neoplasia
intraepithelial neoplasia
prostate carcinoma
prostatic intraepithelial neoplasia
osteoma
lymphoma
t-cell lymphoma
adamantinomatous craniopharyngioma
craniopharyngioma
papillary craniopharyngioma
breast carcinoma
multiple myeloma
myeloma
immature teratoma
teratoma
cyst
cysts
oral scc
oral squamous cell carcinoma
squamous cell carcinoma
warts
lymphoma
posttransplantation lymphoproliferative disorders
breast cancer
ameloblastic fibroma
cysts
fibroma
odontogenic tumor
malignant meningioma
meningioma
osteosarcoma
pituitary neoplasms
nonmelanoma skin cancer
skin cancer
warts
figo stage iii ovarian cancer
ovarian cancer
stage iii ovarian cancer
breast cancer
ductal breast cancer
ductal cancer
ductal carcinoma
infiltrating ductal cancer
infiltrating ductal carcinoma
basaloid carcinoma
basaloid squamous carcinoma
squamous carcinoma
mesenchymal neoplasm
prostate carcinoma
paraganglioma
thyroid nodule
thyroid paraganglioma
lymphoma
thymoma
thyroid nodule
melanoma
precancerous conditions
myoepithelioma
pleomorphic adenoma
salivary gland neoplasms
salivary gland tumor
colloid carcinoma
papillary serous carcinoma
serous carcinoma
colonic adenocarcinoma
lung neoplasms
breast cancer
nodular fasciitis
proliferative fasciitis
sarcoma
follicular lymphoma
lymphoma
mantle cell lymphoma
colorectal neoplasms
bladder cancer
multiple myeloma
myeloma
lung neoplasms
lung tumor
salivary gland neoplasms
b-cell non-hodgkin lymphoma
follicular lymphoma
lymphoma
mucosa-associated lymphoid tissue
non-hodgkin lymphoma
adenoid cystic carcinoma
salivary gland adenoid cystic carcinoma
salivary gland neoplasms
cervical intraepithelial neoplasia
intraepithelial neoplasia
squamous carcinoma
squamous cell carcinoma
lipoma
lymphangioma
lymphoma
cysts
pituitary adenoma
pituitary neoplasms
apocrine metaplasia
carcinoma in situ
cyst
ductal carcinoma
carcinoma in situ
ductal carcinoma
invasive ductal carcinoma
breast cancer
breast cancer
follicular adenoma
follicular carcinoma
precancerous conditions
thyroid tumour
precancerous conditions
papillary urothelial carcinoma
lymphoma
adenocarcinoma of kidney
cutaneous melanoma
melanoma
squamous cell carcinoma
bladder cancer
retinoblastoma
melanoma
prostate cancer
colorectal cancer
breast cancer
lymphoma
renal cell carcinoma
t-cell lymphoma
gastric carcinoma
stomach neoplasms
medulloblastoma
medullary thyroid carcinoma
precancerous conditions
thyroid carcinoma
neuroendocrine carcinoma
plasmacytoma
conventional renal cell carcinoma
muscle tumour
renal cell carcinoma
smooth muscle tumour
renal cell carcinoma
rhabdoid tumour
malignant melanoma
melanoma
lung neoplasms
pulmonary cancer
mesothelioma
breast cancer
breast carcinoma
carcinoma in situ
cutaneous malignant melanoma
cutaneous melanoma
malignant melanoma
melanoma
cutaneous malignant melanoma
malignant melanoma
melanoma
diffuse large b-cell lymphoma
hodgkin disease
lymphoma
mucosa-associated lymphoid tissue
desmoplastic small round cell tumor
gastrointestinal stromal tumor
germ cell tumor
leiomyoma
leiomyosarcoma
nodular fasciitis
rhabdomyosarcoma
sarcoma
soft tissue tumor
stromal tumor
synovial sarcoma
wilms tumor
benign soft tissue tumor
dermatofibrosarcoma
dermatofibrosarcoma protuberans
fibromatosis
low-grade fibromyxoid sarcoma
mesenchymal tumor
neurilemmoma
neurofibroma
perineurioma
sarcoma
schwannoma
soft tissue perineurioma
soft tissue tumor
malignant adrenocortical tumor
thymic epithelial tumor
thymoma
nasopharyngeal neoplasms
nonkeratinizing squamous cell carcinoma
paranasal sinus neoplasms
schneiderian papilloma
sinonasal undifferentiated carcinoma
sinonasal undifferentiated carcinoma snuc
squamous cell carcinoma
high-grade prostatic intraepithelial neoplasia
intraepithelial neoplasia
prostate cancer
prostatic adenocarcinoma
prostatic carcinoma
prostatic intraepithelial neoplasia
papillary renal cell carcinoma
renal carcinoma
renal cell carcinoma
renal tumor
borderline tumor
xeroderma pigmentosum
posttransplant lymphoproliferative disorders
angiosarcoma
breast carcinoma
hemangiosarcoma
carcinoid
carcinoid tumor
gastric adenocarcinoma
neuroendocrine tumor
stomach neoplasms
ovarian cancer
sarcoma
synovial sarcoma
leukemia
oral squamous cell carcinoma
squamous cell carcinoma
anaplastic thyroid carcinoma
papillary thyroid carcinoma
thyroid carcinoma
breast cancer
colorectal cancer
mesothelioma
malignant tumor of bone
tumor of bone
esophageal squamous cell carcinoma
squamous cell carcinoma
gastric adenocarcinoma
gastric cancer
stomach neoplasms
bone neoplasms
giant cell tumor
giant cell tumor of bone
giant cell tumour
giant cell tumour of bone
tumor of bone
tumour of bone
astrocytoma
glioblastoma
glioblastoma multiforme
malignant astrocytoma
parathyroid adenoma
thyroid carcinoma
carcinoid
carcinoid tumor
metastatic carcinoid tumor
hodgkin disease
hodgkin lymphoma
lymphoma
non-hodgkin lymphoma
stomach neoplasms
adrenal cortical adenoma
pheochromocytoma
lymphoma
t-cell lymphoma
testicular lymphoma
ovarian cancer
papillary thyroid carcinoma
thyroid carcinoma
breast carcinoma
ductal adenocarcinoma
lobular adenocarcinoma
ganglioglioma
papillary glioneuronal tumor
acinar adenoma
benign choroid plexus neoplasm
leukemia
meningioma
pituitary neoplasms
pituitary tumor
prolactinoma
immunoblastic lymphadenopathy
lymphoma
t cell lymphoma
renal cell carcinoma
renal tumor
follicular lymphoma
histiocytosis
lymphoma
carcinoid
intestinal neoplasms
lung neoplasms
neuroendocrine tumor
carcinoma in situ
intraepithelial neoplasia
retinoblastoma
vulvar carcinoma
vulvar intraepithelial neoplasia
colorectal cancer
colorectal neoplasms
rectal cancer
adult rhabdomyoma
cardiac rhabdomyoma
cellular rhabdomyoma
rhabdomyoma
squamous cell carcinoma
cervical intraepithelial neoplasia
intraepithelial neoplasia
oral squamous cell carcinoma
squamous cell carcinoma
chronic myeloid leukemia
leukemia
myeloid leukemia
lymphoma
pseudolymphoma
pilomatrixoma
colon cancers
colon carcinoma
colorectal cancer
colorectal carcinoma
colorectal neoplasms
gastrointestinal stromal tumor
stromal tumor
neuroendocrine carcinoma
rhabdomyosarcoma
adenomatous polyposis coli
familial adenomatous polyposis
familial polyposis
polyposis coli
stomach neoplasms
sarcoma
carcinoma of urinary bladder
neuroendocrine carcinoma
neuroendocrine tumour
transitional cell carcinoma
bladder carcinoma
breast cancer
mesenchymal tumor
mesenchymoma
sarcoma
carcinoma in-situ
nasopharyngeal carcinoma
nasopharyngeal neoplasms
squamous metaplasia
breast cancer
ductal carcinoma
invasive ductal carcinoma
ductal carcinoma
intraductal papilloma
invasive ductal carcinoma
carcinoma in situ
lung neoplasms
lung squamous cell carcinoma
precancerous lesions
squamous cell carcinoma
squamous metaplasia
renal cell carcinoma
adenoid cystic carcinoma
nasopharyngeal carcinoma
nasopharyngeal neoplasms
breast carcinoma
atypical ductal hyperplasia
breast cancer
breast carcinoma
ductal dysplasia
hepatic carcinoma
hepatocellular carcinoma
lung cancer
lung neoplasms
non-small cell lung cancer
small cell lung cancer
malignant melanoma
melanoma
serous papillary carcinoma
squamous cell carcinoma
thyroid papillary carcinoma
cervical intraepithelial neoplasia
high-grade squamous intraepithelial lesion
intraepithelial neoplasia
low-grade squamous intraepithelial lesion
squamous carcinoma
squamous intraepithelial lesion
endometrial stromal tumor
stromal tumor
bone neoplasms
giant cell tumor
giant cell tumor of bone
giant cell tumour
giant cell tumour of bone
tumor of bone
tumour of bone
lymphoma
sarcoma
t-cell lymphoma
cervical cancer
cervical carcinoma
cervical dysplasia
squamous cell carcinoma
squamous cell carcinoma
bone neoplasms
bone tumor
high grade sarcoma
osteosarcoma
plasmacytoma
sarcoma
hodgkin disease
inflammatory pseudotumor
lymphoma
lymphoproliferative disorder
posttransplant lymphoproliferative disorder
pseudolymphoma
breast carcinoma
ductal carcinoma
infiltrating ductal carcinoma
secretory breast carcinoma
nasopharyngeal carcinoma
nasopharyngeal neoplasms
nasopharyngeal carcinoma
nasopharyngeal neoplasms
precancerous lesions
lung cancer
lung neoplasms
colorectal cancer
hodgkin disease
colon carcinoma
colorectal cancer
colorectal carcinoma
colorectal neoplasms
mammary carcinoma
neuroblastoma
peripheral neuroblastoma
haemangiosarcoma
hemangiosarcoma
salivary gland neoplasms
salivary gland tumour
sebaceous carcinoma
lung cancer
lung neoplasms
breast cancer
breast carcinoma
fibroadenoma
carcinoma in situ
ductal carcinoma
malignant odontogenic tumor
odontogenic tumor
tongue tumor
gastric cancer
precancerous lesion
stomach neoplasms
renal cell carcinoma
ductal adenocarcinoma
ductal carcinoma
pancreatic carcinoma
pancreatic ductal adenocarcinoma
pancreatic ductal carcinoma
esophageal cancer
esophageal squamous cell carcinoma
squamous cell carcinoma
leukemia
cerebellar hemangioblastoma
cerebellar neoplasms
hemangioblastoma
b-cell leukemia
chronic lymphocytic leukemia
chronic lymphocytic leukemias
leukemia
leukemias
lymphocytic leukemia
lymphoma
large cell neuroendocrine carcinoma
lung cancer
lung neoplasms
lung tumor
neuroendocrine carcinoma
neuroendocrine tumor
pulmonary neuroendocrine tumor
small cell lung cancer
gastrinoma
stomach neoplasms
burkitt lymphoma
cardiac lymphoma
diffuse large b-cell lymphoma
lymphoma
cutaneous melanoma
melanoma
leukemia
thymoma
rectal malignancy
neurofibromatosis
breast cancer
breast carcinoma
invasive breast carcinoma
breast carcinoma
carcinoma in situ
ductal carcinoma
in situ carcinoma
premalignant lesions
low-grade lymphoma
lymphoma
malignant lymphoma
mucosa-associated lymphoid tissue
thyroid lymphoma
histiocytosis
langerhans cell histiocytosis
carcinoma arising from thyroid
follicular carcinoma
hurthle cell tumor
thyroid papillary carcinoma
carcinoma of thyroid
follicular adenoma
follicular carcinoma
follicular carcinoma of thyroid
papillary carcinoma of thyroid
papillary thyroid carcinoma
thyroid carcinoma
leukemia
paraganglioma
pheochromocytoma
follicular carcinoma
lymphoma
thyroid cancer
thyroid lymphoma
thyroid tumor
lung cancer
lung neoplasms
retinoblastoma
squamous cell carcinoma
sarcoma
synovial sarcoma
gastric carcinoma
stomach neoplasms
undifferentiated gastric carcinoma
bladder cancer
cervical cancer
cervical intraepithelial neoplasia
intraepithelial neoplasia
breast cancer
sporadic breast cancer
melanoma
carcinosarcoma
peritoneal serous carcinoma
serous carcinoma
carcinosarcoma
endometrial adenocarcinoma
endometrial carcinoma
leiomyosarcoma
malignant mixed mullerian tumor
sarcoma
undifferentiated uterine sarcoma
uterine carcinoma
uterine carcinosarcoma
uterine sarcoma
lymphoma
nasopharyngeal carcinoma
malignant mesothelioma
mesothelioma
pericardial malignant mesothelioma
pleural mesothelioma
angiofibroma
fibrous histiocytoma
malignant fibrous histiocytoma
neurilemmoma
solitary fibrous tumor
basaloid carcinoma
carcinosarcoma
myoepithelioma
intratubular germ cell neoplasia
monodermal teratoma
teratoma
colorectal carcinoma
colorectal neoplasms
choriocarcinoma
endodermal sinus tumor
germ cell tumor
mixed germ cell tumor
pure seminoma
seminoma
teratoma
testicular germ cell cancer
testicular germ cell tumor
breast cancer
colon carcinoma
colorectal cancer
colorectal neoplasms
esophageal cancer
esophageal carcinoma
squamous carcinoma
hodgkin disease
lymphoblastic lymphoma
lymphoid tumor
lymphoma
plasma cell tumor
t-cell lymphoma
chronic lymphocytic leukemia
leukemia
lymphocytic leukemia
b cell cll
chronic lymphocytic leukemia
leukemia
lymphocytic leukemia
lymphoproliferative disorder
prolymphocytic leukemia
mast cell tumour
mastocytoma
colon adenocarcinoma
colon cancer
colorectal cancer
colorectal neoplasms
bladder cancer
colorectal neoplasms
hepatocellular carcinoma
follicular carcinoma
malignant thyroid tumor
thyroid tumor
breast cancer
ovarian cancer
bladder cancer
renal cell carcinoma
ovarian cancer
cervical cancer
cervical dysplasia
gastric adenocarcinoma
gastrointestinal stromal tumor
lymphoma
malt lymphoma
mucosa-associated lymphoid tissue
stomach neoplasms
stromal tumor
angiomyolipoma
leiomyosarcoma
renal leiomyosarcoma
renal neoplasm
renal sarcoma
renal tumor
sarcoma
dermatofibroma
fibrosarcoma
fibrous histiocytoma
inflammatory malignant fibrous histiocytoma
liposarcoma
malignant fibrous histiocytoma
bednar tumor
dermatofibrosarcoma
dermatofibrosarcoma protuberans
malignant melanoma
melanoma
melanotic neurofibroma
melanotic schwannoma
neurilemmoma
neurofibroma
pigmented dermatofibrosarcoma protuberans
pigmented dermatofibrosarcoma protuberans bednar tumor
schwannoma
colorectal adenoma
colorectal neoplasms
serrated adenoma
villous adenoma
esophageal tumor
gastrointestinal stromal tumor
leiomyoma
neurilemmoma
schwannoma
stromal tumor
hepatocellular carcinoma
esophageal carcinoma
esophageal squamous cell carcinoma
precancerous conditions
precancerous lesion
precancerous lesions
squamous cell carcinoma
adenomatous polyposis coli
endometrial cancer
endometrial carcinoma
polyposis coli
breast cancer
breast carcinoma
prostate cancer
breast cancer
breast carcinoma
ovarian cancer
breast cancer
ductal breast cancer
invasive ductal breast cancer
adenomyoma
cervical cancer
ovarian thecoma
thecoma
precancerous conditions
cutaneous t-cell lymphoma
lymphoma
lymphoproliferative disorder
malignant lymphoma
sarcoma
t-cell lymphoma
ovarian carcinoma
breast cancer
breast ductal carcinoma
carcinoma in situ
ductal carcinoma
breast cancer
ductal cancer
invasive ductal cancer
invasive lobular cancer
lobular cancer
glioma
adenomatous polyposis coli
colorectal adenocarcinoma
colorectal cancer
colorectal neoplasms
familial adenomatous polyposis
melanoma
polyposis coli
cyst
ovarian epithelial cancer
acute lymphoblastic leukemia
leukemia
leukemias
lymphoblastic leukemia
lymphoma
cervical cancer
cervical carcinoma
cervix carcinoma
adenomatous polyposis coli
colon cancer
familial adenomatous polyposis
polyposis coli
pheochromocytoma
neurofibromatosis
pheochromocytoma
benign schwannoma
lymphoma
nasal polyp
neurilemmoma
schwannoma
breast cancer
breast ductal carcinoma
carcinoma in situ
carcinoma in-situ
ductal carcinoma
acute lymphocytic leukaemia
leukaemia
leukemia
lymphocytic leukaemia
multiple myeloma
myeloma
cardiac tumour
pleomorphic rhabdomyosarcoma
rhabdomyosarcoma
sarcoma
anaplastic astrocytoma
astrocytic tumor
astrocytoma
glial tumor
glioblastoma
glioma
colonic adenocarcinoma
neuroendocrine carcinoma
neuroendocrine tumor
colorectal cancer
colorectal carcinoma
colorectal neoplasms
carcinoma in situ
in situ carcinoma
lung neoplasms
squamous carcinoma
ampullary adenoma
precancerous conditions
precancerous lesion
interdigitating dendritic cell tumor
astrocytoma
central nervous system tumor
choroid plexus papilloma
ganglioglioma
neuroectodermal tumor
teratoma
renal cell carcinoma
renal clear cell carcinoma
malignant myoepithelioma
myoepithelial carcinoma
myoepithelioma
salivary gland carcinoma
salivary gland myoepithelioma
salivary gland neoplasms
nasopharyngeal carcinoma
nasopharyngeal neoplasms
atypical ductal hyperplasia
breast cancer
carcinoma in situ
ductal carcinoma
breast cancer
breast carcinoma
colorectal adenocarcinoma
colorectal adenoma
colorectal cancer
colorectal neoplasms
colon carcinoma
lymphoma
malignant lymphoma
squamous cell carcinoma
salivary gland cancer
salivary gland neoplasms
breast cancer
prostate adenocarcinoma
prostate cancer
lung cancer
lung neoplasms
carcinoma in-situ
ductal carcinoma
neurofibromatosis
phaeochromocytoma
pheochromocytoma
bladder carcinoma
breast carcinoma
ovarian carcinoma
melanoma
colorectal carcinoma
colorectal neoplasms
colorectal adenocarcinoma
familial adenomatous polyposis
intestinal neoplasms
ovarian carcinoma
ductal adenocarcinoma
lung adenocarcinoma
pancreatic adenocarcinoma
pancreatic cancer
pancreatic ductal adenocarcinoma
leukemia
glioma
malignant glioma
sarcoma
astrocytoma
central neurocytoma
choroid plexus carcinoma
choroid plexus papilloma
ependymoma
meningioma
neurocytoma
subependymal giant cell astrocytoma
subependymoma
leukemias
neuroblastoma
breast cancer
mammary cancer
mammary carcinoma
prostate cancer
burkitt lymphoma
follicular lymphoma
hodgkin disease
hodgkin lymphoma
lymphoma
marginal zone b-cell lymphoma
lymphoproliferative disease
leukemia
lymphoma
glioma
leiomyoma
adenoid cystic carcinoma
pleomorphic adenoma
salivary gland neoplasms
salivary gland tumour
intraepithelial neoplasia
precancerous conditions
premalignancy
prostate carcinoma
prostate tumor
colon cancer
gastric cancer
stomach neoplasms
hepatocellular carcinoma
bladder cancer
carcinoma in situ
breast cancer
breast carcinoma
sarcoma
anaplastic large cell lymphoma
anaplastic lymphoma
b-cell lymphoblastic leukemia
burkitt lymphoma
chronic lymphocytic leukemia
diffuse large b-cell lymphoma
follicular lymphoma
hodgkin disease
leukemia
lymphoblastic leukemia
lymphocytic leukemia
lymphoma
lymphoplasmacytic lymphoma
lymphoplasmacytic lymphoma waldenstrom macroglobulinemia
macroglobulinemia
malignant lymphoma
mantle cell lymphoma
marginal zone b-cell lymphoma
mycosis fungoides
peripheral t-cell lymphoma
plasmacytoma
small lymphocytic lymphoma
systemic anaplastic large cell lymphoma
t-cell lymphoma
waldenstrom macroglobulinemia
cholangiocarcinoma
hepatocellular carcinoma
intrahepatic cholangiocarcinoma
renal cell carcinoma
renal tumor
breast cancer
breast carcinoma
invasive breast cancer
invasive breast carcinoma
breast cancer
breast carcinoma
metastatic breast carcinoma
papillary renal cell carcinoma
renal cell carcinoma
actinic keratoses
actinic keratosis
carcinoma in situ
cutaneous squamous cell carcinoma
squamous cell carcinoma
breast cancer
cutaneous melanoma
malignant melanoma
melanoma
metastatic cutaneous melanoma
atypical teratoid rhabdoid tumor
central nervous system neoplasms
cns tumor
extrarenal rhabdoid tumor
rhabdoid tumor
teratoma
precancerous conditions
prostate cancer
follicular lymphoma
hodgkin lymphoma
lymphoma
non-hodgkin lymphoma
anaplastic large cell lymphoma
anaplastic lymphoma
lymphoma
systemic anaplastic large cell lymphoma
cutaneous follicular lymphoma
follicular lymphoma
lymphoma
chronic lymphocytic leukemia
follicular lymphoma
leukemia
lymphocytic leukemia
lymphoma
mantle cell lymphoma
small lymphocytic lymphoma
breast carcinoma
invasive breast carcinoma
leukemia
bednar tumor
dermatofibrosarcoma
dermatofibrosarcoma protuberans
nephroblastoma
neuroblastoma
renal tumor
rhabdoid tumor
sarcoma
wilms tumor
angiosarcoma
basal cell carcinoma
carcinoma in situ
hemangiosarcoma
hepatocellular carcinoma
squamous cell carcinoma
adenocarcinoma of salivary gland
salivary gland neoplasms
fibrosarcoma
lung neoplasms
sarcoma
gastric cancer
stomach neoplasms
blast crisis
chronic myelogenous leukemia
leukemia
myelogenous leukemia
myeloproliferative disorder
myeloproliferative disorders
benign odontogenic neoplasm
odontogenic neoplasm
odontogenic tumor
anaplastic large cell lymphoma
anaplastic lymphoma
lymphoma
plasma cell tumor
plasmacytoma
t-cell lymphoma
thymic lymphoma
diffuse large b-cell lymphoma
follicular lymphoma
grade 3 follicular lymphoma
lymphoma
colon cancer
mesenchymal chondrosarcoma
lung cancer
lung neoplasms
non-small cell lung cancer
precancerous conditions
breast cancer
metastatic breast cancer
leukemia
burkitt lymphoma
lymphoma
colorectal cancer
colorectal neoplasms
colorectal neoplasms
breast cancer
breast carcinoma
invasive breast carcinoma
bladder cancer
adenoid cystic carcinoma
minor salivary gland tumour
mucoepidermoid carcinoma
oncocytoma
pleomorphic adenoma
polymorphous low grade adenocarcinoma
salivary gland tumour
hepatocellular carcinoma
lipoma
myolipoma
mesothelioma
multicystic peritoneal mesothelioma
peritoneal mesothelioma
hepatoid carcinoma
intestinal neoplasms
leiomyoma
leiomyosarcoma
myoma
renal cell carcinoma
renal clear cell carcinoma
intestinal neoplasms
lymphoma
hepatocellular carcinoma
anaplastic large cell lymphoma
central nervous system lymphoma
lymphoma
primary central nervous system lymphoma
acute myelocytic leukemia
acute myelocytic leukemia without maturation
leukemia
myelocytic leukemia
leiomyoma
leiomyosarcoma
leiomyosarcoma arising in the uterus
malignant smooth muscle tumor
mesenchymal tumor
muscle tumor
retroperitoneal leiomyosarcoma
smooth muscle tumor
tumor of smooth muscle
uterine leiomyosarcoma
vascular leiomyoma
neuroblastoma
giant cell tumor
giant cell tumor of bone
tumor of bone
colorectal carcinoma
colorectal neoplasms
esophageal leiomyoma
esophageal leiomyosarcoma
gastrointestinal stromal tumor
leiomyoma
leiomyosarcoma
mesenchymal tumor
muscle tumor
smooth muscle tumor
stromal tumor
aggressive lymphoma
diffuse large b-cell lymphoma
lymphoma
leiomyoma
leiomyosarcoma
ameloblastoma
cyst
cysts
unicystic ameloblastoma
colonic dysplasia
squamous cell carcinoma
intraepithelial neoplasia
prostatic intraepithelial neoplasia
lymphoma
malignant lymphoma
oral squamous cell carcinoma
squamous cell carcinoma
squamous cell carcinoma
verrucous carcinoma
lymphoma
t-cell lymphoma
malignant melanoma
melanoma
pituitary adenoma
pituitary neoplasms
gastrointestinal stromal tumor
muscle tumor
smooth muscle tumor
stromal tumor
renal carcinoma
gastric cancer
gastric carcinoma
stomach neoplasms
prostate cancer
carcinoma in situ
lung neoplasms
squamous metaplasia
follicular carcinoma
thyroid carcinoma
thyroid follicular carcinoma
lung neoplasms
kaposi sarcoma
lymphoma
primary effusion lymphoma
sarcoma
anaplastic large cell lymphoma
diffuse large b-cell lymphoma
lymphoma
lymphoma
mantle cell lymphoma
intestinal neoplasms
intestinal t-cell lymphoma
lymphoma
t-cell lymphoma
acinar cell carcinoma
colon adenocarcinoma
acute leukemia
acute lymphoblastic leukemia
acute myeloid leukemia
essential thrombocythemia
leukemia
leukemias
lymphoblastic leukemia
myeloid leukemia
hepatocellular carcinoma
lung neoplasms
prostate cancer
ductal carcinoma
invasive ductal carcinoma
lung cancer
lung neoplasms
gastric carcinoma
stomach neoplasms
precancerous conditions
preneoplastic lesions
astroblastoma
adenocarcinoma of lung
lung neoplasms
lung cancer
lung neoplasms
retinoblastoma
carcinoid
carcinoid tumor
lung neoplasms
lung cancer
lung neoplasms
lung tumor
lung neoplasms
melanoma
atypical ductal hyperplasia
breast carcinoma
carcinoma in situ
ductal carcinoma
fibroadenoma
precancerous conditions
bone neoplasm
bone neoplasms
osteosarcoma
pituitary neoplasms
pituitary tumour
gastric cancer
stomach neoplasms
prostate cancer
retinoblastoma
cutaneous papilloma
astrocytic tumor
astrocytoma
meningioma
neurilemmoma
schwannoma
mesothelioma
prostate cancer
prostate tumor
adrenal cortical carcinoma
breast cancer
leiomyoma
leiomyosarcoma
liposarcoma
rhabdomyosarcoma
wilms tumor
lung adenocarcinoma
lung neoplasms
prostate adenocarcinoma
enteropathy-type t-cell lymphoma
intestinal neoplasms
lymphoma
stomach neoplasms
t-cell lymphoma
ductal adenocarcinoma
intraepithelial neoplasia
pancreatic adenocarcinoma
pancreatic cancer
pancreatic ductal adenocarcinoma
pancreatic intraepithelial neoplasia
sarcoma
soft tissue tumor
borderline tumour
serous carcinoma
prostate cancer
lung neoplasms
breast cancer
breast carcinoma
carcinoma in situ
ductal carcinoma
familial breast cancer
familial breast carcinoma
invasive breast carcinoma
cervical intraepithelial neoplasia
intraepithelial neoplasia
hodgkin disease
hodgkin lymphoma
lymphoma
ependymoma
myxopapillary ependymoma
neuroblastoma
neuroectodermal tumor
teratoma
gastrointestinal stromal tumor
leiomyoma
leiomyosarcoma
mesenchymal tumor
schwannoma
stromal tumor
lung neoplasms
nephroblastoma
neuroblastoma
melanoma
recurrent melanoma
lymphoma
leukemia
follicular lymphoma
lymphoma
leukemia
lymphoma
burkitt lymphoma
diffuse large b-cell lymphoma
follicular lymphoma
lymphoma
mantle cell lymphoma
marginal zone b-cell lymphoma
small lymphocytic lymphoma
colorectal adenoma
colorectal neoplasms
germinoma
soft tissue tumor
solitary fibrous tumor
esophageal carcinoma
esophageal scc
esophageal squamous cell carcinoma
esophageal tumor
precancerous conditions
preneoplasia
squamous cell carcinoma
cutaneous t-cell lymphoma
lymphoma
lymphoproliferative disorder
t-cell lymphoma
basal cell carcinoma
chronic lymphocytic leukemia
leukemia
lymphocytic leukemia
prolymphocytic leukemia
t-cell chronic lymphocytic leukemia
t-cell prolymphocytic leukemia
prostate cancer
lung neoplasms
thymic carcinoma
colorectal neoplasms
ductal adenocarcinoma
ductal carcinoma
pancreatic adenocarcinoma
pancreatic ductal adenocarcinoma
pancreatic ductal carcinoma
desmoplastic infantile ganglioglioma
ganglioglioma
glioma
follicular adenoma
cervical intraepithelial neoplasia
intraepithelial neoplasia
squamous metaplasia
blue nevus
cellular blue nevus
melanoma
nevus
adenofibroma
fibroma
fibrosarcoma
granulosa cell tumor
sertoli-leydig cell tumor
stromal tumor
thecoma
breast carcinoma
sarcoma
diffuse large b-cell lymphoma
follicular lymphoma
lymphoma
leydig cell tumor
sarcoma
cervical cancer
cervical intraepithelial neoplasia
cin 2
intraepithelial neoplasia
kaposi sarcoma
muscle tumor
sarcoma
smooth muscle tumor
leiomyoma
leiomyosarcoma
muscle tumor
smooth muscle tumor
tumor of soft tissue
ductal carcinoma
follicular carcinoma
papillary and follicular carcinoma
prostate adenocarcinoma
stomach neoplasms
lymphoma
neuroblastoma
hemangioma
lung neoplasms
pulmonary sclerosing hemangioma
sclerosing hemangioma
carcinoma in situ
lung neoplasms
lung squamous cell carcinoma
precancerous lesions
squamous cell carcinoma
squamous metaplasia
carcinoma in situ
squamous cell carcinoma
prostate cancer
carcinoma in situ
germ cell tumor
seminoma
spermatocytic seminoma
teratoma
testicular germ cell tumor
yolk sac tumor
breast carcinoma
hodgkin disease
colorectal adenocarcinoma
colorectal cancer
colorectal carcinoma
colorectal neoplasms
breast cancer
metastatic breast cancer
histiocytosis
lipoma
rosai-dorfman disease
endometrial adenocarcinoma
neuroectodermal tumor
neuroectodermal tumour
myoepithelioma
sarcoma
lymphoma
nasopharyngeal carcinoma
nasopharyngeal neoplasms
colorectal carcinoma
colorectal neoplasms
colorectal adenocarcinoma
colorectal carcinoma
colorectal neoplasms
gastric carcinoma
gastric tumour
hepatocellular carcinoma
intestinal carcinoma
large bowel carcinoma
stomach neoplasms
atypical ductal hyperplasia
breast carcinoma
carcinoma in situ
complex sclerosing lesion
ductal carcinoma
fibroadenoma
lobular carcinoma
lobular carcinoma in situ
precancerous conditions
lung neoplasms
lung tumor
lung neoplasms
lung cancer
lung neoplasms
lung cancer
lung neoplasms
cyst
neuroendocrine carcinoma
lymphoma
non-hodgkin lymphoma
hemangioendothelioma
lymphoma
malt lymphoma
marginal zone b-cell lymphoma
mucosa-associated lymphoid tissue
salivary gland neoplasms
splenic marginal zone lymphoma
neuroblastoma
intestinal neoplasms
[truncated: 2,632,105 more chars]
