# Supplementary material for: Doublet method for very fast autocoding
Source: BMC Med Inform Decis Mak. 2004 Sep 15;4:16. doi: 10.1186/1472-6947-4-16 (PMC521082; doi:10.1186/1472-6947-4-16)
Supplement: Additional File 7 — Doubcomp.pl is the Perl script comparing the output files produced by doubcode.pl and phrase.pl. [file 1472-6947-4-16-S7.pl]

#/usr/local/bin/perl -w
#doubcomp.pl
#This script was created by Jules J. Berman on June 15, 2004 and
#entered into the public domain.
#
#The software is provided "as is", without warranty of any kind,
#express or implied, including but not limited to the warranties
#of merchantability, fitness for a particular purpose and
#noninfringement. In no event shall the authors or copyright
#holders be liable for any claim, damages or other liability,
#whether in an action of contract, tort or otherwise, arising
#from, out of or in connection with the software or the use or
#other dealings in the software.
#
#As a courtesy, users of this script should cite the following
#article in all publications or software products that result from the
#use of the script.
#
#Berman JJ. Doublet method for very fast autocoding.
#Submitted, BMC Med Inform Decis Mak
#
#
open (TEXT, "quickcan.txt");
$line = " ";
$phraseterms = 0;
while ($line ne "")
    {
    $line = <TEXT>;
    $line =~ s/\n//;
    $phraseterms++ unless (exists $phrase{$line});
    $phrase{$line} = "";
    }
close TEXT;
print "The number of phrase method terms is $phraseterms\n";
open (TEXT, "doub.out");
$line = " ";
$doubterms = 0;
while ($line ne "")
    {
    $line = <TEXT>;
    $line =~ s/\n//;
    $doubterms++ unless (exists $doub{$line});
    $doub{$line} = "";
    }
close TEXT;
print "The number of doublet method terms is $doubterms\n";
open (OUT, ">doubcomp.out");
$doubmissed = 0;
while (($key, $value) = each(%phrase))
    {
    unless (exists $doub{$key})
      {
      print OUT "$key\n";
      push (@missingarray, $key);
      $doubmissed++;
      }
    }
print OUT "\n\n\n\n";
$phrasemissed = 0;
while (($key, $value) = each(%doub))
    {
    unless (exists $phrase{$key})
      {
      print OUT "$key\n";
      $phrasemissed++;
      }
    }

print OUT "\n\n\n\n";
$counter = 0;
#this looks at all the concepts missing from the doublet method
#but found by the phrase method and determines which of these
#were actually subsumed in larger doublet concepts
foreach $missingvalue (@missingarray)
    {
    while (($key, $value) = each(%doub))
       {
       if ($key =~ /$missingvalue/)
         {
         $counter++;
         #print "$counter\|$missingvalue\|$key\n";
         print OUT "$counter\|$missingvalue\|$key\n";
         }
       }
    }
print "There were $doubmissed terms missed by the doublet method\n";
print "and found by the phrase method\.\n";
print OUT "There were $doubmissed terms missed by the doublet method\n";
print OUT "and found by the phrase method\.\n\n\n";
print "There were $phrasemissed terms missed by the phrase method\n";
print "and found by the doublet method\.\n";
print OUT "There were $phrasemissed terms missed by the phrase method\n";
print OUT "and found by the doublet method\.\n\n\n";
print "\n The number of subsumed missing doublet terms is $counter\n";
#print "\nThe total number of unique doublet terms coded is $doubterms\n";
#print "\nThe total number of unique phrase terms coded is $phraseterms\n";
print OUT "\n The number of subsumed missing doublet terms is $counter\n";
print OUT "\nThe total number of unique doublet terms coded is $doubterms\n";
print OUT "\nThe total number of unique phrase terms coded is $phraseterms\n";
exit;
