# Supplementary material for: Doublet method for very fast autocoding
Source: BMC Med Inform Decis Mak. 2004 Sep 15;4:16. doi: 10.1186/1472-6947-4-16 (PMC521082; doi:10.1186/1472-6947-4-16)
Supplement: Additional File 8 — Doubcomp.txt is the plain-text output of doubcomp.pl. [file 1472-6947-4-16-S8.txt]

malignant epithelioid peripheral nerve sheath tumor
hurthle cell carcinoma arising from thyroid
penile kaposi sarcoma
aids-related burkitt lymphoma
ossifying fibromyxoid tumor of soft parts
acinar cell carcinoma arising in the pancreas
carcinoma of bartholin gland
pineal parenchymal tumor of intermediate differentiation
hodgkin disease mixed cellularity
squamous cell carcinoma of floor of mouth
tumor arising from the uterine corpus
sex cord tumour with annular tubules
adenocarcinoma and small cell lung carcinoma
hyalinizing clear cell carcinoma of salivary gland
aids-related primary central nervous system lymphoma
conventional clear cell renal cell carcinoma
primary intraosseous carcinoma arising de novo
stage i diffuse large b-cell lymphoma
papillary serous tumor of low malignant potential
pulmonary immunocytoma with massive crystal storing histiocytosis
squamous cell carcinoma of cervix uteri
spindle epithelial tumour with thymus-like element
castleman tumor
b-cell nonhodgkin lymphoma
poorly differentiated malignant peripheral nerve sheath tumor
metanephric adenosarcoma in a young adult
aids-related hodgkin disease
neoplasm arising in the central nervous system
stage i non-small cell lung carcinoma
sarcoma of soft tissue and bone
cerebral hodgkin disease
philadelphia chromosome negative chronic myeloid leukemia
large cell calcifying sertoli cell tumor
hepatic non-hodgkin lymphoma
peyronie disease
mediastinal hodgkin disease
hodgkin disease arising in the esophagus
rhabdoid tumor of central nervous system
colorectal tumor
mucoepidermoid carcinoma of minor salivary gland
brenner tumor of low malignant potential
recurrent non-hodgkin lymphoma
ovarian serous borderline tumor with micropapillary and cribriform patterns
lymphoma arising in the thyroid gland
primary cutaneous anaplastic large cell lymphoma
refractory anaemia with excess blasts in transformation
atypical glandular cells of uncertain significance
phosphaturic mesenchymal tumor mixed connective tissue variant
carcinoid tumor arising in the liver
extraskeletal ewing sarcoma
signet ring cell carcinoma of prostate
hutchinson melanotic freckle
postoperative spindle cell nodule of bladder
hiv-associated hodgkin disease
tumor arising in the central nervous system
t-cell lymphoma arising in the skin
squamous cell carcinoma arising from the penis
diguglielmo syndrome
epithelioid malignant peripheral nerve sheath tumor
carcinoma arising in the oral cavity
primary cutaneous diffuse large b-cell lymphoma
intraductal papillary-mucinous tumor with moderate dysplasia
low-grade malignant peripheral nerve sheath tumor
submandibular gland carcinoma ex pleomorphic adenoma
kaposi sarcoma arising in the heart
intraductal papillary mucinous neoplasm of pancreas
polymorphous low-grade adenocarcinoma of minor salivary glands
recurrent hodgkin lymphoma
leiomyosarcoma arising from the pulmonary artery
signet ring cell adenocarcinoma of prostate
giant cell tumour of tendon sheath
polymorphous low-grade adenocarcinoma of minor salivary gland
adult non-hodgkin lymphoma
classic kaposi sarcoma
multiple meningioma
squamous cell carcinoma of buccal mucosa
tall cell variant of papillary carcinoma of thyroid
epidemic kaposi sarcoma
pleomorphic adenoma of major salivary glands
solid variants of papillary chromophil renal cell carcinoma
small cell neuroendocrine carcinoma of urinary bladder
b cell nonhodgkin lymphoma
malignant giant cell tumor of soft parts
ovarian serous neoplasm of low malignant potential
tumor arising in the parotid gland
neoplasm arising in the cerebral hemispheres
nerve sheath tumor
malt lymphoma arising in the stomach
squamous cell carcinoma of fallopian tube
adenocarcinoma arising in the parotid gland
gastric hodgkin disease
neoplasm arising in the nasal cavity
clear cell adenocarcinoma of uterine cervix
diffuse large b-cell lymphoma stage iii
refractory non-hodgkin lymphoma
acinic cell carcinoma of salivary gland
benign mixed tumor of lacrimal gland
monomorphic clear cell adenocarcinoma of salivary glands
polymorphous low-grade adenocarcinoma of salivary gland
kaposi disease
squamous cell carcinoma of uterine cervix
perineurial malignant peripheral nerve sheath tumor
atypical squamous cells of uncertain significance
testicular large cell calcifying sertoli cell tumor
malignant tumor of peripheral nervous system
conjunctival kaposi sarcoma
carcinoma arising in the renal pelvis
papillary carcinoma arising in the thymus
adamantinoma-like ewing sarcoma
ossifying fibromyxoid tumour of soft parts
primitive neuroectodermal tumor arising in the pancreas
low grade cervical glandular intraepithelial neoplasia
primary signet-ring cell carcinoma of lung
pleomorphic adenoma of minor salivary glands
intermediate-grade b-cell non-hodgkin lymphoma
lymphoma hodgkin and non-hodgkin
stage i ovarian germ cell tumor
malignancy arising in the urinary bladder
skeletal ewing sarcoma
carcinoma arising in the submandibular gland
tumor arising in the soft tissue
stage i non-small cell lung cancer
carcinoid tumor arising from meckel diverticulum
askin neoplasm
basal cell adenoma of salivary gland
anaplastic wilm tumor
esophageal squamous cell carcinoma in situ
childhood hodgkin disease
ovarian endometrioid tumor of low malignant potential
bartholin gland carcinoma
ovarian serous tumor of low malignant potential
adenoid cystic carcinoma of submandibular gland
giant cell tumor of tendon sheath
carcinoma arising in the urinary bladder
acute myeloid leukemia with minimal differentiation
interdigitating dendritic cell sarcoma arising from the spleen
smooth muscle tumor of uncertain malignant potential
childhood burkitt lymphoma
tumour arising from minor salivary gland
nonhodgkin lymphoma
carcinoma arising in the parotid gland
adenocarcinoma arising from the gastroesophageal junction
carcinoma arising in minor salivary gland
clark nevus
non-hodgkin lymphoma of nasal cavity
ewing tumour
carcinoma in situ of urinary bladder
signet ring cell carcinoma of stomach
madelung disease
childhood hodgkin lymphoma
uterine tumor resembling ovarian sex cord tumor
tumor arising in the nasal cavity
malignant mixed tumor of salivary gland
rhabdoid transformation of tumor cells in meningioma
porokeratotic eccrine ostial and dermal duct nevus
acute myelogenous leukemia with minimal differentiation
tumor arising from the pituitary gland
stage ivb hodgkin lymphoma
squamous cell carcinoma of urinary bladder
infratentorial form of dysembryoplastic neuroepithelial tumor
tall cell variant of papillary thyroid carcinoma
extranodal marginal zone b-cell lymphoma of mucosa-associated lymphoid tissue
schwannoma with rhabdomyoblastic differentiation a unique variant of malignant triton tumor
multiple mucosal neuroma
lung non-hodgkin lymphoma
diffuse idiopathic pulmonary neuroendocrine cell hyperplasia
endometrioid tumor of low malignant potential
primary cerebral hodgkin disease
floor of mouth squamous cell carcinoma
philadelphia chromosome positive chronic myelogenous leukemia
patch stage kaposi sarcoma
solitary fibrous tumor arising in the meninges
oat cell carcinoma arising in the gallbladder
paraganglioma arising in the cauda equina
sex cord tumor with annular tubules
primary gastric diffuse large b-cell lymphoma
diguglielmo disease
pulmonary kaposi sarcoma
atypical squamous cells of undetermined significance
high-grade b-cell non-hodgkin lymphoma
stage iii non-small cell lung cancer
adenoid cystic carcinoma of salivary gland
leiomyosarcoma arising from the renal vein
cervical squamous cell carcinoma in situ
transitional cell carcinoma of urinary bladder
spindle epithelial tumor with thymus-like differentiation
ovarian tumor in the thecoma-fibroma group
signet-ring cell mucin-producing adenocarcinoma of minor salivary glands
myoepithelial tumor of soft tissue
lymphocyte depleted hodgkin disease
small cell neuroendocrine carcinoma of lung
mixed cellularity hodgkin disease
large cell carcinoma with rhabdoid phenotype
adenocarcinoma arising in the submandibular gland
renal cell carcinoma with rhabdoid features
squamous cell carcinoma of oral cavity
malignant tumor of peripheral nerve sheath
relapsed non-hodgkin lymphoma
acute myeloid leukemia with multilineage dysplasia
stage iiia non-small cell lung carcinoma
scrotal paget disease
ovarian endometrioid tumor with yolk sac tumor component
malignant giant cell tumour of bone
cutaneous kaposi sarcoma
spindle epithelial tumor with thymus-like differentiation settle
stage iv hodgkin disease
thyroid non-hodgkin lymphoma
t cell rich b cell lymphoma
mixed germ cell tumor of testis
malignant melanocytic tumor of peripheral nerve sheath
stage i non-small cell carcinoma of lung
large cell calcifying sertoli cell tumour
atypical glandular cells of undetermined significance
adenocarcinoma of bartholin gland
transitional cell carcinoma of renal pelvis
lipoma arising in the parotid gland
epithelioid malignant peripheral nerve sheath tumour
transitional cell carcinoma of renal pelvis and ureter
extra-osseous ewing sarcoma
b cell non-hodgkins lymphoma
central nervous system primitive neuroectodermal tumor
splenic lymphoma with circulating villous lymphocytes
high-grade malignant peripheral nerve sheath tumor
stage 1 non-small cell carcinoma of lung
refractory anemia with excess blasts in transformation
extraosseous ewing sarcoma
non-burkitt lymphoma
primary cutaneous hodgkin disease
stage ii non-small cell lung carcinoma
malignant giant cell tumor of bone
malignant fibrous histiocytoma of soft tissue
stage iv diffuse large b-cell lymphoma
hodgkin disease stage iib
ovarian tumor of low malignant potential
hodgkin disease stage iii
solid variant of papillary thyroid carcinoma
subtypes of chromophobe cell renal carcinoma
osseous ewing sarcoma
smooth muscle tumor with an uncertain malignant potential
serous ovarian tumor of low malignant potential
hyalinizing spindle cell tumor with giant rosettes
glandular malignant peripheral nerve sheath tumor
sinonasal desmoplastic small round cell tumor
carcinoma and small cell lung carcinoma
carcinoma arising in the nasal cavity
metastatic mammary signet ring cell carcinoma
small cell and large cell lung carcinoma
ledderhose disease
transitional cell carcinoma arising in the renal pelvis
benign stomach tumor


There were 0 terms missed by the doublet method
and found by the phrase method.


There were 250 terms missed by the phrase method
and found by the doublet method.


 The number of subsumed missing doublet terms is 0

The total number of unique doublet terms coded is 4807

The total number of unique phrase terms coded is 4557
